# Supplementary material for: Array-based genotyping and expression analysis of barley cv. Maythorpe and Golden Promise
Source: BMC Genomics. 2007 Mar 30;8:87. doi: 10.1186/1471-2164-8-87 (PMC1851953; doi:10.1186/1471-2164-8-87)
Supplement: Additional file 1 — Shoot SFP GP vs MT scores [file 1471-2164-8-87-S1.xls]

## Sheet: Sheet1
SFP probes and probe number	Overall outlying scores
Contig10333_at3	20.149
Contig10796_at7	22.219
Contig10912_at3	18.301
Contig11651_at1	18.21
Contig11667_at1	27.156
Contig11808_at8	22.817
Contig11883_at11	45.087
Contig12476_at8	16.9
Contig13638_at3	16.81
Contig14126_at5	30.505
Contig14287_at11	17.543
Contig14557_at8	26.664
Contig14590_at10	23.213
Contig15294_at1	19.727
Contig15509_at2	22.422
Contig15586_at7	16.771
Contig16424_at9	17.038
Contig17424_at8	18.872
Contig17653_at10	17.953
Contig17757_at9	16.752
Contig1910_at10	29.054
Contig2034_s_at10	17.439
Contig20803_at1	17.624
Contig2106_s_at1	20.766
Contig21369_at1	18.488
Contig25813_at7	17.389
Contig25991_at7	18.25
Contig26439_at6	25.219
Contig3791_at8	17.095
Contig3800_at10	46.176
Contig3801_at1	48.699
Contig4014_at8	17.418
Contig4593_at10	19.357
Contig4748_s_at8	31.606
Contig5127_s_at10	16.991
Contig5198_s_at9	22.675
Contig5272_at6	17.674
Contig5340_at3	20.026
Contig5720_at7	17.17
Contig6015_at6	16.815
Contig6056_s_at6	17.549
Contig6130_at7	19.205
Contig6424_at9	44.128
Contig6469_at7	17.519
Contig6506_s_at3	16.887
Contig6626_at5	17.438
Contig6912_s_at10	20.293
Contig7242_at11	17.999
Contig8043_at11	16.687
Contig8157_at10	16.948
Contig8416_s_at2	34.589
Contig8430_at7	33.309
Contig8880_at5	39.595
Contig8980_at10	22.488
Contig9215_at10	18.048
Contig9264_s_at2	16.839
EBpi01_SQ002_A19_at5	17.318
EBro07_SQ001_A12_at10	17.581
EBro08_SQ004_F05_at8	47.409
HD13I11r_s_at7	18.376
HVSMEb0007M18r2_s_at10	16.907
HVSMEg0015H13r2_s_at11	22.316
HVSMEn0024A10f_at3	19.203
HW07P08u_s_at1	18.636
