# Supplementary material for: Array-based genotyping and expression analysis of barley cv. Maythorpe and Golden Promise
Source: BMC Genomics. 2007 Mar 30;8:87. doi: 10.1186/1471-2164-8-87 (PMC1851953; doi:10.1186/1471-2164-8-87)
Supplement: Additional file 2 — Root SFP GP vs MT scores [file 1471-2164-8-87-S2.xls]

## Sheet: Sheet1
SFP probes and probe number	overall outlying scores
Contig10480_at8	17.788
Contig10548_at1	11.433
Contig1114_x_at4	10.982
Contig1195_at2	12.425
Contig12137_at5	10.846
Contig13595_at1	10.963
Contig13614_at5	11.603
Contig1370_at3	13.842
Contig13840_at11	14.683
Contig14114_at6	12.503
Contig14450_at6	11.423
Contig1481_at6	11.818
Contig15553_at1	13.552
Contig16101_at5	10.826
Contig1658_at4	13.287
Contig17054_at5	11.158
Contig18391_x_at4	11.46
Contig18510_at9	10.835
Contig18541_at5	11.254
Contig18775_at7	10.834
Contig18809_at6	12.014
Contig1927_at7	11.242
Contig20411_at10	12.609
Contig21168_at6	11.526
Contig24189_at8	10.854
Contig25428_at2	13.443
Contig25428_x_at3	12.113
Contig3541_s_at1	11.397
Contig3980_at11	12.632
Contig5266_at9	14.048
Contig5424_at4	12.918
Contig6339_s_at8	10.796
Contig6817_at9	11.798
Contig7028_at10	12.465
Contig7122_s_at1	13.661
Contig7162_at6	13.942
Contig7492_s_at11	10.814
Contig8815_s_at8	11.27
Contig8829_at5	11.628
Contig9876_at9	13
EBro04_SQ001_H21_at3	11.582
HU14O14u_s_at1	11.04
HVSMEb0015I01r2_at10	13.697
HVSMEf0014C12r2_s_at11	11.25
HVSMEn0001D07r2_at10	12.82
HX02B15u_s_at4	11
