# Supplementary material for: Array-based genotyping and expression analysis of barley cv. Maythorpe and Golden Promise
Source: BMC Genomics. 2007 Mar 30;8:87. doi: 10.1186/1471-2164-8-87 (PMC1851953; doi:10.1186/1471-2164-8-87)
Supplement: Additional file 3 — Shoot SFP probe sets [file 1471-2164-8-87-S3.xls]

## Sheet: S005 ANN
Input Probe Set	NR Desc	Ath Description	Rice Chr	Rice 5'	Rice Description
Contig17653_at	kinase interacting protein 1 -like [Oryza sativa (japonica cultivar-group)] dbj|BAB39910.1| hypothetical protein~similar to Arabidopsis thal	kinase interacting family protein, similar to kinase interacting protein 1 (GI:13936326) (Petunia integrifolia)	1	3474136	protein CENP-E like kinetochore protein, putative, expressed
Contig11808_at	unnamed protein product [Oryza sativa (japonica cultivar-group)]	basic helix-loop-helix (bHLH) family protein, contains Pfam profile: PF00010 helix-loop-helix DNA-binding domain	1	7495193	protein Helix-loop-helix DNA-binding domain containing protein, expressed
HVSMEb0007M18r2_s_at	B1045D11.20 [Oryza sativa (japonica cultivar-group)] dbj|BAB61152.1| mahogunin, ring finger 1-like protein [Oryza sativa (japonica cultivar-	zinc finger (C3HC4-type RING finger) family protein, contains Pfam domain, PF00097: Zinc finger, C3HC4 type (RING finger)	1	15780486	protein zinc finger family protein, putative, expressed
Contig6424_at	DEAD/DEAH box helicase, putative [Arabidopsis thaliana] gb|AAK55671.1| AT5g11200/F2I11_90 [Arabidopsis thaliana] gb|AAK96496.1| AT5g11170/F2	DEAD/DEAH box helicase, putative	1	20867676	protein Spliceosome RNA helicase Bat1, putative, expressed
Contig14590_at	P0686E09.6 [Oryza sativa (japonica cultivar-group)]		1	24787885	protein TPR Domain containing protein, expressed
Contig11651_at	P0439E07.6 [Oryza sativa (japonica cultivar-group)] dbj|BAB91925.1| P0439E07.6 [Oryza sativa (japonica cultivar-group)]	tRNA/rRNA methyltransferase (SpoU) family protein, similar to SP:P25270 Ribose methyltransferase PET56 (EC 2.1.1.-)	1	31312428	protein RNA methyltransferase, TrmH family, group 3 containing protein, expressed
Contig6056_s_at	protein kinase family protein [Arabidopsis thaliana] dbj|BAB01914.1| casein kinase-like protein [Arabidopsis thaliana] gb|AAL85021.1| putati	protein kinase family protein, contains Pfam domains, PF00069: Protein kinase domain	1	31442707	protein protein kinase family protein, putative, expressed
Contig10912_at		expressed protein	2	192121	protein expressed protein
Contig21369_at	putative riboflavin biosynthesis protein ribA [Oryza sativa (japonica cultivar-group)]	riboflavin biosynthesis protein, putative, similar to SP:P50855 Riboflavin biosynthesis protein ribA (Includes: GTP cyclohydrolas	2	21929696	protein Riboflavin biosynthesis protein ribA, chloroplast precursor, putative, expressed
HVSMEg0015H13r2_s_at	OSJNBa0038O10.7 [Oryza sativa (japonica cultivar-group)]	ATP-dependent Clp protease proteolytic subunit, putative, nClpP2/nClpP7; similar to SP:Q9X6W8 ATP-dependent Clp protease proteolyti	2	25425421	protein ATP-dependent Clp protease proteolytic subunit, putative, expressed
Contig12476_at	hypothetical protein [Oryza sativa (japonica cultivar-group)] dbj|BAD27785.1| hypothetical protein [Oryza sativa (japonica cultivar-group)]	similar to formin homology 2 domain-containing protein / FH2 domain-containing protein [Arabidopsis thaliana]	2	27086938	protein expressed protein
Contig8157_at	Putative epsin [Oryza sativa] dbj|BAD19387.1| putative epsin 2a [Oryza sativa (japonica cultivar-group)]	epsin N-terminal homology (ENTH) domain-containing protein, contains Pfam PF01417: ENTH domain. ENTH (Epsin N-terminal homology)	2	34428292	protein ENTH domain containing protein, expressed
Contig8980_at	D111/G-patch domain-containing protein [Arabidopsis thaliana] gb|AAL06931.1| At1g63980/F22C12_9 [Arabidopsis thaliana]	similar to aldose 1-epimerase family protein [Arabidopsis thaliana] (TAIR:At5g15140.1); similar to CG11180-PA [Drosophila	3	1423341	protein D111/G-patch domain-containing protein, putative, expressed
Contig14557_at	protein kinase family protein [Arabidopsis thaliana] emb|CAA73303.1| putative kinase [Arabidopsis thaliana]	protein kinase family protein, contains protein kinase domain, Pfam:PF00069; contains serine/threonine protein kinase domain,	3	1435869	protein Protein kinase domain containing protein, expressed
Contig15294_at	Putative C-terminal binding protein [Oryza sativa (japonica cultivar-group)]	C-terminal binding protein (ANGUSTIFOLIA), nearly identical to C-terminal binding protein ANGUSTIFOLIA (Arabidopsis thaliana) GI:1540	3	1475590	protein C-terminal binding protein, putative, expressed
Contig8880_at	ESTs AU031435(E61570),AU078245(E61570) correspond to a region of the predicted gene.~hypothetical protein [Oryza sativa (japonica cultivar-g	calcium-binding EF hand family protein, contains INTERPRO:IPR002048 calcium-binding EF-hand domain	3	1706250	protein EF hand family protein, expressed
EBro08_SQ004_F05_at		expressed protein	3	2102803	protein expressed protein
Contig2034_s_at	putative endoplasmic reticulum membrane fusion protein [Oryza sativa (japonica cultivar-group)] gb|AAP53974.1| putative endoplasmic reticulu	cell division cycle protein 48, putative / CDC48, putative, very strong similarity to SP:P54609 Cell division cycle protein 48 homolo	3	2835792	protein Cell division cycle protein 48 homolog, putative, expressed
Contig5198_s_at	Putative DEAD/DEAH box RNA helicase protein [Oryza sativa (japonica cultivar-group)]	DEAD/DEAH box helicase, putative, RNA helicase, Mus musculus, PIR:I49731	3	3095097	protein DEAD/DEAH box helicase family protein, expressed
Contig10796_at	RNA-binding protein 45 (RBP45), putative [Arabidopsis thaliana] gb|AAL67015.1| putative DNA binding protein ACBF [Arabidopsis thaliana]	RNA-binding protein 45 (RBP45), putative	3	3949327	protein RNA recognition motif family protein, expressed
Contig5720_at		expressed protein	3	3980770	protein hypothetical protein
Contig13638_at	Hypothetical protein [Oryza sativa (japonica cultivar-group)]	expressed protein	3	4056735	protein expressed protein
Contig6015_at	Unknown protein [Oryza sativa (japonica cultivar-group)] gb|AAN64143.1| Unknown protein [Oryza sativa (japonica cultivar-group)]	similar to formin homology 2 domain-containing protein / FH2 domain-containing protein [Arabidopsis thaliana]	3	4614255	protein hypothetical protein
Contig17424_at	expressed protein [Arabidopsis thaliana] pir||T51389 hypothetical protein F1N13_200 - Arabidopsis thaliana	expressed protein	3	8316422	protein expressed protein
Contig9264_s_at	expressed protein [Oryza sativa (japonica cultivar-group)] ref|XP_469062.1| unknown protein [Oryza sativa (japonica cultivar-group)] gb|AAT7	expressed protein, ; expression supported by MPSS	3	25471478	protein expressed protein
Contig6506_s_at	putative replication factor [Oryza sativa (japonica cultivar-group)]	expressed protein	3	32906711	protein Activator 1 38 kDa subunit, putative, expressed
Contig5127_s_at	OSJNBa0068L06.8 [Oryza sativa (japonica cultivar-group)] ref|XP_470955.1| OSJNBa0068L06.8 [Oryza sativa (japonica cultivar-group)]	similar to expressed protein [Arabidopsis thaliana] (TAIR:At1g58280.1); similar to phosphoglycerate mutase-like protein [Glycine	4	167875	protein phosphoglycerate mutase, putative, expressed
Contig6469_at	OSJNBa0027P08.4 [Oryza sativa (japonica cultivar-group)] emb|CAE02431.2| OSJNBa0058G03.7 [Oryza sativa (japonica cultivar-group)]	26S proteasome regulatory subunit, putative (RPN6), similar to 19S proteosome subunit 9 GB:AAC34120 GI:3450889 from	4	21949279	protein PCI domain containing protein, expressed
Contig15586_at	OSJNBa0091D06.22 [Oryza sativa (japonica cultivar-group)] ref|XP_473344.1| OSJNBa0091D06.22 [Oryza sativa (japonica cultivar-group)]	expressed protein	4	26741178	protein expressed protein
Contig6130_at	OSJNBa0085I10.2 [Oryza sativa (japonica cultivar-group)] ref|XP_473840.1| OSJNBa0085I10.2 [Oryza sativa (japonica cultivar-group)]	protein phosphatase 2C, putative / PP2C, putative, protein phosphatase 2C-fission yeast, PIR2:S54297	4	30660431	protein Protein phosphatase 2C containing protein, expressed
Contig16424_at	protein phosphatase 2A B'kappa subunit [Oryza sativa (japonica cultivar-group)] gb|AAT58738.1| protein phosphatase 2A B'kappa subunit [Oryza	serine/threonine protein phosphatase 2A (PP2A) regulatory subunit B', putative, similar to SWISS-PROT:Q28653 serine/threonine prote	5	4650404	protein transposon protein, putative, unclassified, expressed
Contig10333_at		leucine-rich repeat family protein / extensin family protein, similar to extensin-like protein (Lycopersicon esculentum)	5	13109439	protein expressed protein
Contig4748_s_at	ribophorin I homolog - barley (fragment) emb|CAA74910.1| putative ribophorin I homologue [Hordeum vulgare subsp. vulgare]	ribophorin I family protein, similar to ribophorin I (Sus scrofa) GI:9857227; contains Pfam profile PF04597: Ribophorin I	5	13451471	protein Ribophorin I family protein, expressed
Contig6912_s_at	mitochondrial aspartate-glutamate carrier protein-like [Oryza sativa (japonica cultivar-group)]	mitochondrial substrate carrier family protein	5	17199630	protein Mitochondrial carrier protein, expressed
HD13I11r_s_at	complex 1 family protein / LVR family protein [Arabidopsis thaliana]	complex 1 family protein / LVR family protein, contains Pfam PF05347: Complex 1 protein (LYR family)	5	17301585	protein Complex 1 protein containing protein, expressed
Contig6626_at	nucleic acid binding protein [Oryza sativa (japonica cultivar-group)] dbj|BAD82135.1| nucleic acid binding protein [Oryza sativa (japonica	PHD finger family protein, contains Pfam domain, PF00628: PHD-finger	5	20459185	protein PHD finger protein, putative, expressed
Contig14287_at	forkhead-associated domain-containing protein / FHA domain-containing protein [Arabidopsis thaliana]	forkhead-associated domain-containing protein / FHA domain-containing protein, weak similarity to SP:Q28147 Nuclear inhibitor	5	27010298	protein transposon protein, putative, CACTA, En/Spm sub-class, expressed
Contig11667_at	P0501G01.11 [Oryza sativa (japonica cultivar-group)] dbj|BAB21082.1| unknown protein [Oryza sativa (japonica cultivar-group)]	Encodes a subunit of the WAVE complex. The WAVE complex is required for activation of ARP2/3 complex which functions in actin	5	29054191	protein expressed protein
Contig4593_at	putative calcium-dependent protein kinase [Oryza sativa (japonica cultivar-group)]	calcium-dependent protein kinase, putative / CDPK, putative, similar to calcium-dependent protein kinase (Marchantia polymorpha)	5	29061250	protein Calcium-dependent protein kinase, isoform 2, putative, expressed
Contig11883_at	protein phosphatase 2C, putative / PP2C, putative [Arabidopsis thaliana]	protein phosphatase 2C, putative / PP2C, putative	5	29165814	protein protein phosphatase 2C, putative, expressed
Contig14126_at	small nuclear ribonucleoprotein, putative / snRNP, putative / Sm protein, putative [Arabidopsis thaliana] gb|AAL50104.1| At1g65700/F1E22_3 [	similar to small nuclear ribonucleoprotein, putative / snRNP, putative / Sm protein, putative [Arabidopsis thaliana]	5	29539790	protein U6 snRNA-associated Sm-like protein LSm8, putative, expressed
Contig20803_at	ESTs D22477(C11179),AU075323(C11179) corresponds to a region of the predicted gene.~Similar to Rabbit multifunctional thyroid hormone bindin	Encodes a protein disulfide isomerase-like (PDIL) protein, a member of a multigene family within the thioredoxin (TRX)	6	3198377	protein protein disulfide isomerase, putative, expressed
Contig5340_at	unnamed protein product [Arabidopsis thaliana]	expressed protein	6	11263737	protein HEAT repeat family protein, expressed
Contig9215_at	chaperonin, putative [Arabidopsis thaliana] gb|AAO22566.1| putative chaperonin gamma chain [Arabidopsis thaliana]	chaperonin, putative, similar to SWISS-PROT:P50143- T-complex protein 1, gamma subunit (TCP-1-gamma) (Xenopus laevis); contains	6	20157644	protein T-complex protein 1, gamma subunit, putative, expressed
HW07P08u_s_at	expressed protein [Arabidopsis thaliana] dbj|BAC43181.1| unknown protein [Arabidopsis thaliana]	expressed protein	6	30385892	protein Non-imprinted in Prader-Willi/Angelman syndrome region protein 2homolog, putative, expressed
Contig5272_at	putative carboxyl-terminal proteinase [Oryza sativa (japonica cultivar-group)]	expressed protein, contains Pfam profile PF03080: Arabidopsis proteins of unknown function	7	23176530	protein Carboxyl-terminal peptidase, putative, expressed
Contig4014_at	unknown protein [Oryza sativa (japonica cultivar-group)] ref|XP_507141.1| PREDICTED P0577B11.138 gene product [Oryza sativa (japonica cultiv	rubredoxin family protein, contains Pfam profile PF00301: Rubredoxin	8	3687961	protein Rubredoxin family protein, expressed
Contig8043_at	putative transformer-SR ribonucleoprotein [Oryza sativa (japonica cultivar-group)] dbj|BAD05836.1| putative transformer-SR ribonucleoprotein	transformer serine/arginine-rich ribonucleoprotein, putative, similar to GB:Y09506 from (Nicotiana tabacum) (Plant	8	18056582	protein transposon protein, putative, CACTA, En/Spm sub-class, expressed
Contig3800_at	hypersensitive-induced reaction protein 1 [Hordeum vulgare subsp. vulgare] gb|AAN17457.1| hypersensitive-induced reaction protein 1 [Hordeum	band 7 family protein, strong similarity to hypersensitive-induced response protein (Zea mays) GI:7716470; contains Pfam profile	8	18879035	protein hypersensitive-induced response protein, putative, expressed
Contig3801_at	hypersensitive-induced reaction protein 1 [Hordeum vulgare subsp. vulgare] gb|AAN17457.1| hypersensitive-induced reaction protein 1 [Hordeum	band 7 family protein, strong similarity to hypersensitive-induced response protein (Zea mays) GI:7716470; contains Pfam profile	8	18879035	protein hypersensitive-induced response protein, putative, expressed
EBpi01_SQ002_A19_at			9	7333179	protein expressed protein
Contig3791_at	aldose 1-epimerase family protein [Arabidopsis thaliana] dbj|BAB10929.1| apospory-associated protein C-like [Arabidopsis thaliana]	aldose 1-epimerase family protein, similar to apospory-associated protein C; APOC (Chlamydomonas reinhardtii) GI:6970044; contain	9	9658103	protein Aldose 1-epimerase family protein, expressed
Contig15509_at	expressed protein [Arabidopsis thaliana] gb|AAD39574.1| T10O24.14 [Arabidopsis thaliana]	expressed protein	9	12976292	protein expressed protein
Contig2106_s_at	ribosomal L9-like protein [Oryza sativa (japonica cultivar-group)]	60S ribosomal protein L9 (RPL90A/C), similar to RIBOSOMAL PROTEIN L9 GB:P49209 from (Arabidopsis thaliana)	9	18753197	protein 60S ribosomal protein L9, putative, expressed
Contig25813_at	hypothetical protein [Oryza sativa (japonica cultivar-group)] gb|AAP53684.1| hypothetical protein [Oryza sativa (japonica cultivar-group)] g	expressed protein	10	13511726	protein expressed protein
Contig1910_at	ribosomal Pr 117 [Triticum aestivum]	60S ribosomal protein L23 (RPL23C), similar to ribosomal protein L17 GB:AAA34113.1 from (Nicotiana tabacum)	10	16899979	protein 60S ribosomal protein L23, putative, expressed
HVSMEn0024A10f_at	transporter-related [Arabidopsis thaliana] dbj|BAB10122.1| Na+-dependent inorganic phosphate cotransporter-like protein	transporter-related, similar to vesicular glutamate transporter 2 (Mus musculus) GI:15811369, Na-dependent inorganic phosphate	12	4043466	protein Major Facilitator Superfamily protein, expressed
Contig8430_at	mRNA capping enzyme family protein [Arabidopsis thaliana]	mRNA capping enzyme family protein, similar to mRNA capping enzyme (Xenopus laevis) GI:7239232; contains Pfam profiles PF01331: mRN	12	4774448	protein mRNA capping enzyme, C-terminal domain containing protein, expressed
Contig8416_s_at	Unknown protein [Oryza sativa (japonica cultivar-group)] gb|AAM19109.1| Unknown protein [Oryza sativa (japonica cultivar-group)]	similar to heavy-metal-associated domain-containing protein [Arabidopsis thaliana] (TAIR:At5g23760.1); similar to	12	13174667	protein heavy metal-associated domain containing protein, expressed
Contig7242_at	xanthine/uracil permease family protein [Arabidopsis thaliana] pir||T00984 probable membrane transporter At2g26510 [imported] - Arabidopsis	xanthine/uracil permease family protein, contains Pfam profile: PF00860 permease family	12	24212477	protein xanthine/uracil permease family protein, expressed
Contig17757_at	unknown protein [Oryza sativa (japonica cultivar-group)] gb|AAP55146.1| unknown protein [Oryza sativa (japonica cultivar-group)] gb|AAL67597	expressed protein
Contig25991_at
Contig26439_at
EBro07_SQ001_A12_at
