# Supplementary material for: Array-based genotyping and expression analysis of barley cv. Maythorpe and Golden Promise
Source: BMC Genomics. 2007 Mar 30;8:87. doi: 10.1186/1471-2164-8-87 (PMC1851953; doi:10.1186/1471-2164-8-87)
Supplement: Additional file 4 — Root SFP probe sets [file 1471-2164-8-87-S4.xls]

## Sheet: R005 ANN
Input Probe Set	NR Desc	Ath Description	Rice Chr	Rice 5'	Rice 3'	Rice Description
Contig6339_s_at	putative small basic membrane integral protein [Oryza sativa (japonica cultivar-group)] dbj|BAB32914.1| putative small basic membrane integr	major intrinsic family protein / MIP family protein, contains Pfam profile: MIP PF00230	1	4312614	4310471	protein Major intrinsic protein, expressed
Contig6817_at	unnamed protein product [Oryza sativa (japonica cultivar-group)]	expressed protein	1	9856128	9857526	protein expressed protein
Contig1481_at	expressed protein [Arabidopsis thaliana] ref|NP_974570.1| expressed protein [Arabidopsis thaliana] gb|AAL57689.1| unknown protein [Arabidops	expressed protein, contains Pfam PF05871: Eukaryotic protein of unknown function (DUF852)	1	27115417	27112036	protein Vacuolar protein sorting protein 25, putative, expressed
HVSMEf0014C12r2_s_at	putative arabinogalactan-like protein [Oryza sativa (japonica cultivar-group)]	fasciclin-like arabinogalactan-protein (FLA11)	1	27668798	27667758	protein Fasciclin domain containing protein, expressed
HVSMEb0015I01r2_at	putative phosphoethanolamine methyltransferase [Oryza sativa (japonica cultivar-group)]	phosphoethanolamine N-methyltransferase 2, putative (NMT2)	1	28719701	28724425	protein expressed protein
Contig7122_s_at	Unknown protein [Oryza sativa (japonica cultivar-group)] gb|AAM15787.1| Unknown protein [Oryza sativa (japonica cultivar-group)]		2	15721664	15719957	protein expressed protein
Contig25428_at			2	25402499	25398544	protein OB-fold nucleic acid binding domain containing protein, expressed
Contig25428_x_at			2	25402499	25398544	protein OB-fold nucleic acid binding domain containing protein, expressed
Contig7028_at			2	35766329	35768918	protein homoserine kinase family protein, expressed
Contig14450_at	Hypothetical protein [Oryza sativa (japonica cultivar-group)] gb|AAN64155.1| Hypothetical protein [Oryza sativa (japonica cultivar-group)]	expressed protein	3	4703179	4699765	protein expressed protein
Contig7492_s_at	NAD-dependent epimerase/dehydratase family protein [Arabidopsis thaliana]	NAD-dependent epimerase/dehydratase family protein, similar to dTDP-glucose 4,6-dehydratase from Aneurinibacillus	3	9424485	9427752	protein rhamnose biosynthetic enzyme 1, putative, expressed
Contig7162_at	nucleoporin interacting component family protein [Arabidopsis thaliana]	nucleoporin interacting component family protein, contains Pfam profile PF04097: Nucleoporin interacting component	3	13088173	13079157	protein nucleoporin interacting component, putative, expressed
Contig13840_at	putative mucin [Oryza sativa]	mucin-related, similar to putative mucin GI:18071389 (Oryza sativa)	3	14983325	14981280	protein expressed protein
Contig13614_at	putative DNA gyrase subunit [Oryza sativa (japonica cultivar-group)]	DNA gyrase subunit A family protein, similar to SP:P94605 DNA gyrase subunit A (EC 5.99.1.3). {Clostridium acetobutylicum}; contain	3	33954576	33949799	protein DNA gyrase subunit A, putative, expressed
Contig14114_at	putative Cys2/His2 zinc-finger protein [Oryza sativa (japonica cultivar-group)] gb|AAP42461.1| zinc finger protein ZFP14 [Oryza sativa (japo	zinc finger (C2H2 type) family protein, contains Pfam domain, PF00096: Zinc finger, C2H2 type	3	34363114	34364034	protein Zinc finger, C2H2 type family protein, expressed
Contig10480_at	OSJNBb0071D01.2 [Oryza sativa (japonica cultivar-group)] emb|CAE03918.2| OSJNBb0015G09.12 [Oryza sativa (japonica cultivar-group)]	expressed protein	4	8508353	8513023	protein DSBA-like thioredoxin domain containing protein, expressed
Contig20411_at	OSJNBa0065B15.8 [Oryza sativa (japonica cultivar-group)] ref|XP_474988.1| OSJNBa0065B15.8 [Oryza sativa (japonica cultivar-group)]	mannitol dehydrogenase, putative, nearly identical to SP:P42734, probable mannitol dehydrogenase	4	8619188	8617157	protein mannitol dehydrogenase, putative, expressed
Contig8815_s_at	OSJNBb0067G11.11 [Oryza sativa (japonica cultivar-group)] ref|XP_471490.1| OSJNBb0067G11.11 [Oryza sativa (japonica cultivar-group)]	expressed protein, contains Pfam PF03665: Uncharacterised protein family (UPF0172)	4	11269440	11265185	protein Uncharacterised protein family containing protein, expressed
Contig1370_at	40S ribosomal protein S27 (Manganese efficiency related protein 1) emb|CAA59732.2| putative zinc finger protein [Hordeum vulgare subsp. vulg	40S ribosomal protein S27 (ARS27A), identical to cDNA ribosomal protein S27 (ARS27A) GI:4193381	4	16270647	16271854	protein 40S ribosomal protein S27, putative, expressed
EBro04_SQ001_H21_at	OSJNBa0086B14.19 [Oryza sativa (japonica cultivar-group)] ref|XP_472677.1| OSJNBa0086B14.19 [Oryza sativa (japonica cultivar-group)]		4	22311857	22312444	protein expressed protein
Contig5424_at	unnamed protein product [Arabidopsis thaliana]	similar to protein kinase family protein [Arabidopsis thaliana] (TAIR:At5g38560.1); similar to putative receptor protein	4	24705559	24701330	protein transposon protein, putative, CACTA, En/Spm sub-class, expressed
Contig1658_at	OSJNBa0088H09.18 [Oryza sativa (japonica cultivar-group)] ref|XP_474422.1| OSJNBa0088H09.18 [Oryza sativa (japonica cultivar-group)]	exocyst subunit EXO70 family protein, contains Pfam domain PF03081: Exo70 exocyst complex subunit	4	34809060	34802943	protein exocyst subunit EXO70 family protein, putative, expressed
Contig16101_at	putative tRNA pseudouridine synthase [Arabidopsis thaliana]	tRNA pseudouridine synthase family protein, similar to SP:P07649 tRNA pseudouridine synthase A (EC 4.2.1.70) (Uracil	5	11635894	11627156	protein tRNA pseudouridine synthase family protein, expressed
Contig8829_at	B1147A04.10 [Oryza sativa (japonica cultivar-group)]	polcalcin, putative / calcium-binding pollen allergen, putative, similar to polcalcin Jun o 2 (calcium-binding pollen allergen Jun	5	18326315	18325341	protein EF hand family protein, expressed
Contig1195_at	Similar to Arabidopsis thaliana DNA chromosome 4, ESSA I contig fragment No. 6, membrane protein homolog. (Z97341) [Oryza sativa (japonica c	myb family transcription factor, contains PFAM profile: PF00249 myb-like DNA-binding domain	6	402494	397679	protein myb family transcription factor, putative, expressed
Contig1114_x_at	polyubiquitin [Sporobolus stapfianus]	polyubiquitin (UBQ10) (SEN3), senescence-associated protein; identical to GI:870791	6	28400733	28403579	protein polyubiquitin containing 7 ubiquitin monomers, putative, expressed
Contig3541_s_at	starch branching enzyme I [Hordeum vulgare]	1,4-alpha-glucan branching enzyme / starch branching enzyme class II (SBE2-2), identical to starch branching enzyme class II	6	30904805	30896380	protein 1,4-alpha-glucan branching enzyme, chloroplast precursor, putative, expressed
Contig15553_at	putative beta-1,3-glucanase [Oryza sativa (japonica cultivar-group)]	glycosyl hydrolase family protein 17, similar to glucan endo-1,3-beta-glucosidase precursor SP:P52409 from	7	21246138	21243181	protein Glycosyl hydrolases family 17 protein, expressed
Contig12137_at	putative calmodulin [Arabidopsis thaliana] pir||T02711 probable calmodulin [imported] - Arabidopsis thaliana	ATP/GTP-binding protein family, contains ATP/GTP-binding site motif A (P-loop), PROSITE:PS00017	7	25062850	25061621	protein C1-like domain containing protein, expressed
Contig3980_at	ripening-related protein-like [Oryza sativa (japonica cultivar-group)] dbj|BAC07120.1| ripening-related protein-like [Oryza sativa (japonica	similar to haloacid dehalogenase-like hydrolase family protein [Arabidopsis thaliana] (TAIR:At5g59490.1); similar to expressed	7	26328066	26325708	protein haloacid dehalogenase-like hydrolase family protein, putative, expressed
Contig13595_at	Putative polyprotein from transposon TNT [Oryza sativa (japonica cultivar-group)]		7	28107839	28099592	protein expressed protein
Contig18809_at		ubiquitin carboxyl-terminal hydrolase family protein / zinc finger (MYND type) family protein, similar to	8	23468289	23460857	protein Ubiquitin carboxyl-terminal hydrolase family protein, expressed
HU14O14u_s_at	Acyl carrier protein II, chloroplast precursor (ACP II) pir||T10175 acyl carrier protein II - barley	acyl carrier protein, chloroplast, putative / ACP, putative, strong similarity to SP:P25701 Acyl carrier protein 2, chloroplast	8	27435781	27432963	protein Acyl carrier protein III, chloroplast precursor, putative, expressed
Contig5266_at	glucose-1-phosphate adenylyltransferase (EC 2.7.7.27) isoform L3 large chain - tomato gb|AAC49943.1| ADP-glucose pyrophosphorylase large sub	glucose-1-phosphate adenylyltransferase small subunit 1 (APS1) / ADP-glucose pyrophosphorylase (ADG1), identical to SP:P55228	9	7248813	7244359	protein Glucose-1-phosphate adenylyltransferase small subunit, chloroplast precursor, putative, expressed
Contig18510_at	AT5g44240/MLN1_17 [Arabidopsis thaliana] gb|AAP21164.1| At5g44240/MLN1_17 [Arabidopsis thaliana]	haloacid dehalogenase-like hydrolase family protein, similar to Potential phospholipid-transporting ATPase (EC 3.6.3.1) from {Mus	11	14325190	14344444	protein phospholipid-translocating P-type ATPase, flippase family protein, expressed
Contig1927_at	putative epimerase/dehydratase [Oryza sativa (japonica cultivar-group)] gb|AAP53779.1| putative epimerase/dehydratase [Oryza sativa (japonic	NAD-dependent epimerase/dehydratase family protein, similar to sugar epimerase BlmG from Streptomyces verticillus GI:9937230;	11	21963357	21958477	protein NAD dependent epimerase/dehydratase family protein, expressed
Contig10548_at	putative DNA helicase [Arabidopsis thaliana]	DNA helicase (RECQI1), identical to DNA Helicase (Arabidopsis thaliana) GI:10944747	11	26677210	26672516	protein ATP-dependent DNA helicase, RecQ family protein, expressed
Contig17054_at
Contig18391_x_at
Contig18541_at
Contig18775_at
Contig21168_at	homogentisic acid geranylgeranyl transferase [Triticum aestivum]
Contig24189_at
Contig9876_at	contains ESTs AU030351(E50932),AU030350(E50932)~unknown protein [Oryza sativa (japonica cultivar-group)]	expressed protein
HVSMEn0001D07r2_at
HX02B15u_s_at
