# Supplementary material for: Array-based genotyping and expression analysis of barley cv. Maythorpe and Golden Promise
Source: BMC Genomics. 2007 Mar 30;8:87. doi: 10.1186/1471-2164-8-87 (PMC1851953; doi:10.1186/1471-2164-8-87)
Supplement: Additional file 5 — GPcontrol vs MTcontrol shoot [file 1471-2164-8-87-S5.xls]

## Sheet: GPC VS MTC SH ANN
Input Probe Set	Exemplar Unigene#	NR Desc	Ath Accn	Ath Description	Rice Model	Rice Chr	Rice 5'	Rice 3'	Rice Description
Contig11254_at	11254	floral homeotic protein (HUA1) [Arabidopsis thaliana] gb|AAK01470.1| floral homeotic protein HUA1 [Arabidopsis thaliana]	AT5G63260.1	zinc finger (CCCH-type) family protein, contains Pfam domain, PF00642: Zinc finger C-x8-C-x5-C-x3-H type (and similar)	LOC_Os01g42970.2	1	24805279	24798779	protein expressed protein
HV_CEb0003E19r2_at	39899	auxin response factor 2 [Oryza sativa (japonica cultivar-group)]	AT5G62000.3	transcriptional factor B3 family protein / auxin-responsive factor, putative (ARF1), contains Pfam profile: PF02362 B3 DNA bindin	LOC_Os01g70270.4	1	41022513	41027770	protein Auxin response factor 2, putative, expressed
HV_CEb0003E19r2_x_at	39899	auxin response factor 2 [Oryza sativa (japonica cultivar-group)]	AT5G62000.3	transcriptional factor B3 family protein / auxin-responsive factor, putative (ARF1), contains Pfam profile: PF02362 B3 DNA bindin	LOC_Os01g70270.4	1	41022513	41027770	protein Auxin response factor 2, putative, expressed
Contig7273_at	7273	replication protein A2 [Oryza sativa]	AT2G24490.1	replication protein, putative, similar to replication protein A 30kDa (Oryza sativa (japonica cultivar-group)) GI:13516746; conta	LOC_Os02g42230.1	2	25402499	25398544	protein OB-fold nucleic acid binding domain containing protein, expressed
Contig7273_s_at	7273	replication protein A2 [Oryza sativa]	AT2G24490.1	replication protein, putative, similar to replication protein A 30kDa (Oryza sativa (japonica cultivar-group)) GI:13516746; conta	LOC_Os02g42230.1	2	25402499	25398544	protein OB-fold nucleic acid binding domain containing protein, expressed
Contig1846_s_at	1846	Catalase 1 pir||T06478 catalase (EC 1.11.1.6) - wheat dbj|BAA13068.1| catalase [Triticum aestivum]	AT4G35090.1	catalase 2, identical to catalase 2 SP:P25819, GI:17865693 from (Arabidopsis thaliana)	LOC_Os03g03910.1	3	1769149	1765991	protein Catalase-1, putative, expressed
EBro08_SQ004_F05_at	31095		AT1G04030.1	expressed protein	LOC_Os03g04550.1	3	2102803	2104757	protein expressed protein
Contig13638_at	13638	Hypothetical protein [Oryza sativa (japonica cultivar-group)]	AT2G26340.1	expressed protein	LOC_Os03g07970.1	3	4056735	4052698	protein expressed protein
HW05G18u_at	47477	mitochondrial substrate carrier family protein [Arabidopsis thaliana] dbj|BAA97309.1| mitochondrial carrier protein-like [Arabidopsis thalia	AT5G64970.1	mitochondrial substrate carrier family protein, contains Pfam profile: PF00153 mitochondrial carrier protein	LOC_Os03g09110.1	3	4720428	4716817	protein Mitochondrial carrier protein, expressed
Contig9524_at	9524	expressed protein [Arabidopsis thaliana] pir||B84598 hypothetical protein At2g21180 [imported] - Arabidopsis thaliana	AT2G21180.1	expressed protein	LOC_Os03g14570.1	3	7886959	7886105	protein expressed protein
Contig9237_at	9237	putative protein kinase [Oryza sativa]	AT5G02290.2	protein kinase, putative, similar to protein kinase APK1A (Arabidopsis thaliana) SWISS-PROT:Q06548	LOC_Os05g02020.1	5	558490	555189	protein Protein kinase APK1A, chloroplast precursor, putative, expressed
Contig3842_at	3842		AT2G46140.1	late embryogenesis abundant protein, putative / LEA protein, putative, similar to SP:P46518 Late embryogenesis abundant protein	LOC_Os05g50710.1	5	28987287	28986036	protein Late embryogenesis abundant protein Lea14-A, putative, expressed
Contig6165_at	6165	unnamed protein product [Arabidopsis thaliana]	AT4G27900.2	expressed protein	LOC_Os05g51690.1	5	29573293	29577043	protein CCT motif family protein, expressed
S0000800234C01F1_s_at	52475	unknown protein [Oryza sativa (japonica cultivar-group)]			LOC_Os07g10120.1	7	5429853	5434447	protein expressed protein
HX01D24w_at	47763	unknown protein [Oryza sativa (japonica cultivar-group)]			LOC_Os07g10120.1	7	5429853	5434447	protein expressed protein
Contig20626_at	20626		AT2G47130.1	short-chain dehydrogenase/reductase (SDR) family protein, similar to 3-beta-hydroxysteroiddehydrogenase GI:15983819 from	LOC_Os07g46930.1	7	28052133	28054681	protein oxidoreductase, short chain dehydrogenase/reductase family protein, expressed
Contig12089_at	12089	unknown protein [Oryza sativa (japonica cultivar-group)] dbj|BAD10692.1| unknown protein [Oryza sativa (japonica cultivar-group)] dbj|BAD103	AT2G34860.1	chaperone protein dnaJ-related, contains Pfam PF00684 : DnaJ central domain (4 repeats); similar to Chaperone protein dnaJ	LOC_Os08g36140.1	8	22640134	22642316	protein expressed protein
Contig16790_at	16790	RIKEN cDNA 4833428E21 [Mus musculus] dbj|BAB29552.1| unnamed protein product [Mus musculus]	AT5G20635.1	similar to expressed protein [Arabidopsis thaliana] (TAIR:At1g32190.1); similar to keratin associated protein 5-1 [Mus musculus]	LOC_Os09g27000.1	9	16417998	16413732	protein expressed protein
Contig5038_at	5038	O-methyltransferase [Secale cereale]	AT4G35160.1	O-methyltransferase family 2 protein, similar to caffeic acid O-methyltransferase, Pinus taeda, gb:U39301	LOC_Os11g20090.1	11	11573808	11569149	protein O-methyltransferase family protein, expressed
HVSMEf0005J23f_s_at	42170	O-methyltransferase [Secale cereale]	AT4G35160.1	O-methyltransferase family 2 protein, similar to caffeic acid O-methyltransferase, Pinus taeda, gb:U39301	LOC_Os11g20090.1	11	11573808	11569149	protein O-methyltransferase family protein, expressed
Contig1739_s_at	1739	hypothetical protein OSJNBa0092N01.29 [Oryza sativa (japonica cultivar-group)] ref|XP_469068.1| hypothetical protein [Oryza sativa (japonica	AT5G39890.1	expressed protein	LOC_Os12g42860.1	12	26599020	26596321	protein expressed protein
Contig6845_at	6845
