# Supplementary material for: Array-based genotyping and expression analysis of barley cv. Maythorpe and Golden Promise
Source: BMC Genomics. 2007 Mar 30;8:87. doi: 10.1186/1471-2164-8-87 (PMC1851953; doi:10.1186/1471-2164-8-87)
Supplement: Additional file 6 — GPcontrol vs MTcontrol root [file 1471-2164-8-87-S6.xls]

## Sheet: GPC VS MTC R ANN
Input Probe Set	Exemplar Unigene#	NR Desc	Ath Accn	Ath Description	Rice Model	Rice Chr	Rice 5'	Rice 3'	Rice Description
Contig18699_at	18699		AT3G10810.1	zinc finger (C3HC4-type RING finger) family protein, contains Pfam profile: PF00097 Zinc finger, C3HC4 type (RING finger)	LOC_Os01g68200.1	1	39965630	39968123	protein expressed protein
Contig7273_s_at	7273	replication protein A2 [Oryza sativa]	AT2G24490.1	replication protein, putative, similar to replication protein A 30kDa (Oryza sativa (japonica cultivar-group)) GI:13516746; conta	LOC_Os02g42230.1	2	25402499	25398544	protein OB-fold nucleic acid binding domain containing protein, expressed
Contig25428_at	25428	RPA 32kDa [Pisum sativum]	AT2G24490.1	replication protein, putative, similar to replication protein A 30kDa (Oryza sativa (japonica cultivar-group)) GI:13516746; conta	LOC_Os02g42230.1	2	25402499	25398544	protein OB-fold nucleic acid binding domain containing protein, expressed
Contig25428_x_at	25428	RPA 32kDa [Pisum sativum]	AT2G24490.1	replication protein, putative, similar to replication protein A 30kDa (Oryza sativa (japonica cultivar-group)) GI:13516746; conta	LOC_Os02g42230.1	2	25402499	25398544	protein OB-fold nucleic acid binding domain containing protein, expressed
Contig8052_at	8052	expressed protein [Oryza sativa (japonica cultivar-group)]	AT2G29210.1	splicing factor PWI domain-containing protein, contains Pfam profile PF01480: PWI domain	LOC_Os03g51530.1	3	29429795	29430440	protein expressed protein
Contig24975_at	24975				LOC_Os04g19710.1	4	10975293	10977719	protein hypothetical protein
Contig3842_at	3842		AT2G46140.1	late embryogenesis abundant protein, putative / LEA protein, putative, similar to SP:P46518 Late embryogenesis abundant protein	LOC_Os05g50710.1	5	28987287	28986036	protein Late embryogenesis abundant protein Lea14-A, putative, expressed
Contig10006_at	10006	At1g64110/F22C12_22 [Arabidopsis thaliana] gb|AAL06985.1| At1g64110/F22C12_22 [Arabidopsis thaliana] ref|NP_564824.1| AAA-type ATPase family	AT1G64110.2	AAA-type ATPase family protein, contains Pfam domain, PF00004: ATPase, AAA family	LOC_Os05g50750.3	5	29015582	29010289	protein AAA-type ATPase family protein, putative, expressed
Contig6165_at	6165	unnamed protein product [Arabidopsis thaliana]	AT4G27900.2	expressed protein	LOC_Os05g51690.1	5	29573293	29577043	protein CCT motif family protein, expressed
Contig15475_at	15475	CPRD2 [Vigna unguiculata]	AT1G30760.1	FAD-binding domain-containing protein, similar to SP:P30986 reticuline oxidase precursor (Berberine-bridge-forming	LOC_Os06g35550.1	6	20743699	20735010	protein retrotransposon protein, putative, Ty1-copia subclass, expressed
Contig23396_at	23396
Contig6845_at	6845
Contig2510_at	2510
Contig25937_at	25937	SMC6 protein [Oryza sativa]	AT5G61460.1	structural maintenance of chromosomes (SMC) family protein, very strong similarity to SMC-like protein (MIM) (Arabidopsis thalian
Contig17352_at	17352
HVSMEn0005L15f_s_at	46371
