# Supplementary material for: Array-based genotyping and expression analysis of barley cv. Maythorpe and Golden Promise
Source: BMC Genomics. 2007 Mar 30;8:87. doi: 10.1186/1471-2164-8-87 (PMC1851953; doi:10.1186/1471-2164-8-87)
Supplement: Additional file 7 — GPcontrol vs GPsalt shoot up-reg [file 1471-2164-8-87-S7.xls]

## Sheet: GPC VS GPS SH UP ANN
Input Probe Set	Exemplar Unigene#	NR Desc	Ath Accn	Ath Description	Rice Model	Rice Chr	Rice 5'	Rice 3'	Rice Description
Contig5532_at	5532	Similar to Zea mays mRNA for pyruvate decarboxylase (X17555) [Oryza sativa (japonica cultivar-group)] dbj|BAA96769.1| unnamed protein produc	AT5G54960.1	pyruvate decarboxylase, putative, strong similarity to pyruvate decarboxylase 1 (Vitis vinifera) GI:10732644; contains InterPro e	LOC_Os01g06660.1	1	3137019	3132906	protein Pyruvate decarboxylase isozyme 1, putative, expressed
Contig24832_at	24832	Triose phosphate/phosphate translocator, non-green plastid, chloroplast precursor (CTPT) pir||T14438 phosphate/triose-phosphate translocator	AT5G33320.1	triose phosphate/phosphate translocator, putative, similar to SWISS-PROT:P52178 triose phosphate/phosphate	LOC_Os01g07730.1	1	3708014	3710455	protein Triose phosphate/phosphate translocator, non-green plastid, chloroplast precursor, putative, expressed
Contig24856_at	24856	P0710E05.6 [Oryza sativa (japonica cultivar-group)]	AT3G21360.1	expressed protein	LOC_Os01g09430.1	1	4797049	4798979	protein SyrP, putative, expressed
Contig4760_s_at	4760	putative late embryogenesis abundant protein LEA14-A [Oryza sativa (japonica cultivar-group)] dbj|BAB32715.1| putative late embryogenesis-ab	AT1G01470.1	late embryogenesis abundant protein, putative / LEA protein, putative, similar to SP:P46518 Late embryogenesis abundant protein Lea14	LOC_Os01g12580.1	1	6919498	6918942	protein Late embryogenesis abundant protein Lea14-A, putative, expressed
Contig13089_at	13089	P0492F05.26 [Oryza sativa (japonica cultivar-group)]	AT1G64110.1	AAA-type ATPase family protein, contains Pfam domain, PF00004: ATPase, AAA family	LOC_Os01g12660.1	1	6973508	6967714	protein AAA-type ATPase family protein, putative, expressed
HF13K24r_at	34247	VsaA -like protein [Oryza sativa (japonica cultivar-group)] dbj|BAB90075.1| VsaA -like protein [Oryza sativa (japonica cultivar-group)]	AT2G42840.1	protodermal factor 1 (PDF1), identical to protodermal factor 1 (Arabidopsis thaliana) gi:4929130:gb:AAD33869	LOC_Os01g52690.1	1	30620790	30623387	protein retrotransposon protein, putative, Ty3-gypsy subclass, expressed
Contig3814_at	3814	putative delta l pyrroline-5-carboxylate synthetase [Oryza sativa (japonica cultivar-group)] dbj|BAB64280.1| putative delta-1-pyrroline-5-ca	AT2G39800.1	delta 1-pyrroline-5-carboxylate synthetase A / P5CS A (P5CS1), identical to SP:P54887:P5C1_ARATH	LOC_Os01g62900.1	1	36757827	36767692	protein Delta 1-pyrroline-5-carboxylate synthetase, putative, expressed
Contig7879_at	7879	putative embryogenesis-associated protein [Oryza sativa (japonica cultivar-group)] gb|AAT58751.1| putative embryogenesis-associated protein	AT1G34340.1	esterase/lipase/thioesterase family protein, similar to late embryogenesis abundant protein (EMB8) GI:1350544	LOC_Os01g65070.2	1	38090281	38097251	protein hydrolase, alpha/beta fold family protein, expressed
rbaal18i13_s_at	49666	60S RIBOSOMAL PROTEIN L5	AT3G25520.1	60S ribosomal protein L5, similar to 60S ribosomal protein L5 GB:P49625 from (Oryza sativa)	LOC_Os01g67134.2	1	39295133	39303285	protein 60S ribosomal protein L5-1, putative, expressed
HVSMEb0004G21r2_s_at	40926	putative selenium binding protein [Oryza sativa (japonica cultivar-group)] gb|AAO91777.1| putative selenium binding protein [Oryza sativa (j	AT4G14030.1	selenium-binding protein, putative, contains Pfam profile PF05694: 56kDa selenium binding protein (SBP56); identical to Putative	LOC_Os01g68770.1	1	40274921	40278368	protein Selenium-binding protein, putative, expressed
EBma08_SQ004_C15_s_at	29861	putative selenium binding protein [Oryza sativa (japonica cultivar-group)] gb|AAO91777.1| putative selenium binding protein [Oryza sativa (j	AT4G14030.1	selenium-binding protein, putative, contains Pfam profile PF05694: 56kDa selenium binding protein (SBP56); identical to Putative	LOC_Os01g68770.1	1	40274921	40278368	protein Selenium-binding protein, putative, expressed
Contig2837_at	2837	putative selenium binding protein [Oryza sativa (japonica cultivar-group)] gb|AAO91777.1| putative selenium binding protein [Oryza sativa (j	AT4G14030.1	selenium-binding protein, putative, contains Pfam profile PF05694: 56kDa selenium binding protein (SBP56); identical to Putative	LOC_Os01g68770.1	1	40274921	40278368	protein Selenium-binding protein, putative, expressed
HVSMEf0019H18r2_s_at	42700	putative tonoplast membrane integral protein [Oryza sativa (japonica cultivar-group)] dbj|BAC79358.1| tonoplast intrinsic protein [Oryza sat	AT4G01470.1	major intrinsic family protein / MIP family protein, contains Pfam profile: MIP PF00230	LOC_Os01g74450.1	1	43444069	43442595	protein Aquaporin TIP1.1, putative, expressed
HT06F11u_s_at	37511	Catalase isozyme 2 gb|AAA96948.1| catalase pir||S62697 catalase (EC 1.11.1.6) isoenzyme 2 - barley	AT4G35090.1	catalase 2, identical to catalase 2 SP:P25819, GI:17865693 from (Arabidopsis thaliana)	LOC_Os02g02400.1	2	827640	824969	protein Catalase isozyme A, putative, expressed
Contig11421_at	11421	cold shock protein [Yersinia pestis] ref|NP_993136.1| cold shock protein [Yersinia pestis biovar Medievalis str. 91001] pir||AB0202 cold sho	AT4G36020.1	cold-shock DNA-binding family protein, contains Pfam domains, PF00313: 'Cold-shock' DNA-binding domain and PF00098: Zinc	LOC_Os02g02870.1	2	1104294	1103043	protein Zinc knuckle family protein, expressed
Contig21281_at	21281	unknown protein [Oryza sativa (japonica cultivar-group)] dbj|BAD07987.1| unknown protein [Oryza sativa (japonica cultivar-group)]	AT1G61080.1	proline-rich family protein	LOC_Os02g03710.1	2	1559143	1558479	protein expressed protein
HI12K05r_s_at	34851	ChaC-like family protein [Arabidopsis thaliana] gb|AAP21219.1| At4g31290 [Arabidopsis thaliana]	AT4G31290.1	ChaC-like family protein, contains Pfam profile: PF04752 ChaC-like protein	LOC_Os02g26700.1	2	15673681	15670356	protein ChaC-like protein, expressed
Contig2960_at	2960	ChaC-like family protein [Arabidopsis thaliana] gb|AAP21219.1| At4g31290 [Arabidopsis thaliana]	AT4G31290.1	ChaC-like family protein, contains Pfam profile: PF04752 ChaC-like protein	LOC_Os02g26700.1	2	15673681	15670356	protein ChaC-like protein, expressed
Contig8708_at	8708	MtN3 [Medicago truncatula]	AT5G13170.1	nodulin MtN3 family protein, similar to MtN3 GI:1619602 (root nodule development) from (Medicago truncatula); identical to	LOC_Os02g30910.1	2	18451267	18448539	protein nodulin MtN3 family protein, putative, expressed
Contig9382_at	9382	pre-mRNA splicing SR protein related (68.2 kD) (rsr-1) [Caenorhabditis elegans] emb|CAB04214.3| Hypothetical protein F28D9.1 [Caenorhabditis	AT1G16610.1	arginine/serine-rich protein, putative (SR45), similar to arginine/serine-rich protein GI:6601502 from	LOC_Os02g33380.1	2	19828413	19829214	protein pectinesterase inhibitor domain containing protein, expressed
Contig14842_at	14842	OSJNBa0013K16.12 [Oryza sativa (japonica cultivar-group)]	AT4G39795.1	senescence-associated protein-related, similar to senescence-associated protein SAG102 (GI:22331931) (Arabidopsis thaliana);	LOC_Os02g51550.1	2	31570121	31571386	protein expressed protein
Contig6208_at	6208	putative C-4 sterol methyl oxidase [Oryza sativa (japonica cultivar-group)] gb|AAP54879.1| putative C-4 sterol methyl oxidase [Oryza sativa	AT4G22756.1	sterol desaturase family protein, similar to sterol 4-alpha-methyl-oxidase GI:16973471 from (Arabidopsis thaliana); contains Pfam	LOC_Os03g01820.1	3	480200	478264	protein Sterol desaturase family protein, expressed
Contig8246_at	8246	putative amylase [Oryza sativa (japonica cultivar-group)] gb|AAP54185.1| putative amylase [Oryza sativa (japonica cultivar-group)] gb|AAK277	AT3G23920.1	beta-amylase, putative / 1,4-alpha-D-glucan maltohydrolase, putative, similar to beta-amylase enzyme (Arabidopsis thaliana) GI:6065	LOC_Os03g04770.1	3	2252077	2255272	protein Beta-amylase, putative, expressed
Contig8533_at	8533	transcription factor WAPB [Triticum aestivum]	AT3G20910.1	CCAAT-binding transcription factor (CBF-B/NF-YA) family protein, contains Pfam profile: PF02045 CCAAT-binding	LOC_Os03g07880.1	3	3984531	3981120	protein CCAAT-binding transcription factor subunit B family protein, expressed
Contig8533_s_at	8533	transcription factor WAPB [Triticum aestivum]	AT3G20910.1	CCAAT-binding transcription factor (CBF-B/NF-YA) family protein, contains Pfam profile: PF02045 CCAAT-binding	LOC_Os03g07880.1	3	3984531	3981120	protein CCAAT-binding transcription factor subunit B family protein, expressed
Contig7012_at	7012	Unknown protein [Oryza sativa (japonica cultivar-group)]	AT5G43150.1	expressed protein	LOC_Os03g10860.1	3	5561827	5561171	protein expressed protein
Contig12465_at	12465	Putative homocysteine S-methyltransferase-1 [Oryza sativa (japonica cultivar-group)]	AT3G25900.1	homocysteine S-methyltransferase 1 (HMT-1), identical to GB:AAF23821 from (Arabidopsis thaliana)	LOC_Os03g12110.1	3	6333974	6336920	protein Homocysteine S-methyltransferase 1, putative, expressed
Contig15164_at	15164	Cytochrome P450 79A1 (Tyrosine N-monooxygenase) (Cytochrome P450Tyr) pir||S68203 tyrosine N-monooxygenase (EC 1.14.13.41) cytochrome P450tyr	AT4G39950.1	cytochrome P450 79B2, putative (CYP79B2), identical to cytochrome P450 (79B2) SP:O81346 from (Arabidopsis thaliana)	LOC_Os03g37290.1	3	20625453	20620699	protein Cytochrome P450 79A1, putative, expressed
Contig15165_s_at	15165	Cytochrome P450 79A1 (Tyrosine N-monooxygenase) (Cytochrome P450Tyr) pir||S68203 tyrosine N-monooxygenase (EC 1.14.13.41) cytochrome P450tyr	AT4G39950.1	cytochrome P450 79B2, putative (CYP79B2), identical to cytochrome P450 (79B2) SP:O81346 from (Arabidopsis thaliana)	LOC_Os03g37290.1	3	20625453	20620699	protein Cytochrome P450 79A1, putative, expressed
rbaal31j11_s_at	49751	putative sugar transporter (alternative splicing product) [Oryza sativa (japonica cultivar-group)] ref|XP_469003.1| putative sugar transport	AT3G13050.1	transporter-related, low similarity to apical organic cation transporter (Sus scrofa) GI:2062135, SP:Q02563 Synaptic vesicle protei	LOC_Os03g43720.4	3	24403334	24408133	protein major facilitator superfamily protein, expressed
Contig10808_at	10808	putative sugar transporter (alternative splicing product) [Oryza sativa (japonica cultivar-group)] ref|XP_469003.1| putative sugar transport	AT3G13050.1	transporter-related, low similarity to apical organic cation transporter (Sus scrofa) GI:2062135, SP:Q02563 Synaptic vesicle protei	LOC_Os03g43720.4	3	24403334	24408133	protein major facilitator superfamily protein, expressed
Contig12574_at	12574	lipoxygenase I [Ananas comosus]	AT3G22400.1	lipoxygenase, putative, similar to lipoxygenase gi:8649004 (Prunus dulcis), gi:1495802 and gi:1495804 from (Solanum tuberosum)	LOC_Os03g49350.1	3	28039240	28043641	protein Lipoxygenase 3, putative, expressed
Contig1736_at	1736	Lipoxygenase 1 pir||T05941 lipoxygenase (EC 1.13.11.12) 1 - barley gb|AAA64893.1| lipoxygenase 1	AT1G55020.1	lipoxygenase (LOX1), identical to SP:Q06327	LOC_Os03g49350.1	3	28039240	28043641	protein Lipoxygenase 3, putative, expressed
Contig3869_at	3869	putative cytochrome P450 [Oryza sativa (japonica cultivar-group)] gb|AAO37955.1| putative cytochrome P450 [Oryza sativa (japonica cultivar-g	AT1G13080.1	cytochrome P450 family protein, identical to gb:D78605 cytochrome P450 monooxygenase from Arabidopsis thaliana and is a member	LOC_Os03g63310.1	3	35716842	35720269	protein Cytochrome P450 71E1, putative, expressed
Contig507_x_at	507	proteinase inhibitor - soybean gb|AAC97524.1| protease inhibitor [Glycine max]	AT2G02120.1	plant defensin-fusion protein, putative (PDF2.1), plant defensin protein family member, personal communication, Bart Thomma	LOC_Os04g11130.1	4	6034986	6033712	protein Gamma-thionins family protein, expressed
Contig6155_at	6155	jasmonate induced protein - barley emb|CAA58110.1| jasmonate induced protein [Hordeum vulgare subsp. vulgare]			LOC_Os04g24460.1	4	14003269	14004470	protein phytase, putative
rbaal17b01_s_at	49657	23 KD JASMONATE-INDUCED PROTEIN pir||S22514 jasmonate-induced protein 1 - barley			LOC_Os04g24478.1	4	14015791	14016744	protein 23 kDa jasmonate-induced protein, putative, expressed
Contig7967_at	7967	OJ991214_12.11 [Oryza sativa (japonica cultivar-group)] ref|XP_472424.1| OJ991214_12.11 [Oryza sativa (japonica cultivar-group)]	AT3G53980.2	protease inhibitor/seed storage/lipid transfer protein (LTP) family protein, contains Pfam protease inhibitor/seed storage/LTP fa	LOC_Os04g33920.1	4	20356070	20357087	protein protease inhibitor/seed storage/lipid transfer protein, putative, expressed
Contig11993_at	11993	OSJNBa0086B14.7 [Oryza sativa (japonica cultivar-group)] ref|XP_472665.1| OSJNBa0086B14.7 [Oryza sativa (japonica cultivar-group)]			LOC_Os04g37760.1	4	22229073	22231462	protein expressed protein
Contig9971_at	9971	OSJNBa0089K21.6 [Oryza sativa (japonica cultivar-group)] ref|XP_472826.1| OSJNBa0089K21.6 [Oryza sativa (japonica cultivar-group)]	AT5G23810.1	amino acid transporter family protein, similar to amino acid carrier (Ricinus communis) GI:3293031; contains Pfam profile PF01490:	LOC_Os04g39489.1	4	23303872	23293688	protein amino acid transporter family protein, putative, expressed
Contig6067_at	6067	OSJNBa0053K19.6 [Oryza sativa (japonica cultivar-group)] emb|CAD41837.2| OSJNBb0085C12.17 [Oryza sativa (japonica cultivar-group)]	AT2G43020.1	amine oxidase family protein, similar to polyamine oxidase SP:O64411 (Zea mays); contains Pfam profile PF01593 amine oxidase,	LOC_Os04g53190.2	4	31455532	31450157	protein FAD binding domain containing protein, expressed
Contig6065_s_at	6065	OSJNBa0053K19.6 [Oryza sativa (japonica cultivar-group)] emb|CAD41837.2| OSJNBb0085C12.17 [Oryza sativa (japonica cultivar-group)]	AT2G43020.1	amine oxidase family protein, similar to polyamine oxidase SP:O64411 (Zea mays); contains Pfam profile PF01593 amine oxidase,	LOC_Os04g53190.2	4	31455532	31450157	protein FAD binding domain containing protein, expressed
Contig6066_s_at	6066	OSJNBa0053K19.6 [Oryza sativa (japonica cultivar-group)] emb|CAD41837.2| OSJNBb0085C12.17 [Oryza sativa (japonica cultivar-group)]	AT2G43020.1	amine oxidase family protein, similar to polyamine oxidase SP:O64411 (Zea mays); contains Pfam profile PF01593 amine oxidase,	LOC_Os04g53190.2	4	31455532	31450157	protein FAD binding domain containing protein, expressed
Contig3787_at	3787	amino acid selective channel protein [Hordeum vulgare subsp. vulgare]	AT2G28900.1	mitochondrial import inner membrane translocase subunit Tim17/Tim22/Tim23 family protein, contains Pfam PF02466: Mitochondrial	LOC_Os05g02060.1	5	578361	581363	protein amino acid selective channel protein, putative, expressed
Contig3526_at	3526	Aspartic proteinase precursor pir||JS0732 aspartic proteinase (EC 3.4.23.-) - rice	AT1G11910.1	aspartyl protease family protein, contains Pfam profiles: PF00026 eukaryotic aspartyl protease, PF03489 surfactant protein B, PF051	LOC_Os05g04630.6	5	2152939	2157111	protein Aspartic proteinase precursor, putative, expressed
HU12E11u_s_at	38563	Aspartic proteinase precursor pir||JS0732 aspartic proteinase (EC 3.4.23.-) - rice	AT1G11910.1	aspartyl protease family protein, contains Pfam profiles: PF00026 eukaryotic aspartyl protease, PF03489 surfactant protein B, PF051	LOC_Os05g04630.6	5	2152939	2157111	protein Aspartic proteinase precursor, putative, expressed
Contig10206_s_at	10206	proline-rich protein [Zea mays] emb|CAB91647.1| cell wall protein, putative [Zea mays]	AT1G20130.1	family II extracellular lipase, putative, contains Pfam profile PF00657: GDSL-like Lipase/Acylhydrolase; similar to EXL3	LOC_Os05g13940.1	5	7727555	7725737	protein retrotransposon protein, putative, Ty3-gypsy subclass, expressed
Contig4973_s_at	4973	proline-rich protein - wheat emb|CAA36712.1| proline-rich protein [Triticum aestivum]	AT1G20130.1	family II extracellular lipase, putative, contains Pfam profile PF00657: GDSL-like Lipase/Acylhydrolase; similar to EXL3	LOC_Os05g13940.1	5	7727555	7725737	protein retrotransposon protein, putative, Ty3-gypsy subclass, expressed
Contig10206_at	10206	proline-rich protein [Zea mays] emb|CAB91647.1| cell wall protein, putative [Zea mays]	AT1G20130.1	family II extracellular lipase, putative, contains Pfam profile PF00657: GDSL-like Lipase/Acylhydrolase; similar to EXL3	LOC_Os05g13940.1	5	7727555	7725737	protein retrotransposon protein, putative, Ty3-gypsy subclass, expressed
HVSMEb0003G21r2_s_at	40887	proline-rich protein - wheat emb|CAA36712.1| proline-rich protein [Triticum aestivum]	AT3G19020.1	leucine-rich repeat family protein / extensin family protein, similar to extensin-like protein (Lycopersicon esculentum)	LOC_Os05g13940.1	5	7727555	7725737	protein retrotransposon protein, putative, Ty3-gypsy subclass, expressed
Contig6611_at	6611	probable lipase [imported] - Arabidopsis thaliana	AT1G06800.1	lipase class 3 family protein, similar to DEFECTIVE IN ANTHER DEHISCENCE1 (Arabidopsis thaliana) GI:16215706; contains Pfam	LOC_Os05g32380.1	5	18804694	18803258	protein lipase class 3 family protein, putative
Contig7004_at	7004		AT5G17210.1	expressed protein	LOC_Os05g35800.1	5	21157567	21158431	protein expressed protein
Contig4853_at	4853	Delta 1-pyrroline-5-carboxylate synthetase (P5CS) [Includes: Glutamate 5-kinase (Gamma-glutamyl kinase) (GK); Gamma-glutamyl phosphate reduc	AT2G39800.1	delta 1-pyrroline-5-carboxylate synthetase A / P5CS A (P5CS1), identical to SP:P54887:P5C1_ARATH	LOC_Os05g38150.2	5	22297634	22290843	protein Delta 1-pyrroline-5-carboxylate synthetase, putative, expressed
HS01M21w_s_at	36686	putative protein phosphatase 2C [Oryza sativa (japonica cultivar-group)]	AT3G11410.1	protein phosphatase 2C, putative / PP2C, putative, identical to protein phosphatase 2C (PP2C) GB:P49598 (Arabidopsis thaliana);	LOC_Os05g38290.1	5	22369217	22367506	protein Protein phosphatase 2C, putative, expressed
Contig11720_at	11720	putative protein phosphatase 2C [Oryza sativa (japonica cultivar-group)]	AT3G11410.1	protein phosphatase 2C, putative / PP2C, putative, identical to protein phosphatase 2C (PP2C) GB:P49598 (Arabidopsis thaliana);	LOC_Os05g38290.1	5	22369217	22367506	protein Protein phosphatase 2C, putative, expressed
Contig4281_s_at	4281	cold-regulated protein [Hordeum vulgare subsp. vulgare]	AT5G01300.1	phosphatidylethanolamine-binding family protein, similar to cold-regulated protein (Hordeum vulgare subsp.	LOC_Os05g39250.1	5	22931153	22930379	protein expressed protein
Contig13161_at	13161	protein phosphatase 2C-like protein [Oryza sativa (japonica cultivar-group)]	AT1G72770.1	protein phosphatase 2C P2C-HA / PP2C P2C-HA (P2C-HA), identical to protein phosphatase 2C (AtP2C-HA) GB:AJ003119 (Arabidopsis	LOC_Os05g46040.1	5	26624551	26621897	protein Protein phosphatase 2C ABI2, putative, expressed
Contig2407_s_at	2407	ABA-inducible protein PHV A1 pir||S08313 abscisic acid-induced protein HVA-1 - barley emb|CAA31853.1| unnamed protein product [Hordeum vulga	AT3G15670.1	late embryogenesis abundant protein, putative / LEA protein, putative, similar to SP:P13934 Late embryogenesis abundant protein	LOC_Os05g46480.1	5	26844337	26845612	protein Late embryogenesis abundant protein, expressed
EBro08_SQ007_B12_s_at	31246	LEA2 protein [Triticum aestivum]	AT3G15670.1	late embryogenesis abundant protein, putative / LEA protein, putative, similar to SP:P13934 Late embryogenesis abundant protein	LOC_Os05g46480.1	5	26844337	26845612	protein Late embryogenesis abundant protein, expressed
Contig2406_at	2406	LEA2 protein [Triticum aestivum]	AT3G15670.1	late embryogenesis abundant protein, putative / LEA protein, putative, similar to SP:P13934 Late embryogenesis abundant protein	LOC_Os05g46480.1	5	26844337	26845612	protein Late embryogenesis abundant protein, expressed
Contig2189_s_at	2189	phosphoethanolamine methyltransferase [Triticum aestivum]	AT1G48600.1	phosphoethanolamine N-methyltransferase 2, putative (NMT2), very similar to :PEM2_ARATH Putative phosphoethanolamine	LOC_Os05g47540.2	5	27150431	27146140	protein Phosphoethanolamine N-methyltransferase, putative, expressed
Contig2188_s_at	2188	phosphoethanolamine methyltransferase [Triticum aestivum]	AT1G48600.1	phosphoethanolamine N-methyltransferase 2, putative (NMT2), very similar to :PEM2_ARATH Putative phosphoethanolamine	LOC_Os05g47540.2	5	27150431	27146140	protein Phosphoethanolamine N-methyltransferase, putative, expressed
Contig2191_at	2191	phosphoethanolamine methyltransferase [Triticum aestivum]	AT1G48600.1	phosphoethanolamine N-methyltransferase 2, putative (NMT2), very similar to :PEM2_ARATH Putative phosphoethanolamine	LOC_Os05g47540.2	5	27150431	27146140	protein Phosphoethanolamine N-methyltransferase, putative, expressed
Contig2193_s_at	2193	phosphoethanolamine methyltransferase [Triticum aestivum]	AT1G48600.2	phosphoethanolamine N-methyltransferase 2, putative (NMT2), very similar to :PEM2_ARATH Putative phosphoethanolamine	LOC_Os05g47540.1	5	27150431	27146140	protein Phosphoethanolamine N-methyltransferase, putative, expressed
Contig19992_at	19992	probable lipid transfer protein - barley gb|AAB47967.1| nonspecific lipid transfer protein [Hordeum vulgare]	AT3G18280.1	protease inhibitor/seed storage/lipid transfer protein (LTP) family protein, similar to TED4 (Zinnia elegans) GI:493721; contains	LOC_Os05g47730.1	5	27262527	27262817	protein nonspecific lipid-transfer protein AKCS9 precursor, putative, expressed
HS06C04u_s_at	36823	ESTs AU078183(C62904),C73912(E21020) correspond to a region of the predicted gene.~Similar to water stress inducible protein (U74296) [Oryza	AT2G18050.1	histone H1-3 (HIS1-3), similar to histone H1 (Lycopersicon pennellii) SWISS-PROT:P40267; identical to cDNA histone H1-3	LOC_Os06g04020.1	6	1642800	1641583	protein linker histone H1 and H5 family protein, expressed
Contig9824_at	9824	putative flavonol glucosyltransferase [Oryza sativa (japonica cultivar-group)] dbj|BAB68088.1| putative flavonol glucosyltransferase [Oryza	AT1G07250.1	UDP-glucoronosyl/UDP-glucosyl transferase family protein, similar to UDP-glucose glucosyltransferase	LOC_Os06g18670.1	6	10588925	10587160	protein Flavonol 3-O-glucosyltransferase 5, putative, expressed
Contig9823_at	9823	putative flavonol glucosyltransferase [Oryza sativa (japonica cultivar-group)] dbj|BAB68088.1| putative flavonol glucosyltransferase [Oryza	AT1G07250.1	UDP-glucoronosyl/UDP-glucosyl transferase family protein, similar to UDP-glucose glucosyltransferase	LOC_Os06g18670.1	6	10588925	10587160	protein Flavonol 3-O-glucosyltransferase 5, putative, expressed
Contig8058_at	8058	Protein LE25 pir||S19253 gene le25 protein - tomato gb|AAA34172.1| le25	AT5G06760.1	late embryogenesis abundant group 1 domain-containing protein / LEA group 1 domain-containing protein, low similarity to SP:P46515	LOC_Os06g21910.1	6	12665204	12664606	protein Late embryogenesis abundant group 1 family protein, expressed
Contig6968_at	6968	heat shock transcription factor family protein [Arabidopsis thaliana]	AT3G24520.1	heat shock transcription factor family protein, contains Pfam profile: PF00447 HSF-type DNA-binding domain	LOC_Os06g35960.1	6	20997768	20995275	protein HSF-type DNA-binding domain containing protein, expressed
Contig5620_s_at	5620	aldo/keto reductase family-like protein [Oryza sativa (japonica cultivar-group)]	AT1G06690.1	aldo/keto reductase family protein, contains Pfam profile PF00248: oxidoreductase, aldo/keto reductase family	LOC_Os07g04990.1	7	2192109	2195348	protein oxidoreductase, aldo/keto reductase family protein, expressed
Contig12208_at	12208		AT1G32900.1	starch synthase, putative, similar to starch synthase SP:Q42857 from (Ipomoea batatas)	LOC_Os07g22930.4	7	12922613	12914751	protein Granule-bound starch synthase 1b, chloroplast precursor, putative, expressed
Contig7690_at	7690	unknown protein [Oryza sativa (japonica cultivar-group)] ref|XP_506285.1| PREDICTED OSJNBa0077F02.110 gene product [Oryza sativa (japonica c	AT1G64980.1	expressed protein	LOC_Os07g23120.1	7	13036946	13035830	protein expressed protein
Contig4025_s_at	4025	putative phosphoadenylyl-sulfate reductase [Oryza sativa (japonica cultivar-group)]	AT4G04610.1	5'-adenylylsulfate reductase (APR1) / PAPS reductase homolog (PRH19), identical to 5'-adenylylsulfate reductase (Arabidopsis	LOC_Os07g32570.1	7	19411558	19408263	protein 5'-adenylylsulfate reductase 2, chloroplast precursor, putative, expressed
Contig4024_at	4024	putative phosphoadenylyl-sulfate reductase [Oryza sativa (japonica cultivar-group)]	AT4G04610.1	5'-adenylylsulfate reductase (APR1) / PAPS reductase homolog (PRH19), identical to 5'-adenylylsulfate reductase (Arabidopsis	LOC_Os07g32570.1	7	19411558	19408263	protein 5'-adenylylsulfate reductase 2, chloroplast precursor, putative, expressed
Contig6581_at	6581	putative P450 [Oryza sativa (japonica cultivar-group)]	AT3G48310.1	cytochrome P450 71A22, putative (CYP71A22), Identical to Cytochrome P450 71A22 (SP:Q9STL1)(Arabidopsis thaliana)	LOC_Os08g01450.1	8	283954	282431	protein Cytochrome P450 71C4, putative, expressed
Contig1518_at	1518	oxalate oxidase [Triticum aestivum]	AT5G39110.1	germin-like protein, putative, nearly identical to SP:Q9FID0 Germin-like protein subfamily 1 member 14 precursor (Arabidopsis	LOC_Os08g08980.1	8	5222478	5223690	protein Germin-like protein subfamily 1 member 7 precursor, putative, expressed
Contig2737_at	2737	beta-glucosidase [Musa acuminata]	AT1G02850.2	similar to glycosyl hydrolase family 1 protein [Arabidopsis thaliana] (TAIR:At4g22100.1); similar to glycosyl hydrolase family	LOC_Os09g33680.1	9	19887645	19882169	protein Glycosyl hydrolase family 1 protein, expressed
Contig14742_at	14742	putative putative glucosyltransferase [Oryza sativa (japonica cultivar-group)] gb|AAP53972.1| putative putative glucosyltransferase [Oryza s	AT2G36970.1	UDP-glucoronosyl/UDP-glucosyl transferase family protein, contains Pfam profile: PF00201 UDP-glucoronosyl	LOC_Os10g30560.1	10	15566669	15564672	protein UDP-glucoronosyl and UDP-glucosyl transferase family protein, expressed
Contig14570_at	14570	putative CER1 [Oryza sativa (japonica cultivar-group)] gb|AAP54228.1| putative CER1 [Oryza sativa (japonica cultivar-group)] gb|AAG21908.1|	AT1G02205.2	CER1 protein, identical to maize gl1 homolog (glossy1 locus) GI:1209703 and CER1 GI:1199467 from (Arabidopsis thaliana)	LOC_Os10g33250.2	10	17125465	17119605	protein CER1 protein, putative, expressed
Contig8336_at	8336	unknown protein [Oryza sativa (japonica cultivar-group)] gb|AAP54557.1| unknown protein [Oryza sativa (japonica cultivar-group)] gb|AAM94934	AT3G49550.1	expressed protein	LOC_Os10g36550.2	10	19225446	19228841	protein expressed protein
Contig6622_at	6622	putative gamma-lyase [Oryza sativa (japonica cultivar-group)] gb|AAP54634.1| putative gamma-lyase [Oryza sativa (japonica cultivar-group)] g	AT1G64660.1	Cys/Met metabolism pyridoxal-phosphate-dependent enzyme family protein, similar to SP:P13254 Methionine gamma-lyase (EC	LOC_Os10g37340.1	10	19674934	19671456	protein Cys/Met metabolism PLP-dependent enzyme family protein, expressed
Contig2877_at	2877	expansin EXPB3 [Triticum aestivum]	AT1G65680.1	similar to beta-expansin, putative (EXPB4) [Arabidopsis thaliana] (TAIR:At2g45110.1); similar to cim1 protein - soybean	LOC_Os10g40720.1	10	21520035	21518134	protein Beta-expansin 1a precursor, putative, expressed
Contig3332_at	3332	putative nucleoside-triphosphatase [Oryza sativa (japonica cultivar-group)]	AT5G18280.1	apyrase (APY2), identical to apyrase GI:6006801, GI:7672685 from (Arabidopsis thaliana)	LOC_Os11g03290.1	11	1221863	1225462	protein GDA1/CD39 family protein
Contig203_at	203	tubulin alpha-6 chain (TUA6) [Arabidopsis thaliana] sp|P29511|TBA6_ARATH Tubulin alpha-6 chain pir||JQ1597 tubulin alpha-6 chain - Arabidops	AT4G14960.2	tubulin alpha-6 chain (TUA6), nearly identical to SP:P29511 Tubulin alpha-6 chain {Arabidopsis thaliana}	LOC_Os11g14220.2	11	7955980	7958838	protein Tubulin alpha-3 chain, putative, expressed
Contig1718_s_at	1718	dehydrin 9 [Hordeum vulgare] gb|AAF01697.1| dehydrin; DHN9 [Hordeum vulgare] gb|AAQ55347.1| dehydrin 9 [Hordeum vulgare subsp. spontaneum]	AT3G50980.1	dehydrin, putative, similar to dehydrin Xero 1 (Arabidopsis thaliana) SWISS-PROT:P25863	LOC_Os11g26760.1	11	14828391	14827503	protein Dehydrin family protein, expressed
Contig1709_at	1709	dehydrin; DHN7 [Hordeum vulgare]	AT5G66400.1	dehydrin (RAB18), nearly identical to SP:P30185 Dehydrin Rab18 {Arabidopsis thaliana}	LOC_Os11g26790.1	11	14843405	14842429	protein Dehydrin family protein, expressed
Contig6087_s_at	6087	expressed protein [Arabidopsis thaliana] pir||T49872 hypothetical protein T2I1.40 - Arabidopsis thaliana emb|CAB87922.1| putative protein [A	AT5G07330.1	expressed protein	LOC_Os11g32890.1	11	18929652	18928832	protein expressed protein
Contig8641_at	8641	phosphoethanolamine cytidylyltransferase [Hordeum vulgare subsp. vulgare]	AT2G38670.1	ethanolamine-phosphate cytidylyltransferase, putative / phosphorylethanolamine transferase, putative / CTP:phosphoethanolamine	LOC_Os12g02820.1	12	1010142	1004448	protein Cytidylyltransferase family protein, expressed
HC112E03_T3_s_at	33284	ABA-responsive protein - barley gb|AAD09343.1| ABA-responsive protein [Hordeum vulgare]	AT5G13200.1	GRAM domain-containing protein / ABA-responsive protein-related, similar to ABA-responsive protein (Hordeum vulgare) GI:4103635;	LOC_Os12g29400.1	12	17459220	17457357	protein ABA-responsive protein, putative, expressed
Contig2306_s_at	2306	Lipoxygenase 2.1, chloroplast precursor (LOX-100) (LOX2:Hv:1) pir||T06190 lipoxygenase (EC 1.13.11.12) 2 - barley gb|AAC12951.1| methyljasmo	AT3G45140.1	lipoxygenase (LOX2), identical to SP:P38418	LOC_Os12g37260.1	12	22826640	22821189	protein Lipoxygenase 2.1, chloroplast precursor, putative, expressed
Contig2305_at	2305	Lipoxygenase 2.2, chloroplast precursor (LOX2:Hv:2) emb|CAD45186.1| lipoxygenase 2 [Hordeum vulgare subsp. vulgare]	AT3G45140.1	lipoxygenase (LOX2), identical to SP:P38418	LOC_Os12g37350.1	12	22901276	22903277	protein Lipoxygenase 2.2, chloroplast precursor, putative
Contig1675_s_at	1675	23 KD JASMONATE-INDUCED PROTEIN pir||S22514 jasmonate-induced protein 1 - barley	AT2G18020.1	60S ribosomal protein L8 (RPL8A)	LOC_Os12g38000.1	12	23316456	23318304	protein 60S ribosomal protein L2, putative, expressed
Contig22849_at	22849
S0000200065C10F1_at	51275
Contig4025_x_at	4025
EBro08_SQ009_G15_at	31384
EBro03_SQ007_M15_at	30738
Contig6276_s_at	6276	abscisic acid-induced protein ABA7 - barley emb|CAA49471.1| 18,9 KDa ABA-induced protein [Hordeum vulgare subsp. vulgare] emb|CAC17774.1| st
HK06G08r_at	35084
Contig8119_at	8119
HM06P14r_at	35327
Contig1309_at	1309
