# Supplementary material for: Array-based genotyping and expression analysis of barley cv. Maythorpe and Golden Promise
Source: BMC Genomics. 2007 Mar 30;8:87. doi: 10.1186/1471-2164-8-87 (PMC1851953; doi:10.1186/1471-2164-8-87)
Supplement: Additional file 8 — GPcontrol vs GPsalt shoot down-reg [file 1471-2164-8-87-S8.xls]

## Sheet: GPC VS GPS SH D ANN
Input Probe Set	Exemplar Unigene#	NR Desc	Ath Accn	Ath Description	Rice Model	Rice Chr	Rice 5'	Rice 3'	Rice Description
Contig9172_s_at	9172	probable germin protein 4 [Oryza sativa (japonica cultivar-group)] dbj|BAB64225.1| putative nectarin I [Oryza sativa (japonica cultivar-grou	AT1G09560.1	germin-like protein (GLP4) (GLP5), identical to Arabidopsis germin-like protein subfamily 2 member 1 (SP:P94014); Location of EST	LOC_Os01g18170.1	1	10165775	10164723	protein Nectarin-1 precursor, putative, expressed
rbaal5k15_s_at	49806	P0039G05.22 [Oryza sativa (japonica cultivar-group)]			LOC_Os01g45470.1	1	26128012	26127617	protein hypothetical protein
Contig4657_at	4657	putative trehalose-6-phosphate synthase homolog [Oryza sativa (japonica cultivar-group)]	AT1G06410.1	glycosyl transferase family 20 protein / trehalose-phosphatase family protein, contains Pfam profile: PF02358	LOC_Os01g54560.1	1	31704392	31700290	protein Trehalose synthase, putative, expressed
HU11E18u_at	38504	B1033B05.12 [Oryza sativa (japonica cultivar-group)]	AT5G50760.1	auxin-responsive family protein, similar to auxin-induced protein TGSAUR22 (GI:10185820) (Tulipa gesneriana)	LOC_Os01g70050.1	1	40853961	40853440	protein Auxin responsive protein
Contig2495_s_at	2495	probable beta-fructofuranosidase (EC 3.2.1.26), vacuolar - wheat (fragment) gb|AAC23502.1| vacuolar invertase [Triticum aestivum]	AT1G62660.1	beta-fructosidase (BFRUCT3) / beta-fructofuranosidase / invertase, vacuolar, identical to beta-fructosidase GB:CAA67560	LOC_Os02g01590.1	2	343057	346875	protein Beta-fructofuranosidase 1 precursor, putative, expressed
Contig17190_at	17190	putative heat shock protein [Oryza sativa]	AT5G40450.1	expressed protein	LOC_Os02g03840.1	2	1617326	1630163	protein expressed protein
EBem05_SQ004_K20_at	29097				LOC_Os02g07960.1	2	4175209	4165204	protein Leucine Rich Repeat family protein, expressed
Contig6539_s_at	6539	cell wall invertase [Saccharum hybrid cultivar]	AT3G52600.2	similar to beta-fructosidase, putative / beta-fructofuranosidase, putative [Arabidopsis thaliana] (TAIR:At2g36190.1);	LOC_Os02g33110.1	2	19676675	19681381	protein Beta-fructofuranosidase, insoluble isoenzyme 1 precursor, putative, expressed
Contig2856_s_at	2856	cold acclimation protein homolog - barley emb|CAA58875.1| paf93 [Hordeum vulgare subsp. vulgare]	AT1G20440.1	dehydrin (COR47), identical to dehydrin COR47 (Cold-induced COR47 protein) (Arabidopsis thaliana) SWISS-PROT:P31168	LOC_Os02g44870.1	2	27161029	27159565	protein Dehydrin family protein, expressed
HK03F11r_at	34963	Unknown protein [Oryza sativa (japonica cultivar-group)] gb|AAO13476.1| Unknown protein [Oryza sativa (japonica cultivar-group)]			LOC_Os03g08250.1	3	4179852	4178926	protein expressed protein
HVSMEn0021L12r2_at	47012	OSJNBb0054B09.16 [Oryza sativa (japonica cultivar-group)] ref|XP_471786.1| OSJNBb0054B09.16 [Oryza sativa (japonica cultivar-group)]	AT2G03200.1	aspartyl protease family protein, contains Pfam domain, PF00026: eukaryotic aspartyl protease	LOC_Os03g20260.1	3	11428263	11429438	protein Eukaryotic aspartyl protease family protein
HVSMEn0004M06f_s_at	46324	putative xylan xylanohydrolase isoenzyme [Oryza sativa (japonica cultivar-group)] gb|AAR87197.1| putative xylan xylanohydrolase [Oryza sativ	AT1G58370.1	glycosyl hydrolase family 10 protein / carbohydrate-binding domain-containing protein, similar to (1,4)-beta-xylan endohydrolase	LOC_Os03g47010.1	3	26525670	26528227	protein Endo-1,4-beta-xylanase, putative, expressed
Contig13905_at	13905	putative receptor-like protein kinase [Oryza sativa (japonica cultivar-group)]	AT1G34300.1	lectin protein kinase family protein, contains Pfam domains, PF01453: Lectin (probable mannose binding) and PF00069: Protein kina	LOC_Os03g62180.1	3	35161738	35158306	protein lectin protein kinase family protein, putative, expressed
Contig1543_at	1543	14-3-3 protein - barley emb|CAA74592.1| 14-3-3 protein [Hordeum vulgare]	AT3G02520.1	14-3-3 protein GF14 nu (GRF7), identical to 14-3-3 protein GF14 nu GI:1531631 from (Arabidopsis thaliana)	LOC_Os04g38870.5	4	22884939	22888487	protein 14-3-3-like protein GF14-6, putative, expressed
Contig16415_at	16415	OSJNBb0072M01.18 [Oryza sativa (japonica cultivar-group)] ref|XP_473181.1| OSJNBb0072M01.18 [Oryza sativa (japonica cultivar-group)]	AT1G08630.2	L-allo-threonine aldolase-related, similar to L-allo-threonine aldolase (EC 4.1.2.-) (L-allo-TA) (L-allo-threonine	LOC_Os04g43650.1	4	25611609	25607574	protein aminotransferase, classes I and II family protein, expressed
Contig11853_at	11853	OSJNBa0010H02.23 [Oryza sativa (japonica cultivar-group)] ref|XP_473449.1| OSJNBa0010H02.23 [Oryza sativa (japonica cultivar-group)]	AT4G12510.1	protease inhibitor/seed storage/lipid transfer protein (LTP) family protein, similar to 14 kDa polypeptide (Catharanthus roseus)	LOC_Os04g46820.1	4	27524246	27524641	protein Cortical cell delineating protein precursor, putative
Contig4621_at	4621	proline rich protein homolog WCOR518 - wheat (fragment) gb|AAB18205.1| cold acclimation protein WCOR518 [Triticum aestivum]	AT3G22120.1	protease inhibitor/seed storage/lipid transfer protein (LTP) family protein, similar to SP:Q00451:PRF1_LYCES 36.4 kDa proline-rich	LOC_Os04g52250.1	4	30832100	30832969	protein transposon protein, putative, CACTA, En/Spm sub-class, expressed
Contig4622_s_at	4622	OSJNBa0070C17.11 [Oryza sativa (japonica cultivar-group)] ref|XP_473863.1| OSJNBa0070C17.11 [Oryza sativa (japonica cultivar-group)]	AT3G22120.1	protease inhibitor/seed storage/lipid transfer protein (LTP) family protein, similar to SP:Q00451:PRF1_LYCES 36.4 kDa proline-rich	LOC_Os04g52260.1	4	30842620	30843627	protein Protease inhibitor/seed storage/LTP family protein, expressed
HU10K22u_s_at	38463	putative Glucan 1,3-beta-glucosidase precursor [Oryza sativa (japonica cultivar-group)] gb|AAP53379.1| putative Glucan 1,3-beta-glucosidase	AT2G18470.1	protein kinase family protein, contains Pfam PF00069: Protein kinase domain	LOC_Os05g15510.2	5	8753687	8746046	protein Cellulase containing protein, expressed
Contig20162_at	20162	protein phosphatase 2C, putative / PP2C, putative [Arabidopsis thaliana]	AT3G05640.2	protein phosphatase 2C, putative / PP2C, putative, similar to protein phosphatase-2C GB:AAC36699 from (Mesembryanthemum	LOC_Os05g29030.1	5	16940904	16936260	protein protein phosphatase 2C, putative, expressed
rbaal30e02_s_at	49745	P0007F06.15 [Oryza sativa (japonica cultivar-group)]	AT4G28300.1	Encodes a protein with 13.6% proline amino acids that is predicted to localize to the cell wall.	LOC_Os05g48760.1	5	27860752	27864700	protein expressed protein
Contig7617_at	7617	tyrosine specific protein phosphatase family protein [Arabidopsis thaliana]	AT1G05000.1	tyrosine specific protein phosphatase family protein, contains tyrosine specific protein phosphatases active site, PROSITE:PS00383	LOC_Os06g10650.1	6	5554008	5558137	protein tyrosine specific protein phosphatase family protein, putative, expressed
Contig17698_at	17698	putative protein kinase [Arabidopsis thaliana]	AT1G73660.1	protein kinase family protein, contains Pfam profile: PF00069 eukaryotic protein kinase domain	LOC_Os06g12590.1	6	6831863	6821983	protein Protein kinase domain containing protein, expressed
EBro08_SQ004_A23_at	31083	putative peroxidase [Oryza sativa (japonica cultivar-group)]	AT5G15180.1	peroxidase, putative, similar to peroxidase ATP12a (Arabidopsis thaliana) gi:1429217:emb:CAA67311	LOC_Os06g29470.1	6	16895518	16896664	protein Peroxidase 1 precursor, putative, expressed
Contig7007_s_at	7007	thionin Osthi1 [Oryza sativa (japonica cultivar-group)]	AT2G15010.1	thionin, putative, similar to thionin (Arabidopsis thaliana) gi:1181533:gb:AAC41679	LOC_Os06g31280.1	6	18201886	18201176	protein Plant thionin family protein
Contig4011_at	4011	oxygenase-related [Arabidopsis thaliana] gb|AAM97054.1| unknown protein [Arabidopsis thaliana] gb|AAN15506.1| unknown protein [Arabidopsis t	AT1G14520.1	oxygenase-related, similar to myo-inositol oxygenase (Sus scrofa) gi:17432544:gb:AAL39076	LOC_Os06g36560.1	6	21477477	21481449	protein Inositol oxygenase, putative, expressed
Contig5066_at	5066	cell wall surface anchor family protein [Streptococcus pneumoniae TIGR4] gb|AAK75846.1| cell wall surface anchor family protein [Streptococc	AT3G28780.1	similar to expressed protein [Arabidopsis thaliana] (TAIR:At3g28840.1); similar to unnamed protein product [Yarrowia lipolytica	LOC_Os06g44280.1	6	26713871	26716573	protein retrotransposon protein, putative, Ty3-gypsy subclass, expressed
Contig15994_at	15994	putative PS60 [Oryza sativa (japonica cultivar-group)]	AT4G22010.1	multi-copper oxidase type I family protein, similar to pollen-specific BP10 protein (SP:Q00624)(Brassica napus); contains Pfam	LOC_Os06g46500.1	6	28237337	28233462	protein L-ascorbate oxidase homolog precursor, putative, expressed
Contig1222_s_at	1222	plasma membrane integral protein ZmPIP2-1 [Zea mays]	AT3G54820.1	aquaporin, putative, similar to plasma membrane aquaporin GI:3551133 from (Raphanus sativus)	LOC_Os07g26690.1	7	15404748	15408054	protein aquaporin PIP2.4, putative, expressed
Contig17575_at	17575	putative organic cation transporter [Oryza sativa (japonica cultivar-group)]	AT1G79360.1	transporter-related, low similarity to SP:O76082 Organic cation/carnitine transporter 2 (Solute carrier family 22, member 5)	LOC_Os07g37454.1	7	22425967	22427944	protein Organic cation transporter 3, putative, expressed
Contig5236_at	5236	putative thioredoxin [Oryza sativa (japonica cultivar-group)]	AT1G08570.1	thioredoxin family protein, contains Pfam profile: PF00085 Thioredoxin; similar to ESTs gb:T46281, gb:R83933, gb:N65879,	LOC_Os07g48510.1	7	29011559	29009796	protein Thioredoxin-like 1, putative, expressed
Contig9110_at	9110		AT3G25070.1	RPM1-interacting protein 4 (RIN4), identical to SP:Q8GYN5 RPM1-interacting protein 4 {Arabidopsis thaliana}	LOC_Os08g41470.2	8	26063253	26059851	protein expressed protein
Contig6633_at	6633	unknown protein [Oryza sativa (japonica cultivar-group)]	AT1G78020.1	senescence-associated protein-related, similar to senescence-associated protein SAG102 (GI:22331931) (Arabidopsis thaliana)	LOC_Os09g20240.1	9	12125838	12127188	protein expressed protein
Contig6632_s_at	6632	unknown protein [Oryza sativa (japonica cultivar-group)]	AT1G78020.1	senescence-associated protein-related, similar to senescence-associated protein SAG102 (GI:22331931) (Arabidopsis thaliana)	LOC_Os09g20240.1	9	12125838	12127188	protein expressed protein
Contig18128_at	18128		AT5G55730.1	fasciclin-like arabinogalactan-protein (FLA1), identical to gi:13377776::AAK20857:13377775:gb:AF333970	LOC_Os09g30010.1	9	18256643	18257801	protein Fasciclin-like arabinogalactan protein 1 precursor, putative, expressed
HZ62K09r_at	49316	peroxidase ATP9a [Arabidopsis thaliana]	AT4G37530.1	peroxidase, putative, similar to peroxidase (Arabidopsis thaliana) gi:1402906:emb:CAA66958; identical to Pfam profile	LOC_Os09g32964.1	9	19676631	19674158	protein Peroxidase 35 precursor, putative, expressed
Contig538_at	538	benzothiadiazole-induced protein (clone WCI-5) - wheat gb|AAC49288.1| unknown	AT2G15220.1	secretory protein, putative, similar to NtPRp27 (Nicotiana tabacum) GI:5360263; contains Pfam profile PF04450: Plant Basic	LOC_Os10g34910.1	10	18306517	18305831	protein secretory protein, putative
Contig19389_at	19389	hypothetical protein [Oryza sativa (japonica cultivar-group)]	AT3G50120.1	expressed protein, contains Pfam profile PF03140: Plant protein of unknown function; expression supported by MPSS	LOC_Os11g33450.1	11	19290514	19294285	protein hypothetical protein
Contig5924_s_at	5924	protein kinase homolog - rice gb|AAB62693.1| protein kinase [Oryza sativa]	AT5G07070.1	CBL-interacting protein kinase 2 (CIPK2), identical to CBL-interacting protein kinase 2 (Arabidopsis thaliana) gi:9280636:gb:AAF865	LOC_Os12g02200.1	12	681269	678079	protein CBL-interacting serine/threonine-protein kinase 15, putative, expressed
Contig14798_at	14798	P0683F02.22 [Oryza sativa (japonica cultivar-group)] dbj|BAB90556.1| putative hydrolase [Oryza sativa (japonica cultivar-group)] dbj|BAB6371	AT3G48410.1	hydrolase, alpha/beta fold family protein, low simiilarity to 2-hydroxy-6-oxo-6-phenylhexa-2,4-dienoate hydrolase	LOC_Os12g05600.1	12	2570685	2572881	protein hydrolase, alpha/beta fold family protein, putative, expressed
EBro08_SQ009_B17_at	31366
Contig15157_at	15157
Contig13977_at	13977
Contig17124_at	17124
Contig19111_at	19111
