# Supplementary material for: Array-based genotyping and expression analysis of barley cv. Maythorpe and Golden Promise
Source: BMC Genomics. 2007 Mar 30;8:87. doi: 10.1186/1471-2164-8-87 (PMC1851953; doi:10.1186/1471-2164-8-87)
Supplement: Additional file 9 — GPcontrol vs GPsalt root up-reg [file 1471-2164-8-87-S9.xls]

## Sheet: GPC VS GPS R UP ANN
Input Probe Set	Exemplar Unigene#	NR Desc	Ath Accn	Ath Description	Rice Model	Rice Chr	Rice 5'	Rice 3'	Rice Description
Contig6854_at	6854	putative 1-deoxy-D-xylulose 5-phosphate reductoisomerase [Hordeum vulgare subsp. vulgare]	AT5G62790.1	1-deoxy-D-xylulose 5-phosphate reductoisomerase (DXR), nearly identical to 1-deoxy-d-xylulose-5-phosphate reductoisomerase	Os01g01710.1	1	377518	371530	1-deoxy-D-xylulose 5-phosphate reductoisomerase, chloroplast precursor, putative, expressed
Contig2088_s_at	2088	Bowman-Birk type trypsin inhibitor pir||TIBHB trypsin inhibitor (Bowman-Birk) - two-rowed barley prf||1409194A trypsin inhibitor	AT1G16610.1	arginine/serine-rich protein, putative (SR45), similar to arginine/serine-rich protein GI:6601502 from	Os01g03340.1	1	1345525	1344403	Bowman-Birk type bran trypsin inhibitor precursor, putative, expressed
HV_CEb0006A14f_s_at	39944	OSJNBa0083M16.33 [Oryza sativa (japonica cultivar-group)]	AT5G37770.1	touch-responsive protein / calmodulin-related protein 2, touch-induced (TCH2), identical to calmodulin-related protein 2,touch-in	Os01g04330.1	1	1928706	1927818	EF hand family , expressed
Contig13733_at	13733	P0443D08.8 [Oryza sativa (japonica cultivar-group)]	AT1G66880.1	serine/threonine protein kinase family protein, contains protein kinase domain, Pfam:PF00069; contains serine/threonine protein k	Os01g04409.1	1	1964253	1954649	kinase family , putative, expressed
Contig3198_x_at	3198	unknown protein [Oryza sativa (japonica cultivar-group)] dbj|BAB64647.1| unknown protein [Oryza sativa (japonica cultivar-group)]	AT2G05440.2	glycine-rich protein	Os01g06310.1	1	2996395	2997985	expressed
Contig3198_s_at	3198	unknown protein [Oryza sativa (japonica cultivar-group)] dbj|BAB64647.1| unknown protein [Oryza sativa (japonica cultivar-group)]	AT2G05440.2	glycine-rich protein	Os01g06310.1	1	2996395	2997985	expressed
Contig5532_at	5532	Similar to Zea mays mRNA for pyruvate decarboxylase (X17555) [Oryza sativa (japonica cultivar-group)] dbj|BAA96769.1| unnamed protein produc	AT5G54960.1	pyruvate decarboxylase, putative, strong similarity to pyruvate decarboxylase 1 (Vitis vinifera) GI:10732644; contains InterPro e	Os01g06660.1	1	3137019	3132906	Pyruvate decarboxylase isozyme 1, putative, expressed
HW09P12u_at	47753	putative phytochrome P450 [Oryza sativa (japonica cultivar-group)] dbj|BAA99523.1| putative phytochrome P450 [Oryza sativa (japonica cultiva	AT4G39480.1	similar to cytochrome P450, putative [Arabidopsis thaliana] (TAIR:At4g32170.1); similar to cytochrome P450, putative	Os01g08810.1	1	4418120	4419907	Cytochrome P450 family , expressed
Contig19372_at	19372	unnamed protein product [Oryza sativa (japonica cultivar-group)]	AT1G71780.1	expressed protein	Os01g08950.1	1	4490167	4491947	expressed
Contig21935_at	21935	putative 1-aminocyclopropane-1-carboxylic acid synthase [Oryza sativa (japonica cultivar-group)] dbj|BAB12704.1| putative 1-aminocyclopropan	AT4G26200.1	1-aminocyclopropane-1-carboxylate synthase, putative / ACC synthase, putative, similar to ACC synthase from	Os01g09700.1	1	5002529	4998920	1-aminocyclopropane-1-carboxylate synthase 7, putative, expressed
Contig125_at	125	unnamed protein product [Oryza sativa (japonica cultivar-group)] dbj|BAA96189.1| unknown protein [Oryza sativa (japonica cultivar-group)] db	AT5G46230.1	expressed protein, contains Pfam profile PF04398: Protein of unknown function, DUF538	Os01g11240.1	1	6008696	6007539	expressed
Contig13089_at	13089	P0492F05.26 [Oryza sativa (japonica cultivar-group)]	AT1G64110.1	AAA-type ATPase family protein, contains Pfam domain, PF00004: ATPase, AAA family	Os01g12660.1	1	6973508	6967714	AAA-type ATPase family , putative, expressed
Contig3430_at	3430	High molecular mass early light-inducible protein HV58, chloroplast precursor (ELIP) pir||S07475 early light-induced protein, high molecular	AT3G22840.1	chlorophyll A-B binding family protein / early light-induced protein (ELIP), identical to early light-induced protein; ELIP	Os01g14410.1	1	8058660	8059694	Early light-induced , chloroplast precursor, putative, expressed
baak1h04_s_at	26782	putative zinc finger protein [Oryza sativa (japonica cultivar-group)]			Os01g15350.1	1	8596216	8590594	Zinc finger CCCH type domain containing ZFN-like 3, putative, expressed
rbaal40l24_s_at	49796	putative protein kinase [Oryza sativa (japonica cultivar-group)]	AT5G18610.1	protein kinase family protein, contains eukaryotic protein kinase domain, PROSITE:PS00107	Os01g15470.3	1	8679813	8684383	Serine/threonine- kinase RLCKVII, putative, expressed
Contig16124_at	16124	putative protein kinase [Oryza sativa (japonica cultivar-group)]	AT5G18610.1	protein kinase family protein, contains eukaryotic protein kinase domain, PROSITE:PS00107	Os01g15470.3	1	8679813	8684383	Serine/threonine- kinase RLCKVII, putative, expressed
Contig14113_at	14113	P0581F09.16 [Oryza sativa (japonica cultivar-group)] dbj|BAB64219.1| unknown protein [Oryza sativa (japonica cultivar-group)] dbj|BAB39974.1	AT3G17611.1	rhomboid family protein / zinc finger protein-related, contains Pfam profiles PF01694: Rhomboid family, PF00641: Zn-finger in Ran	Os01g18100.1	1	10136937	10134175	rhomboid family , putative, expressed
Contig4337_at	4337	putative peroxidase [Oryza sativa (japonica cultivar-group)] tpe|CAH69258.1| TPA: class III peroxidase 15 precursor [Oryza sativa (japonica	AT5G06720.1	peroxidase, putative, identical to peroxidase (Arabidopsis thaliana) gi:1491617:emb:CAA68212	Os01g22352.1	1	12546764	12552513	Peroxidase family , expressed
Contig16388_at	16388	formin homology 2 domain-containing protein / FH2 domain-containing protein [Arabidopsis thaliana] pir||G86441 unknown protein [imported] -	AT3G15780.1	expressed protein	Os01g29740.1	1	16986600	16991281	expressed
Contig6073_at	6073	farnesylated protein 3 [Hordeum vulgare subsp. vulgare]	AT1G71050.1	heavy-metal-associated domain-containing protein / copper chaperone (CCH)-related, low similarity to copper homeostasis	Os01g32330.1	1	18067906	18069143	farnesylated 2, putative, expressed
Contig2390_at	2390	P0520B06.18 [Oryza sativa (japonica cultivar-group)] dbj|BAB60909.1| putative ER6 protein [Oryza sativa (japonica cultivar-group)] dbj|BAB92	AT1G68300.1	universal stress protein (USP) family protein, similar to ER6 protein (Lycopersicon esculentum) GI:5669654; contains Pfam	Os01g32780.1	1	18320608	18317674	universal stress family , expressed
HB13E07r_at	32591	putative 1-aminocyclopropane-1-carboxylate oxidase [Oryza sativa (japonica cultivar-group)] dbj|BAC19916.1| putative 1-aminocyclopropane-1-c	AT1G04380.1	2-oxoglutarate-dependent dioxygenase, putative, Strong similarity to Arabidopsis 2A6 (gb:X83096), tomato ethylene synthesis regulat	Os01g35230.1	1	19835214	19832380	oxidoreductase, 2OG-Fe oxygenase family , expressed
Contig3841_x_at	3841	B1156H12.22 [Oryza sativa (japonica cultivar-group)]	AT5G42050.1	expressed protein, similar to gda-1 (Pisum sativum) GI:2765418	Os01g36950.2	1	20929106	20926161	expressed
rbaal3d15_s_at	49787	B1156H12.22 [Oryza sativa (japonica cultivar-group)]	AT5G42050.1	expressed protein, similar to gda-1 (Pisum sativum) GI:2765418	Os01g36950.2	1	20929106	20926161	expressed
Contig18431_at	18431	P0710A02.2 [Oryza sativa (japonica cultivar-group)] dbj|BAB55804.1| P0710A02.2 [Oryza sativa (japonica cultivar-group)]			Os01g40750.1	1	23352964	23349926	expressed
EBro08_SQ004_B22_at	31087	cytochrome P450 monooxygenase CYP72A26 [Zea mays]	AT3G14690.1	cytochrome P450, putative, similar to GB:Q05047 from (Catharanthus roseus)	Os01g43774.1	1	25400697	25405220	Cytochrome P450 family , expressed
Contig17284_at	17284	putative cytochrome P450 [Oryza sativa (japonica cultivar-group)]	AT3G14680.1	cytochrome P450, putative, similar to GB:Q05047 from (Catharanthus roseus)	Os01g43844.2	1	25441084	25448767	Cytochrome P450 family , expressed
Contig23540_at	23540	acidic class III chitinase OsChib3a [Oryza sativa (japonica cultivar-group)] dbj|BAC06302.1| putative chitinase [Oryza sativa (japonica cult	AT5G24090.1	acidic endochitinase (CHIB1), identical to SP:P19172 Acidic endochitinase precursor (EC 3.2.1.14) {Arabidopsis thaliana}	Os01g47070.1	1	27212345	27213567	Acidic endochitinase precursor, putative, expressed
Contig17227_at	17227	putative naphthoate synthase [Oryza sativa (japonica cultivar-group)] dbj|BAB91741.1| putative naphthoate synthase menB [Oryza sativa (japon	AT1G60550.1	naphthoate synthase, putative / dihydroxynaphthoic acid synthetase, putative / DHNA synthetase, putative, contains similarity to	Os01g47350.1	1	27381445	27377697	Naphthoate synthase, putative, expressed
Contig8184_at	8184	WSI18 protein - rice dbj|BAA05537.1| WSI18 protein induced by water stress [Oryza sativa (japonica cultivar-group)]	AT3G15670.1	late embryogenesis abundant protein, putative / LEA protein, putative, similar to SP:P13934 Late embryogenesis abundant protein	Os01g50910.1	1	29561103	29559895	Late embryogenesis abundant , expressed
Contig10586_at	10586	P0042A10.5 [Oryza sativa (japonica cultivar-group)] dbj|BAB90063.1| BNR repeat domain protein-like [Oryza sativa (japonica cultivar-group)]	AT5G11580.1	UVB-resistance protein-related / regulator of chromosome condensation (RCC1) family protein, contains Pfam PF00415 : Regulator	Os01g52630.1	1	30578268	30581614	Regulator of chromosome condensation family , expressed
HVSMEa0001M23r2_at	40326	P0435H01.23 [Oryza sativa (japonica cultivar-group)] tpg|DAA05079.1| TPA: WRKY transcription factor 14 [Oryza sativa (japonica cultivar-grou			Os01g53040.1	1	30809009	30806982	WRKY DNA binding domain containing , expressed
Contig12102_at	12102	putative auxin-responsive GH3 protein [Oryza sativa (japonica cultivar-group)] dbj|BAB63594.1| putative auxin-responsive GH3 protein [Oryza	AT4G37390.1	encodes an IAA-amido synthase that conjugates Asp and other amino acids to auxin in vitro. Lines carrying insertions in this gene	Os01g55940.1	1	32548226	32551969	indole-3-acetic acid-amido synthetase GH3.1, putative, expressed
HU14D24u_s_at	38683	putative ABC transporter [Oryza sativa (japonica cultivar-group)] dbj|BAB89586.1| ABC transporter subunit-like [Oryza sativa (japonica culti	AT4G04770.1	ATP-binding-cassette transporter (ABC1), Identical to the protein described in PMID:11156608 and note that sequence was not	Os01g61400.1	1	35835369	35832362	expressed
Contig13928_at	13928	P0446B05.23 [Oryza sativa (japonica cultivar-group)]	AT1G17440.2	transcription initiation factor IID (TFIID) subunit A family protein, similar to SP:Q16514 Transcription initiation factor TFIID 20	Os01g62820.3	1	36717260	36712474	Transcription initiation factor TFIID subunit A family , expressed
Contig3814_at	3814	putative delta l pyrroline-5-carboxylate synthetase [Oryza sativa (japonica cultivar-group)] dbj|BAB64280.1| putative delta-1-pyrroline-5-ca	AT2G39800.1	delta 1-pyrroline-5-carboxylate synthetase A / P5CS A (P5CS1), identical to SP:P54887:P5C1_ARATH	Os01g62900.1	1	36757827	36767692	Delta 1-pyrroline-5-carboxylate synthetase, putative, expressed
Contig9296_at	9296	P0005H10.22 [Oryza sativa (japonica cultivar-group)]	AT3G55646.1	expressed protein, similar to expressed protein [Arabidopsis thaliana] (TAIR:At2g39855.1); contains domain SER_RICH (PS50324)	Os01g62970.1	1	36807359	36810839	expressed
Contig16209_at	16209	OJ1402_H07.11 [Oryza sativa (japonica cultivar-group)] dbj|BAD82315.1| unknown protein [Oryza sativa (japonica cultivar-group)] dbj|BAB63700	AT5G01260.2	glycoside hydrolase starch-binding domain-containing protein, low similarity to SP:P31797 Cyclomaltodextrin glucanotransferase	Os01g63810.1	1	37348393	37350692	Starch binding domain containing , expressed
Contig5075_s_at	5075	P0470A12.5 [Oryza sativa (japonica cultivar-group)] dbj|BAB90280.1| P0470A12.5 [Oryza sativa (japonica cultivar-group)] dbj|BAB92626.1| P045	AT3G09000.1	proline-rich family protein	Os01g68300.1	1	40010287	40009684	expressed
HV_CEb0001D02r2_at	39857	P0678F11.31 [Oryza sativa (japonica cultivar-group)] dbj|BAB86173.1| OJ1485_B09.2 [Oryza sativa (japonica cultivar-group)]	AT4G15970.1	expressed protein, similar to GI:2827651, GI:7527728, GI:4406788, GI:6063544, GI:10764853 from (Arabidopsis thaliana)	Os01g69190.1	1	40538046	40540330	regulatory , putative, expressed
HVSMEc0001K23f2_s_at	41470	enoyl CoA hydratase-like protein [Oryza sativa (japonica cultivar-group)]	AT5G43280.1	Encodes the peroxisomal delta 3,5-delta2,4-dienoyl-CoA isomerase, a enzyme involved in degradation of unsaturated fatty acids. Ge	Os01g70090.1	1	40890382	40893189	enoyl-CoA hydratase/isomerase family , expressed
Contig10529_at	10529	sec14 like protein [Oryza sativa (japonica cultivar-group)] dbj|BAB89672.1| sec14 like protein [Oryza sativa (japonica cultivar-group)]	AT1G01630.1	SEC14 cytosolic factor, putative / phosphoglyceride transfer protein, putative, contains Pfam PF00650 : CRAL/TRIO domain and PF03765	Os01g70210.1	1	40971463	40975281	Polyphosphoinositide-binding , putative, expressed
Contig13350_at	13350	beta-1,3-glucanase precursor [Triticum aestivum]	AT3G57240.1	similar to glycosyl hydrolase family 17 protein [Arabidopsis thaliana] (TAIR:At3g57260.1); similar to beta-1,3-glucanase	Os01g71340.1	1	41673497	41675222	Glucan endo-1,3-beta-glucosidase, acidic isoform precursor, putative, expressed
Contig23141_at	23141	putative glutathione S-transferase GST 24 [Oryza sativa (japonica cultivar-group)]	AT3G09270.1	glutathione S-transferase, putative, similar to glutathione transferase GB:CAA71784 (Glycine max)	Os01g72160.1	1	42174554	42175926	Glutathione S-transferase, N-terminal domain containing , expressed
Contig11926_s_at	11926	OJ1656_A11.23 [Oryza sativa (japonica cultivar-group)] dbj|BAB85334.1| OJ1656_A11.23 [Oryza sativa (japonica cultivar-group)]			Os01g72670.4	1	42493310	42489440	expressed
Contig10745_at	10745	GLP_26_54603_52153 [Giardia lamblia ATCC 50803]	AT1G16610.1	arginine/serine-rich protein, putative (SR45), similar to arginine/serine-rich protein GI:6601502 from	Os01g72890.2	1	42602391	42607412	retrotransposon , putative, Ty3-gypsy subclass, expressed
Contig8487_s_at	8487	putative syntaxin [Oryza sativa (japonica cultivar-group)]	AT1G28490.1	syntaxin 61 (SYP61) / osmotic stess-sensitive mutant 1 (OSM1), identical to SP:Q946Y7 Syntaxin 61 (AtSYP61) (Osmotic stess-sensit	Os01g73230.1	1	42777771	42774773	SNELIPTRC, putative, expressed
EBro08_SQ007_P13_at	31301	similar to root cap protein [Oryza sativa (japonica cultivar-group)] dbj|BAB85322.1| similar to root cap protein [Oryza sativa (japonica	AT3G19430.1	late embryogenesis abundant protein-related / LEA protein-related, similar to late embryogenesis abundant protein (Picea glauca)	Os01g73730.1	1	43037666	43038849	Root cap family , expressed
Contig7463_at	7463	P0518C01.5 [Oryza sativa (japonica cultivar-group)] dbj|BAB63668.1| unknown protein [Oryza sativa (japonica cultivar-group)]			Os01g73940.1	1	43165822	43166397	expressed
Contig10985_at	10985	putative cytochrome P450 [Lolium rigidum]	AT1G64950.1	cytochrome P450, putative, similar to cytochrome P450 89A2 (CYPLXXXIX) (SP:Q42602) (Arabidopsis thaliana);similar to cytochrome	Os02g01890.1	2	488913	490588	Cytochrome P450 family , expressed
Contig8087_at	8087		AT4G16130.1	GHMP kinase family protein, contains GHMP kinases putative ATP-binding protein domain, Pfam:PF00288	Os02g04840.1	2	2239226	2230686	Arabinose kinase, putative, expressed
Contig17135_s_at	17135				Os02g06580.1	2	3291233	3295424	Formin Homology 2 Domain containing , expressed
Contig13615_at	13615	VQ motif-containing protein [Arabidopsis thaliana] dbj|BAB03064.1| unnamed protein product [Arabidopsis thaliana]	AT3G22160.1	VQ motif-containing protein, contains PF05678: VQ motif	Os02g07690.1	2	4008988	4010133	VQ motif family , expressed
Contig7750_at	7750	OSJNBa0094P09.18 [Oryza sativa (japonica cultivar-group)] emb|CAD39788.2| OSJNBa0071G03.1 [Oryza sativa (japonica cultivar-group)] ref|XP_47	AT5G54980.1	integral membrane family protein, similar to unknown protein (gb:AAD50013.1); contains TIGRFAM TIGR01569 : plant integral membran	Os02g12760.1	2	6683066	6680305	plant integral membrane TIGR01569 containing , expressed
HV12E23u_at	39273	cysteine synthase [Oryza sativa] dbj|BAD53765.1| cysteine synthase [Oryza sativa (japonica cultivar-group)]	AT2G43750.1	cysteine synthase, chloroplast / O-acetylserine (thiol)-lyase / O-acetylserine sulfhydrylase / cpACS1 (OASB), identical	Os02g12900.2	2	6810648	6814112	Cysteine synthase, putative, expressed
Contig14066_at	14066	hydroxyproline-rich glycoprotein DZ-HRGP [Volvox carteri f. nagariensis]	AT1G31810.1	similar to formin homology 2 domain-containing protein / FH2 domain-containing protein [Arabidopsis thaliana]	Os02g13060.1	2	6915424	6916662	expressed
Contig10520_s_at	10520	sugar transporter [Citrus unshiu]	AT1G67300.1	hexose transporter, putative, similar to hexose transporters from Solanum tuberosum (GI:8347246), Nicotiana tabacum (GI:8347244),	Os02g17500.2	2	10074588	10081476	Sugar transporter family , expressed
Contig21830_at	21830	kelch repeat-containing F-box family protein [Arabidopsis thaliana]	AT4G03030.1	kelch repeat-containing F-box family protein, contains Pfam profiles PF01344: Kelch motif, PF00646: F-box domain	Os02g21110.1	2	12533292	12528766	Kelch motif family , expressed
EBro01_SQ004_N24_at	30280	ENSANGP00000003407 [Anopheles gambiae] gb|EAA09482.2| ENSANGP00000003407 [Anopheles gambiae str. PEST]	AT2G22010.1	zinc finger (C3HC4-type RING finger) family protein, contains Pfam profile: PF00097 zinc finger, C3HC4 type (RING finger)	Os02g35070.1	2	21044468	21037966	SPRY domain containing , expressed
Contig4229_at	4229	NTGP4 [Nicotiana tabacum]	AT1G33970.2	similar to avirulence-responsive family protein / avirulence induced gene (AIG1) family protein [Arabidopsis	Os02g35130.1	2	21076774	21082494	AIG1 family , expressed
Contig2656_at	2656	OSJNBa0044K18.2 [Oryza sativa (japonica cultivar-group)] ref|XP_472873.1| OSJNBa0044K18.2 [Oryza sativa (japonica cultivar-group)]	AT4G24690.1	ubiquitin-associated (UBA)/TS-N domain-containing protein / octicosapeptide/Phox/Bemp1 (PB1) domain-containing	Os02g38050.3	2	22981721	22975977	PB1 domain containing , expressed
Contig3822_at	3822	GCPE protein [Catharanthus roseus]	AT5G60600.1	1-hydroxy-2-methyl-2-(E)-butenyl 4-diphosphate synthase, putative / GcpE family protein, similar to GcpE	Os02g39160.1	2	23653305	23647436	4-hydroxy-3-methylbut-2-en-1-yl diphosphate synthase family , expressed
Contig14498_at	14498	chitinase [Oryza sativa (japonica cultivar-group)] emb|CAE01675.2| OSJNBb0091E11.12 [Oryza sativa (japonica cultivar-group)]	AT3G54420.1	class IV chitinase (CHIV), almost identical to class IV chitinase from GI:2597826 (Arabidopsis thaliana)	Os02g39330.1	2	23738240	23737138	Endochitinase PR4 precursor, putative, expressed
Contig16219_at	16219	OSJNBa0014K14.6 [Oryza sativa (japonica cultivar-group)] ref|XP_473075.1| OSJNBa0014K14.6 [Oryza sativa (japonica cultivar-group)]	AT1G15740.1	leucine-rich repeat family protein	Os02g39970.2	2	24168376	24160960	F-box FBL2, putative, expressed
Contig23296_at	23296	OSJNBa0004N05.14 [Oryza sativa (japonica cultivar-group)] ref|XP_473150.1| OSJNBa0004N05.14 [Oryza sativa (japonica cultivar-group)]	AT1G02205.1	CER1 protein, identical to maize gl1 homolog (glossy1 locus) GI:1209703 and CER1 GI:1199467 from (Arabidopsis thaliana)	Os02g40784.3	2	24718242	24712178	CER1 , putative, expressed
Contig7632_at	7632	OSJNBa0004N05.14 [Oryza sativa (japonica cultivar-group)] ref|XP_473150.1| OSJNBa0004N05.14 [Oryza sativa (japonica cultivar-group)]	AT1G02205.2	CER1 protein, identical to maize gl1 homolog (glossy1 locus) GI:1209703 and CER1 GI:1199467 from (Arabidopsis thaliana)	Os02g40784.2	2	24718242	24712178	CER1 , putative, expressed
Contig10570_at	10570	OSJNBa0017B10.14 [Oryza sativa (japonica cultivar-group)]	AT4G38250.1	amino acid transporter family protein, low similarity to lysosomal amino acid transporter 1 (Rattus norvegicus) GI:14571904; cont	Os02g44980.1	2	27238974	27241065	Amino acid transport , putative, expressed
Contig9801_at	9801	2-C-methyl-D-erythritol 2,4-cyclodiphosphate synthase, chloroplast precursor (MECPS) (MECDP-synthase) gb|AAF65155.1| 2C-methyl-D-erythritol	AT1G63970.1	2C-methyl-D-erythritol 2,4-cyclodiphosphate synthase, putative, similar to 2C-methyl-D-erythritol 2,4-cyclodiphosphate synthase	Os02g45660.1	2	27769641	27767582	2-C-methyl-D-erythritol 2,4-cyclodiphosphate synthase, chloroplast precursor, putative, expressed
Contig10721_at	10721	anthocyanin biosynthetic gene regulator PAC1 [Zea mays]	AT5G24520.2	transparent testa glabra 1 protein (TTG1), identical to transparent testa glabra 1 (Ttg1) protein (GI:10177852) {Arabidopsis thalia	Os02g45810.1	2	27903516	27900643	TRANSPARENT TESTA GLABRA 1 , putative, expressed
HVSMEb0005E07r2_s_at	40954	putative zinc-binding protein [Oryza sativa (japonica cultivar-group)] dbj|BAD07695.1| putative zinc-binding protein [Oryza sativa (japonica	AT1G32700.1	zinc-binding family protein, similar to zinc-binding protein (Pisum sativum) GI:16117799; contains Pfam profile PF04640 : Protein	Os02g46610.1	2	28430833	28429222	zinc-binding family , putative, expressed
Contig14842_at	14842	OSJNBa0013K16.12 [Oryza sativa (japonica cultivar-group)]	AT4G39795.1	senescence-associated protein-related, similar to senescence-associated protein SAG102 (GI:22331931) (Arabidopsis thaliana);	Os02g51550.1	2	31570121	31571386	expressed
Contig9397_at	9397	OSJNBa0086B14.13 [Oryza sativa (japonica cultivar-group)] ref|XP_472671.1| OSJNBa0086B14.13 [Oryza sativa (japonica cultivar-group)]	AT1G22380.1	similar to UDP-glucose glucosyltransferase, putative [Arabidopsis thaliana] (TAIR:At1g78270.1); similar to	Os02g51930.1	2	31800108	31801997	Cytokinin-O-glucosyltransferase 2, putative, expressed
Contig20989_at	20989	putative palmitoyl-protein thioesterase [Oryza sativa (japonica cultivar-group)] gb|AAP55031.1| putative palmitoyl-protein thioesterase [Ory	AT3G60340.2	palmitoyl protein thioesterase family protein, palmitoyl-protein thioesterase precursor, Mus musculus, EMBL:AF071025	Os03g01150.1	3	84875	88867	Palmitoyl thioesterase containing , expressed
Contig9955_at	9955	Pollen allergen Lol p 2-A (Lol p II-A) pir||A34291 pollen allergen Lol p IIA - perennial ryegrass	AT1G65680.1	similar to beta-expansin, putative (EXPB4) [Arabidopsis thaliana] (TAIR:At2g45110.1); similar to cim1 protein - soybean	Os03g01640.1	3	375686	376785	Major pollen allergen Ory s 1 precursor, putative, expressed
Contig6208_at	6208	putative C-4 sterol methyl oxidase [Oryza sativa (japonica cultivar-group)] gb|AAP54879.1| putative C-4 sterol methyl oxidase [Oryza sativa	AT4G22756.1	sterol desaturase family protein, similar to sterol 4-alpha-methyl-oxidase GI:16973471 from (Arabidopsis thaliana); contains Pfam	Os03g01820.1	3	480200	478264	Sterol desaturase family , expressed
Contig10270_at	10270	OSJNBa0043L24.22 [Oryza sativa (japonica cultivar-group)] ref|XP_473123.1| OSJNBa0043L24.22 [Oryza sativa (japonica cultivar-group)]	AT5G60710.1	zinc finger (C3HC4-type RING finger) family protein, low similarity to SP:P97280 Inter-alpha-trypsin inhibitor heavy chain H3 pre	Os03g04890.1	3	2315900	2320767	zinc finger family , putative, expressed
HA13O21r_s_at	31872	putative protein C prepropeptide [Oryza sativa (japonica cultivar-group)] gb|AAP53796.1| putative protein C prepropeptide [Oryza sativa (jap	AT4G14746.1	similar to Unknown protein [Oryza sativa (japonica cultivar-group)] (GB:AAN06866.1)	Os03g06580.1	3	3293893	3296539	expressed
Contig14289_at	14289	putative protein C prepropeptide [Oryza sativa (japonica cultivar-group)] gb|AAP53796.1| putative protein C prepropeptide [Oryza sativa (jap	AT4G14746.1	similar to Unknown protein [Oryza sativa (japonica cultivar-group)] (GB:AAN06866.1)	Os03g06580.1	3	3293893	3296539	expressed
Contig13799_at	13799	Putative alcohol dehydrogenase [Oryza sativa (japonica cultivar-group)] gb|AAN64148.1| Putative alcohol dehydrogenase [Oryza sativa (japonic	AT1G22430.2	similar to alcohol dehydrogenase, putative [Arabidopsis thaliana] (TAIR:At4g22110.1); similar to alcohol dehydrogenase,	Os03g08999.1	3	4659082	4646378	oxidoreductase, zinc-binding dehydrogenase family , expressed
Contig6706_at	6706	mannitol transporter, putative [Arabidopsis thaliana] dbj|BAB01812.1| sugar transporter protein [Arabidopsis thaliana]	AT3G18830.1	This gene encodes a plasma membrane-localized polyol/cyclitol/monosaccharide-H+-symporter. The AtPLT5	Os03g10100.1	3	5091309	5093451	Sugar transporter family , expressed
Contig17109_at	17109	expressed protein [Arabidopsis thaliana] dbj|BAB09333.1| unnamed protein product [Arabidopsis thaliana]	AT5G54540.1	expressed protein	Os03g10390.2	3	5273638	5276132	expressed
Contig16010_at	16010	putative 1,4-beta-xylanase [Oryza sativa (japonica cultivar-group)] gb|AAP53220.1| putative 1,4-beta-xylanase [Oryza sativa (japonica cultiv	AT4G33830.1	glycosyl hydrolase family 10 protein, xylan endohydrolase isoenzyme X-I, Hordeum vulgare,PID:g1813595	Os03g10478.1	3	5314859	5310426	1,4-beta-xylanase, putative, expressed
Contig7012_at	7012	Unknown protein [Oryza sativa (japonica cultivar-group)]	AT5G43150.1	expressed protein	Os03g10860.1	3	5561827	5561171	expressed
Contig19274_at	19274		AT3G52070.2	expressed protein	Os03g11780.1	3	6143675	6143078	expressed
Contig8063_at	8063	putative CuZn-superoxide dismutase [Populus tremula x Populus tremuloides]	AT5G18100.1	superoxide dismutase (Cu-Zn) / copper/zinc superoxide dismutase (CSD3), identical to copper/zinc superoxide dismutase GI:3273755	Os03g11960.1	3	6254484	6251070	Superoxide dismutase 2, putative, expressed
Contig20542_at	20542	Hypothetical protein [Oryza sativa (japonica cultivar-group)]	AT1G23780.1	F-box family protein, contains Pfam PF00646: F-box domain; similar to SP:Q9Y3I1 F-box only protein 7 {Homo sapiens}; similar	Os03g12940.3	3	6968702	6959904	Helix-loop-helix DNA-binding domain containing , expressed
Contig9524_at	9524	expressed protein [Arabidopsis thaliana] pir||B84598 hypothetical protein At2g21180 [imported] - Arabidopsis thaliana	AT2G21180.1	expressed protein	Os03g14570.1	3	7886959	7886105	expressed
Contig12040_at	12040	putative calcium-binding protein [Oryza sativa (japonica cultivar-group)] gb|AAP52416.1| putative calcium-binding protein [Oryza sativa (jap	AT4G38810.2	calcium-binding EF hand family protein, contains INTERPRO:IPR002048 calcium-binding EF-hand domain	Os03g14590.1	3	7897308	7893606	39 kDa EF-Hand containing , putative, expressed
Contig6641_at	6641	P0009G03.13 [Oryza sativa (japonica cultivar-group)]	AT2G37570.1	expressed protein	Os03g16910.2	3	9381693	9384605	SLT1 , putative, expressed
Contig777_at	777	Metallothionein-like protein 1 (MT-1) pir||JQ2358 wheat aluminum induced protein wali 1 - wheat gb|AAA50846.1| metallothionein-like protein	AT3G09390.1	metallothionein protein, putative (MT2A), identical to Swiss-Prot:P25860 metallothionein-like protein 2A (MT-2A) (MT-K) (MT-1G)	Os03g17870.1	3	9936480	9937064	Metallothionein-like 1, putative, expressed
Contig5164_at	5164	Asparagine synthetase [glutamine-hydrolyzing] (Glutamine-dependent asparagine synthetase) pir||T02978 asparagine synthase (glutamine-hydroly	AT5G65010.1	asparagine synthetase 2 (ASN2), identical to asparagine synthetase (ASN2) (Arabidopsis thaliana) GI:3859536	Os03g18130.1	3	10103435	10098996	Asparagine synthetase, putative, expressed
Contig10323_at	10323	putative serine/threonine phosphatase type 2c [Sporobolus stapfianus]	AT1G07160.1	protein phosphatase 2C, putative / PP2C, putative, similar to protein phosphatase 2C GI:2582800 from (Medicago sativa)	Os03g18150.1	3	10142507	10144524	Serine/threonine phosphatase type 2c, putative, expressed
Contig17964_at	17964	At5g01610 [Arabidopsis thaliana]	AT5G37070.1	expressed protein, contains Pfam profile PF04398: Protein of unknown function, DUF538	Os03g18560.1	3	10371797	10370703	expressed
Contig12014_at	12014	long cell-linked locus protein [Zea mays]	AT5G38700.1	similar to expressed protein [Arabidopsis thaliana] (TAIR:At4g02170.1); similar to disease resistance gene [Pinus sylvestris]	Os03g19070.1	3	10656727	10657977	long cell-linked locus , putative, expressed
HO14C15S_at	36489	P0496H05.21 [Oryza sativa (japonica cultivar-group)] dbj|BAC03293.1| P0496H05.21 [Oryza sativa (japonica cultivar-group)]	AT3G50190.1	expressed protein, similar to expressed protein [Arabidopsis thaliana] (TAIR:At3g50130.1); similar to expressed protein	Os03g19700.1	3	11062018	11060503	expressed
Contig16174_at	16174	unknown protein [Oryza sativa (japonica cultivar-group)]	AT2G41010.1	VQ motif-containing protein, contains PF05678: VQ motif	Os03g20440.1	3	11548353	11547303	VQ motif family , expressed
Contig14026_at	14026	Putative NAM (no apical meristem) protein [Oryza sativa (japonica cultivar-group)] gb|AAN64999.1| Putative NAM (no apical meristem) protein	AT1G61110.1	no apical meristem (NAM) family protein, contains Pfam PF02365: No apical meristem (NAM) domain; similar to NAM protein GI:127963	Os03g21060.1	3	11955207	11952807	NAC domain transcription factor, putative, expressed
Contig11248_at	11248	putative auxin-repressed protein [Prunus armeniaca]	AT1G56220.1	dormancy/auxin associated family protein, similar to Auxin-repressed 12.5 kDa protein (Swiss-Prot:Q05349) (Fragaria	Os03g22270.1	3	12747711	12745295	Dormancy/auxin associated , expressed
Contig16518_at	16518		AT1G07730.2	disease resistance-responsive family protein, contains Pfam PF03018: Plant disease resistance response protein	Os03g24560.1	3	13975479	13974644	expressed
Contig5665_at	5665	putative cytochrome P450-related protein [Oryza sativa] gb|AAG46147.1| putative cytochrome P450-related protein [Oryza sativa]	AT2G46950.1	cytochrome P450 family protein, similar to cytochrome P450 72A1 (SP:Q05047) (Catharanthus roseus); contains Pfam profile: PF00067	Os03g25480.1	3	14531818	14535607	Cytochrome P450 family , expressed
Contig11777_at	11777	putative zinc transporter [Oryza sativa (japonica cultivar-group)] gb|AAP59426.1| zinc transporter [Oryza sativa (japonica cultivar-group)]	AT1G55910.1	metal transporter, putative (ZIP11), similar to putative zinc transporter ZIP2 (Arabidopsis thaliana) gi:3252868:gb:AAC24198;	Os03g29850.1	3	16966257	16963021	zinc transporter, putative, expressed
Contig18422_at	18422	expansin EXPA6 [Triticum aestivum]	AT1G20190.1	expansin, putative (EXP11), similar to GB:U30460 from (Cucumis sativus); alpha-expansin gene family, PMID:11641069	Os03g31480.1	3	17889678	17890689	Alpha-expansin 11 precursor, putative, expressed
HV_CEb0020D05r2_s_at	40213	allene oxide cyclase [Hordeum vulgare]	AT3G25780.1	allene oxide cyclase, putative / early-responsive to dehydration protein, putative / ERD protein, putative, similar to allene	Os03g32314.1	3	18443273	18440510	Allene oxide cyclase 3, chloroplast precursor, putative, expressed
Contig4986_at	4986	allene oxide cyclase [Hordeum vulgare]	AT3G25780.1	allene oxide cyclase, putative / early-responsive to dehydration protein, putative / ERD protein, putative, similar to allene	Os03g32314.1	3	18443273	18440510	Allene oxide cyclase 3, chloroplast precursor, putative, expressed
Contig10808_at	10808	putative sugar transporter (alternative splicing product) [Oryza sativa (japonica cultivar-group)] ref|XP_469003.1| putative sugar transport	AT3G13050.1	transporter-related, low similarity to apical organic cation transporter (Sus scrofa) GI:2062135, SP:Q02563 Synaptic vesicle protei	Os03g43720.4	3	24403334	24408133	major facilitator superfamily , expressed
rbaal31j11_s_at	49751	putative sugar transporter (alternative splicing product) [Oryza sativa (japonica cultivar-group)] ref|XP_469003.1| putative sugar transport	AT3G13050.1	transporter-related, low similarity to apical organic cation transporter (Sus scrofa) GI:2062135, SP:Q02563 Synaptic vesicle protei	Os03g43720.4	3	24403334	24408133	major facilitator superfamily , expressed
Contig20750_at	20750	OSJNBa0011E07.13 [Oryza sativa (japonica cultivar-group)] ref|XP_472518.1| OSJNBa0011E07.13 [Oryza sativa (japonica cultivar-group)]	AT2G29210.1	splicing factor PWI domain-containing protein, contains Pfam profile PF01480: PWI domain	Os03g47060.1	3	26572115	26572603	expressed
HO14K20S_at	36524	hypothetical protein [Oryza sativa (japonica cultivar-group)]	AT1G55000.3	expressed protein, similar to hypothetical protein [Oryza sativa (japonica cultivar-group)] (GB:AAX95630.1); contains InterPro	Os03g49250.1	3	27995291	27997255	LysM domain containing , expressed
Contig16451_at	16451	putative snRNP protein [Oryza sativa]	AT2G33730.1	DEAD box RNA helicase, putative, similar to SP:P23394 Pre-mRNA splicing factor RNA helicase PRP28 {Saccharomyces cerevisiae}; con	Os03g50090.3	3	28520481	28516384	transposon , putative, CACTA, En/Spm sub-class, expressed
Contig4044_at	4044	putative glutathione S-transferase [Oryza sativa]	AT1G65820.1	microsomal glutathione s-transferase, putative, similar to MGST3_HUMAN SP:O14880	Os03g50130.1	3	28545513	28543533	MAPEG family , expressed
Contig18001_at	18001	3,4-dihydroxy-2-butanone kinase [Oryza sativa (japonica cultivar-group)]	AT3G17770.1	dihydroxyacetone kinase family protein, contains Pfam domains, PF02733: DAK1 domain and PF02734: DAK2 domain	Os03g51000.1	3	29096123	29088237	3,4-dihydroxy-2-butanone kinase, putative, expressed
Contig6083_at	6083	putative cellular retinaldehyde-binding protein [Oryza sativa (japonica cultivar-group)] ref|XP_469588.1| putative cellular retinaldehyde-bi	AT1G75170.2	similar to SEC14 cytosolic factor-related [Arabidopsis thaliana] (TAIR:At5g04780.1); similar to putative phosphoglyceride	Os03g51430.1	3	29371755	29376000	CRAL/TRIO domain containing , expressed
Contig3848_s_at	3848	LYTB-like protein precursor [Adonis palaestina]	AT4G34350.1	Arabidopsis ISPH is involved in the plastid nonmevalonate pathway of isoprenoid biosynthesis. It was shown to complement the	Os03g52170.1	3	29904464	29900734	4-hydroxy-3-methylbut-2-enyl diphosphate reductase, putative, expressed
Contig3848_at	3848	LYTB-like protein precursor [Adonis palaestina]	AT4G34350.1	Arabidopsis ISPH is involved in the plastid nonmevalonate pathway of isoprenoid biosynthesis. It was shown to complement the	Os03g52170.1	3	29904464	29900734	4-hydroxy-3-methylbut-2-enyl diphosphate reductase, putative, expressed
Contig7413_s_at	7413	putative ABC transporter [Hordeum vulgare subsp. vulgare]	AT5G39040.1	ABC transporter (TAP2), TAP-like ABC transporter, Rattus norvegicus, EMBL:AB027520; identical to cDNA transporter associated	Os03g54790.1	3	31088889	31094229	ABC transporter transmembrane region family , expressed
EBem09_SQ003_P12_s_at	29337	translation initiation factor 5A [Oryza sativa (japonica cultivar-group)] ref|XP_469841.1| translation initiation factor 5A [Oryza sativa (j	AT1G69410.1	eukaryotic translation initiation factor 5A, putative / eIF-5A, putative, strong similarity to eukaryotic initiation factor 5A (2	Os03g55150.3	3	31327332	31329830	Eukaryotic translation initiation factor 5A-2, putative, expressed
Contig20954_at	20954	unknown protein [Oryza sativa (japonica cultivar-group)]	AT5G66950.1	expressed protein	Os03g55704.1	3	31654897	31660831	expressed
Contig21159_at	21159	expressed protein (with alternative splicing) [Oryza sativa (japonica cultivar-group)] gb|AAS07222.1| expressed protein (with alternative sp	AT5G49830.1	expressed protein	Os03g58970.1	3	33518427	33524163	expressed
Contig5546_at	5546	unknown protein [Oryza sativa (japonica cultivar-group)] ref|XP_470057.1| unknown protein [Oryza sativa (japonica cultivar-group)] gb|AAR898	AT5G56340.1	zinc finger (C3HC4-type RING finger) family protein, contains Pfam domain, PF00097: Zinc finger, C3HC4 type (RING finger)	Os03g59760.1	3	33970386	33972964	Zinc finger, C3HC4 type family , expressed
Contig13206_at	13206	unknown protein [Oryza sativa (japonica cultivar-group)]	AT3G14160.1	oxidoreductase, 2OG-Fe(II) oxygenase family protein, low similarity to alkB protein (Caulobacter crescentus)(GI:2055386); contains	Os03g60190.1	3	34173380	34177340	oxidoreductase, 2OG-Fe oxygenase family , putative, expressed
Contig17082_at	17082	putative Bowman-Birk serine protease inhibitor [Oryza sativa (japonica cultivar-group)] gb|AAO18460.1| putative Bowman-Birk serine protease			Os03g60840.1	3	34507021	34506004	Bowman-Birk serine protease inhibitor family , expressed
HVSMEc0004G11r2_s_at	41551	putative galactose kinase [Oryza sativa (japonica cultivar-group)] ref|XP_470165.1| putative galactose kinase [Oryza sativa (japonica cultiv	AT3G06580.1	galactokinase (GAL1), identical to galactokinase (Galactose kinase) (Arabidopsis thaliana) SWISS-PROT:Q9SEE5	Os03g61710.1	3	34913653	34919176	Galactokinase, putative, expressed
Contig9696_s_at	9696	expressed protein [Arabidopsis thaliana] pir||A86350 F8K7.10 protein - Arabidopsis thaliana	AT1G21680.1	expressed protein, similar to TolB protein precursor (SP:Q9ZDM5) {Rickettsia prowazekii}; ESTs gb:N96028, gb:F14286, gb:T20680,	Os03g62370.1	3	35271028	35273340	WD40-like Beta Propeller Repeat family , expressed
Contig9058_at	9058	putative regulatory protein [Oryza sativa (japonica cultivar-group)] gb|AAO37937.1| putative regulatory protein [Oryza sativa (japonica	AT4G19970.1	expressed protein, similar to GI:2827651, GI:7527728, GI:4406788, GI:6063544, GI:10764853, GI:10764852 from (Arabidopsis	Os03g63280.1	3	35705897	35707930	regulatory , putative, expressed
Contig7990_at	7990	putative basic blue copper protein [Oryza sativa (japonica cultivar-group)]	AT2G02850.1	plastocyanin-like domain-containing protein / plantacyanin, putative, similar to plantacyanin GI:3395754 from (Spinacia	Os03g63390.1	3	35759693	35760450	Chemocyanin precursor, putative, expressed
Contig8276_at	8276	hypothetical protein [Oryza sativa (japonica cultivar-group)]	AT3G54900.1	CAX-interacting protein 1 (CAXIP1), identical to cDNA CAXIP1 protein (CAXIP1) GI:27752304, CAXIP1 protein (Arabidopsis thaliana)	Os03g63420.1	3	35769297	35771430	expressed
Contig23023_at	23023	OSJNBb0004G23.9 [Oryza sativa (japonica cultivar-group)] emb|CAE02757.2| OSJNBb0085F13.4 [Oryza sativa (japonica cultivar-group)]	AT4G12390.1	invertase/pectin methylesterase inhibitor family protein, low similarity to pectinesterase from Arabidopsis thaliana SP:Q42534,	Os04g01570.1	4	377523	376759	pectinesterase inhibitor domain containing , expressed
Contig25605_at	25605	OSJNBa0027O01.2 [Oryza sativa (japonica cultivar-group)] emb|CAD39708.1| OSJNBa0052P16.24 [Oryza sativa (japonica cultivar-group)]	AT3G26210.1	cytochrome P450 71B23, putative (CYP71B23), Identical to Cytochrome P450 71B23 (SP:Q9LTM0)(Arabidopsis thaliana);contains Pfam prof	Os04g10160.1	4	5464874	5466769	Cytochrome P450 CYP99A1, putative, expressed
Contig2260_at	2260	histone H1-like protein HON101 [Zea mays]	AT1G06760.1	histone H1, putative, similar to histone H1-1 GB:CAA44312 GI:16314 from (Arabidopsis thaliana); identical to cDNA H1-1C mRNA for	Os04g18090.1	4	9968766	9969776	linker histone H1 and H5 family , expressed
Contig2906_at	2906	jasmonate induced protein - barley emb|CAA58110.1| jasmonate induced protein [Hordeum vulgare subsp. vulgare]			Os04g24460.1	4	14003269	14004470	phytase, putative
HVSMEi0009N09r2_at	43959	OSJNBa0008A08.5 [Oryza sativa (japonica cultivar-group)] ref|XP_471937.1| OSJNBa0008A08.5 [Oryza sativa (japonica cultivar-group)]	AT3G02740.1	aspartyl protease family protein, contains Pfam profile: PF00026 eukaryotic aspartyl protease	Os04g26834.1	4	15666302	15657201	aspartyl protease family , putative, expressed
HB26N23r_at	32960	OSJNBa0039C07.10 [Oryza sativa (japonica cultivar-group)] ref|XP_472341.1| OSJNBa0039C07.10 [Oryza sativa (japonica cultivar-group)]	AT5G13330.1	encodes a member of the ERF (ethylene response factor) subfamily B-4 of ERF/AP2 transcription factor family. The protein contains o	Os04g32620.1	4	19464268	19466627	AP2 domain containing , expressed
Contig6920_at	6920	probable potassium transport protein - barley gb|AAC39315.1| putative high-affinity potassium transporter [Hordeum vulgare]	AT4G13420.1	potassium transporter (HAK5), identical to K+ transporter HAK5 (Arabidopsis thaliana) gi:7108597:gb:AAF36490; similar to	Os04g32920.3	4	19699278	19705074	Potassium transporter 1, putative, expressed
Contig13304_at	13304	OSJNBb0118P14.11 [Oryza sativa (japonica cultivar-group)] emb|CAE05363.3| OJ000315_02.8 [Oryza sativa (japonica cultivar-group)]	AT1G47980.1	expressed protein	Os04g33150.1	4	19879256	19877802	Desiccation-related PCC13-62 precursor, putative, expressed
Contig11241_at	11241	apoplastic invertase 1 [Hordeum vulgare subsp. vulgare]	AT3G52600.1	beta-fructosidase, putative / beta-fructofuranosidase, putative, similar to beta-fructofuranosidase (Daucus carota) GI:18324	Os04g33740.1	4	20234783	20239629	Beta-fructofuranosidase, insoluble isoenzyme 2 precursor, putative, expressed
Contig5328_s_at	5328	OSJNBa0016O02.3 [Oryza sativa (japonica cultivar-group)] ref|XP_472798.1| OSJNBa0016O02.3 [Oryza sativa (japonica cultivar-group)]	AT5G08170.1	porphyromonas-type peptidyl-arginine deiminase family protein, contains Pfam PF04371: Porphyromonas-type peptidyl-arginine	Os04g39210.1	4	23096161	23099742	Agmatine deiminase, putative, expressed
Contig17958_at	17958	unknown [Arabidopsis thaliana]	AT4G13200.1	expressed protein, hypothetical protein sll1769 - Synechocystis sp,PID:d1018406	Os04g43350.1	4	25418160	25420248	hypothetical
Contig19979_at	19979	NBS-LRR type disease resistance protein [Poncirus trifoliata]	AT4G27190.1	disease resistance protein (NBS-LRR class), putative, domain signature NBS-LRR exists, suggestive of a disease resistance protein	Os04g43440.1	4	25493439	25489213	NB-ARC domain containing , expressed
HVSMEm0012J18r2_at	45672	OSJNBa0017B10.13 [Oryza sativa (japonica cultivar-group)]	AT2G15490.1	UDP-glucoronosyl/UDP-glucosyl transferase family protein, contains Pfam profile: PF00201 UDP-glucoronosyl	Os04g47770.1	4	28117492	28119587	Cis-zeatin O-glucosyltransferase, putative, expressed
Contig18382_at	18382	leucine-rich repeat family protein / extensin family protein [Arabidopsis thaliana] pir||T04859 extensin homolog F28A21.80 - Arabidopsis tha	AT4G18670.1	leucine-rich repeat family protein / extensin family protein, similar to extensin-like protein (Lycopersicon esculentum)	Os04g52250.1	4	30832100	30832969	transposon , putative, CACTA, En/Spm sub-class, expressed
Contig7827_at	7827	OSJNBa0089N06.19 [Oryza sativa (japonica cultivar-group)]	AT1G61720.1	dihydroflavonol 4-reductase (dihydrokaempferol 4-reductase) family (BAN), similar to dihydroflavonol 4-reductase GI:1332411	Os04g53850.1	4	31866534	31869210	NAD dependent epimerase/dehydratase family , expressed
Contig17325_s_at	17325	OSJNBa0033G05.14 [Oryza sativa (japonica cultivar-group)]	AT2G12550.1	ubiquitin-associated (UBA)/TS-N domain-containing protein, low similarity to NUB1 (NEDD8-interacting protein) (Homo sapiens)	Os04g55150.2	4	32569674	32575089	UBA/TS-N domain containing , expressed
Contig6105_s_at	6105	OSJNBa0070O11.2 [Oryza sativa (japonica cultivar-group)] ref|XP_474099.1| OSJNBa0070O11.2 [Oryza sativa (japonica cultivar-group)]	AT1G15290.1	similar to expressed protein [Arabidopsis thaliana] (TAIR:At4g28080.1); similar to tetratricopeptide repeat (TPR)-containing protei	Os04g55230.1	4	32616110	32629411	Ataxin-2 C-terminal region family , expressed
Contig18368_at	18368	OSJNBa0010D21.1 [Oryza sativa (japonica cultivar-group)] ref|XP_474110.1| OSJNBa0010D21.1 [Oryza sativa (japonica cultivar-group)]	AT1G58190.1	leucine-rich repeat family protein, contains leucine rich-repeat (LRR) domains Pfam:PF00560, INTERPRO:IPR001611; contains similar	Os04g55420.1	4	32744512	32747933	Leucine Rich Repeat family , expressed
Contig19947_at	19947	OSJNBa0018M05.15 [Oryza sativa (japonica cultivar-group)] ref|XP_474328.1| OSJNBa0018M05.15 [Oryza sativa (japonica cultivar-group)]	AT5G16370.1	AMP-binding protein, putative, similar to AMP-binding protein GI:1903034 from (Brassica napus); contains Pfam AMP-binding domain	Os04g57850.1	4	34227752	34225770	AMP-binding enzyme family , expressed
Contig19947_s_at	19947	OSJNBa0018M05.15 [Oryza sativa (japonica cultivar-group)] ref|XP_474328.1| OSJNBa0018M05.15 [Oryza sativa (japonica cultivar-group)]	AT5G16370.1	AMP-binding protein, putative, similar to AMP-binding protein GI:1903034 from (Brassica napus); contains Pfam AMP-binding domain	Os04g57850.1	4	34227752	34225770	AMP-binding enzyme family , expressed
Contig22073_at	22073	phospholipase C [Vigna radiata]	AT3G55940.1	phosphoinositide-specific phospholipase C, putative, similar to phosphoinositide specific phospholipase C	Os05g03610.1	5	1513750	1519597	phospholipase C, putative, expressed
Contig8646_at	8646		AT3G14360.1	lipase class 3 family protein, low similarity to Chain A, Lipase Ii From Rhizopus Niveus GI:1942798; contains Pfam profile	Os05g06140.1	5	3052410	3047971	Lipase family , expressed
Contig23874_at	23874	chloroplast lumen common family protein [Arabidopsis thaliana] gb|AAK91373.1| AT4g39470/F23K16_100 [Arabidopsis thaliana]	AT4G39470.1	chloroplast lumen common family protein	Os05g08930.1	5	4918945	4916342	chloroplast lumen common family , putative, expressed
Contig9143_at	9143		AT3G22120.1	protease inhibitor/seed storage/lipid transfer protein (LTP) family protein, similar to SP:Q00451:PRF1_LYCES 36.4 kDa proline-rich	Os05g13940.1	5	7727555	7725737	retrotransposon , putative, Ty3-gypsy subclass, expressed
Contig7039_at	7039	sad1/unc-84 protein-related [Arabidopsis thaliana] dbj|BAB11521.1| unnamed protein product [Arabidopsis thaliana] gb|AAL08289.1| AT5g04990/M	AT5G04990.1	sad1/unc-84 protein-related, contains weak similarity to Sad1/unc-84 protein-like 1 (Swiss-Prot:O94901) (Homo sapiens)	Os05g18770.1	5	10866011	10862750	expressed
Contig11698_at	11698	zinc finger (C3HC4-type RING finger) family protein [Arabidopsis thaliana]	AT5G01960.1	zinc finger (C3HC4-type RING finger) family protein, contains Pfam profile: PF00097 zinc finger, C3HC4 type (RING finger)	Os05g25180.1	5	14515582	14509840	Zinc finger, C3HC4 type family , expressed
Contig23378_at	23378	P0551A11.23 [Oryza sativa (japonica cultivar-group)] dbj|BAB92759.1| B1011A07.5 [Oryza sativa (japonica cultivar-group)]	AT4G17910.1	zinc finger (C3HC4-type RING finger) family protein / pentatricopeptide (PPR) repeat-containing protein, contains Pfam domains PF01	Os05g29710.1	5	17094716	17096099	Zinc finger, C3HC4 type family , expressed
Contig24491_at	24491	putative beta-glucosidase [Oryza sativa (japonica cultivar-group)]	AT1G02850.3	glycosyl hydrolase family 1 protein, contains Pfam PF00232 : Glycosyl hydrolase family 1 domain; TIGRFAM TIGR01233:	Os05g30350.1	5	17513995	17519526	Glycosyl hydrolase family 1 , expressed
Contig12649_at	12649	similar to hsr203J [Lycopersicon esculentum]	AT5G06570.2	expressed protein, similar to PrMC3 (Pinus radiata) GI:5487873	Os05g33940.1	5	19954831	19956502	hsr203J, putative, expressed
Contig13803_at	13803	atherin [Oryctolagus cuniculus]	AT2G29210.1	splicing factor PWI domain-containing protein, contains Pfam profile PF01480: PWI domain	Os05g34500.1	5	20372362	20373077	expressed
Contig12623_at	12623	P0018C10.36 [Oryza sativa (japonica cultivar-group)] dbj|BAC06235.1| putative MtN3 [Oryza sativa (japonica cultivar-group)] dbj|BAB90353.1|	AT1G21460.1	nodulin MtN3 family protein, contains similarity to MTN3 (nodule development protein) GB:Y08726 GI:1619601 from (Medicago truncatul	Os05g35140.1	5	20786939	20790582	MtN3/saliva family , expressed
baal20h20_at	27004	P0018C10.36 [Oryza sativa (japonica cultivar-group)] dbj|BAC06235.1| putative MtN3 [Oryza sativa (japonica cultivar-group)] dbj|BAB90353.1|	AT1G21460.1	nodulin MtN3 family protein, contains similarity to MTN3 (nodule development protein) GB:Y08726 GI:1619601 from (Medicago truncatul	Os05g35140.1	5	20786939	20790582	MtN3/saliva family , expressed
Contig7584_at	7584	P0698A10.26 [Oryza sativa (japonica cultivar-group)]	AT4G10110.1	RNA recognition motif (RRM)-containing protein, contains INTERPRO:IPR000504 RNA-binding region RNP-1 (RNA recognition motif) domain	Os05g35274.5	5	20868183	20861634	Galactosyltransferase family , expressed
Contig4508_at	4508	pit2 protein (clone pAL141), Pi starvation induced - common tobacco dbj|BAA06151.1| The expression is induced by Pi starvation. [Nicotiana t	AT1G71950.1	expressed protein, similar to Pi starvation-induced protein GB:BAA06151 from (Nicotiana tabacum)	Os05g35740.1	5	21133724	21131630	Pi starvation-induced , putative, expressed
Contig17683_at	17683	putative pol polyprotein [Oryza sativa (japonica cultivar-group)] gb|AAP53905.1| putative pol polyprotein [Oryza sativa (japonica cultivar-g			Os05g39130.1	5	22869989	22862782	retrotransposon , putative, unclassified
Contig4281_s_at	4281	cold-regulated protein [Hordeum vulgare subsp. vulgare]	AT5G01300.1	phosphatidylethanolamine-binding family protein, similar to cold-regulated protein (Hordeum vulgare subsp.	Os05g39250.1	5	22931153	22930379	expressed
Contig4281_at	4281	cold-regulated protein [Hordeum vulgare subsp. vulgare]	AT5G01300.1	phosphatidylethanolamine-binding family protein, similar to cold-regulated protein (Hordeum vulgare subsp.	Os05g39250.1	5	22931153	22930379	expressed
HS05F12u_s_at	36779	expansin EXPA1 [Triticum aestivum]	AT1G69530.2	expansin, putative (EXP1), identical to expansin (At-EXP1) (Arabidopsis thaliana) GI:1041702; alpha-expansin gene family,	Os05g39990.1	5	23414366	23412448	Alpha-expansin 1 precursor, putative, expressed
Contig3674_at	3674	expansin EXPA1 [Triticum aestivum]	AT1G69530.2	expansin, putative (EXP1), identical to expansin (At-EXP1) (Arabidopsis thaliana) GI:1041702; alpha-expansin gene family,	Os05g39990.1	5	23414366	23412448	Alpha-expansin 1 precursor, putative, expressed
Contig13821_at	13821	putative receptor-like kinase [Oryza sativa (japonica cultivar-group)] dbj|BAB91929.1| putative receptor-like kinase [Oryza sativa (japonica	AT5G25930.1	leucine-rich repeat family protein / protein kinase family protein, contains similarity to Swiss-Prot:P47735 receptor-like protein	Os05g44770.1	5	25942512	25939268	Leucine Rich Repeat family , expressed
HU11H03u_s_at	38513	putative receptor-like kinase [Oryza sativa (japonica cultivar-group)] dbj|BAB91929.1| putative receptor-like kinase [Oryza sativa (japonica	AT5G25930.1	leucine-rich repeat family protein / protein kinase family protein, contains similarity to Swiss-Prot:P47735 receptor-like protein	Os05g44770.1	5	25942512	25939268	Leucine Rich Repeat family , expressed
Contig6274_at	6274	putative pyrophosphate--fructose-6-phosphate1 phosphotransferase [Oryza sativa (japonica cultivar-group)] dbj|BAB89469.1| putative pyrophosp	AT4G26270.1	phosphofructokinase family protein, similar to phosphofructokinase (Amycolatopsis methanolica) GI:17432243; contains Pfam	Os05g44922.1	5	26023988	26029289	phosphofructokinase family , putative, expressed
Contig20575_at	20575	OSJNBb0021A09.1 [Oryza sativa (japonica cultivar-group)] ref|NP_916463.1| B1060H01.30 [Oryza sativa (japonica cultivar-group)] dbj|BAB68095.	AT2G46150.1	expressed protein, and genefinder	Os05g45070.1	5	26107353	26106383	Harpin-induced 1 containing , expressed
Contig13161_at	13161	protein phosphatase 2C-like protein [Oryza sativa (japonica cultivar-group)]	AT1G72770.1	protein phosphatase 2C P2C-HA / PP2C P2C-HA (P2C-HA), identical to protein phosphatase 2C (AtP2C-HA) GB:AJ003119 (Arabidopsis	Os05g46040.1	5	26624551	26621897	phosphatase 2C ABI2, putative, expressed
Contig19992_at	19992	probable lipid transfer protein - barley gb|AAB47967.1| nonspecific lipid transfer protein [Hordeum vulgare]	AT3G18280.1	protease inhibitor/seed storage/lipid transfer protein (LTP) family protein, similar to TED4 (Zinnia elegans) GI:493721; contains	Os05g47730.1	5	27262527	27262817	nonspecific lipid-transfer AKCS9 precursor, putative, expressed
HVSMEn0012L05r2_at	46634	P0003E08.17 [Oryza sativa (japonica cultivar-group)] dbj|BAB63550.1| P0003E08.17 [Oryza sativa (japonica cultivar-group)]	AT3G09000.1	proline-rich family protein	Os05g49100.1	5	28071421	28074645	WRKY DNA binding domain containing , expressed
Contig15757_at	15757	P0681B11.25 [Oryza sativa (japonica cultivar-group)]	AT3G50930.1	AAA-type ATPase family protein, contains Pfam profile: ATPase family PF00004	Os05g51130.1	5	29250502	29248480	ATPase, AAA family , expressed
rbasd15h01_s_at	50821	putative cellulose synthase [Oryza sativa (japonica cultivar-group)] tpg|DAA01753.1| TPA: cellulose synthase-like D2 [Oryza sativa (japonica	AT5G16910.1	cellulose synthase family protein, similar to gi:2827143 cellulose synthase catalytic subunit, Arabidopsis thaliana, gi:9622886	Os06g02180.1	6	664392	659149	cellulose synthase-like D4, putative, expressed
HS06C04u_s_at	36823	ESTs AU078183(C62904),C73912(E21020) correspond to a region of the predicted gene.~Similar to water stress inducible protein (U74296) [Oryza	AT2G18050.1	histone H1-3 (HIS1-3), similar to histone H1 (Lycopersicon pennellii) SWISS-PROT:P40267; identical to cDNA histone H1-3	Os06g04020.1	6	1642800	1641583	linker histone H1 and H5 family , expressed
Contig10361_at	10361	Similar to Prunus armeniaca ethylene-forming-enzyme-like dioxygenase. (U97530) [Oryza sativa (japonica cultivar-group)]	AT5G20400.1	oxidoreductase, 2OG-Fe(II) oxygenase family protein, similar to naringenin,2-oxoglutarate 3-dioxygenase	Os06g08032.1	6	3892673	3894157	oxidoreductase, 2OG-Fe oxygenase family
Contig24765_at	24765				Os06g08440.1	6	4136249	4141662	Two-component response regulator ARR12, putative, expressed
Contig460_s_at	460	Sucrose synthase 1 (Sucrose-UDP glucosyltransferase 1) pir||S29242 sucrose synthase (EC 2.4.1.13) Ss1 - barley emb|CAA46701.1| sucrose synth	AT3G43190.1	sucrose synthase, putative / sucrose-UDP glucosyltransferase, putative, strong similarity to SP:P49040 Sucrose synthase (EC	Os06g09450.4	6	4803233	4795487	Sucrose synthase 1, putative, expressed
Contig689_s_at	689	Sucrose synthase 1 (Sucrose-UDP glucosyltransferase 1) pir||S29242 sucrose synthase (EC 2.4.1.13) Ss1 - barley emb|CAA46701.1| sucrose synth	AT3G43190.1	sucrose synthase, putative / sucrose-UDP glucosyltransferase, putative, strong similarity to SP:P49040 Sucrose synthase (EC	Os06g09450.4	6	4803233	4795487	Sucrose synthase 1, putative, expressed
EBro03_SQ002_D18_at	30576	putative glucosyltransferase-10 [Oryza sativa (japonica cultivar-group)]	AT1G78270.1	UDP-glucose glucosyltransferase, putative, similar to UDP-glucose glucosyltransferase GI:3928543 from (Arabidopsis	Os06g11720.1	6	6204614	6206558	UDP-glucoronosyl and UDP-glucosyl transferase family , expressed
Contig10726_at	10726	pyruvate dehydrogenase E1 alpha subunit [Zea mays]	AT1G24180.1	pyruvate dehydrogenase E1 component alpha subunit, mitochondrial, putative, similar to SP:P52901 Pyruvate dehydrogenase E1 componen	Os06g13720.1	6	7601365	7604690	Pyruvate dehydrogenase E1 component alpha subunit, mitochondrial precursor, putative, expressed
Contig15885_at	15885	transducin family protein / WD-40 repeat family protein [Arabidopsis thaliana]	AT3G13300.1	transducin family protein / WD-40 repeat family protein, contains 2 WD-40 repeats (PF00400); autoantigen locus HUMAUTANT (GI:53320	Os06g19660.2	6	11218922	11227577	expressed
Contig12700_at	12700		AT2G05510.1	glycine-rich protein	Os06g21400.1	6	12359021	12358337	hypothetical
Contig26053_at	26053	N-methyltransferase [Coffea canephora] gb|AAQ16154.1| putative caffeine synthase [Coffea canephora]	AT5G04370.2	similar to S-adenosyl-L-methionine:carboxyl methyltransferase family protein [Arabidopsis thaliana]	Os06g22440.1	6	13040901	13043159	SAM dependent carboxyl methyltransferase family , expressed
Contig14469_at	14469	multidrug resistance associated protein 1 [Zea mays] gb|AAO72316.1| multidrug resistance associated protein 1 [Zea mays]	AT3G21250.1	ABC transporter family protein, similar to MRP-like ABC transporter GB:AAC49791 from (Arabidopsis thaliana)	Os06g36650.1	6	21537701	21543238	ABC transporter family , expressed
Contig3042_at	3042	Phospholipase D alpha 2 (PLD alpha 2) (Choline phosphatase 2) (Phosphatidylcholine-hydrolyzing phospholipase D 2) pir||T03401 probable phosp	AT1G52570.1	phospholipase D alpha 2 / PLD alpha 2 (PLDALPHA2) (PLD2) / choline phosphatase 2, identical to phospholipase D alpha 2 ( PLD alph	Os06g40190.1	6	23927716	23931373	Phospholipase D alpha 2, putative, expressed
Contig22773_at	22773	OSJNBa0022H21.6 [Oryza sativa (japonica cultivar-group)] ref|XP_472856.1| OSJNBa0022H21.6 [Oryza sativa (japonica cultivar-group)]	AT5G60900.1	lectin protein kinase family protein, contains Pfam domains, PF01453: Lectin (probable mannose binding) and PF00069: Protein kina	Os06g41560.1	6	24909008	24906435	D-mannose binding lectin family
Contig3956_at	3956	superal1 [Zea mays]	AT1G73030.1	SNF7 family protein, contains Pfam domain, PF03357: SNF7 family	Os06g43590.3	6	26214503	26217659	SNF7 family , expressed
Contig7908_at	7908	methyltransferase-related [Arabidopsis thaliana]	AT2G41040.1	methyltransferase-related, eak similarity to C5-O-methyltransferase (GI:5921167) (Streptomyces	Os06g43800.1	6	26378230	26375117	methyltransferase, putative, expressed
Contig10022_at	10022	unnamed protein product [Arabidopsis thaliana] ref|NP_200198.1| plastocyanin-like domain-containing protein [Arabidopsis thaliana]	AT5G53870.1	plastocyanin-like domain-containing protein, contains similarity to SP:Q02917 Early nodulin 55-2 precursor {Glycine max};	Os06g46740.1	6	28388576	28387377	Plastocyanin-like domain containing , expressed
Contig13498_at	13498	receptor-like protein kinase-like protein [Oryza sativa (japonica cultivar-group)]	AT4G23280.1	protein kinase, putative, similar to receptor-like protein kinase 4 (gi:13506745), 5 (gi:13506747), and 6 (gi:13506749) from	Os06g47790.1	6	28921170	28922986	kinase domain containing , expressed
Contig2672_at	2672	xyloglucan endo-1,4-beta-D-glucanase (EC 3.2.1.-) - maize gb|AAC49012.1| xyloglucan endo-transglycosylase homolog; similar to Triticum aesti	AT5G57560.1	xyloglucan:xyloglucosyl transferase / xyloglucan endotransglycosylase / endo-xyloglucan transferase (TCH4), identical to	Os06g48180.1	6	29143890	29145563	Brassinosteroid-regulated BRU1 precursor, putative, expressed
HVSMEk0006L18r2_at	44392	CG13625-PA [Drosophila melanogaster] gb|AAF56315.1| CG13625-PA [Drosophila melanogaster]	AT2G29210.1	splicing factor PWI domain-containing protein, contains Pfam profile PF01480: PWI domain	Os06g48500.1	6	29340928	29342969	expressed
EBem05_SQ002_D05_s_at	29038	chitinase (EC 3.2.1.14) - wheat emb|CAA53626.1| endochitinase [Triticum aestivum]	AT3G12500.1	basic endochitinase, identical to basic endochitinase precursor SP:P19171 from (Arabidopsis thaliana)	Os06g51060.1	6	30889767	30891053	Basic endochitinase 1 precursor, putative, expressed
Contig7001_at	7001	chitinase (EC 3.2.1.14) - wheat emb|CAA53626.1| endochitinase [Triticum aestivum]	AT3G12500.1	basic endochitinase, identical to basic endochitinase precursor SP:P19171 from (Arabidopsis thaliana)	Os06g51060.1	6	30889767	30891053	Basic endochitinase 1 precursor, putative, expressed
Contig14017_at	14017	proteophosphoglycan, membrane-associated [imported] - Leishmania major (fragment) emb|CAB46680.1| proteophosphoglycan [Leishmania major]	AT3G13275.1	expressed protein, supported by Brassica genomic sequence alignment and EST/cDNA sequences.	Os07g01214.1	7	120554	126329	transposon , putative, unclassified, expressed
Contig12667_at	12667	protein phosphatase regulatory subunit-like protein [Oryza sativa (japonica cultivar-group)]			Os07g01550.1	7	342234	348402	Leucine Rich Repeat family , expressed
Contig3670_at	3670	ice recrystallisation inhibition protein [Lolium perenne]	AT1G17250.1	leucine-rich repeat family protein, contains leucine rich-repeat (LRR) domains Pfam:PF00560, INTERPRO:IPR001611; similar to Hcr2-0B	Os07g01710.1	7	423271	426822	Leucine Rich Repeat family , expressed
HV_CEb0017M09r2_s_at	40191	putative receptor-type protein kinase LRK1 [Oryza sativa (japonica cultivar-group)] dbj|BAC24931.1| putative receptor-type protein kinase LR	AT2G37710.1	lectin protein kinase, putative, similar to receptor lectin kinase 3 (Arabidopsis thaliana) gi:4100060:gb:AAD00733; contains	Os07g03930.1	7	1647256	1645313	kinase domain containing , expressed
Contig3923_at	3923	unknown protein [Oryza sativa (japonica cultivar-group)] dbj|BAC15939.1| unknown protein [Oryza sativa (japonica cultivar-group)] dbj|BAD314	AT3G11780.1	MD-2-related lipid recognition domain-containing protein / ML domain-containing protein, weak similarity to	Os07g06590.1	7	3197066	3200109	ML domain , putative, expressed
Contig22697_at	22697	putative 1-deoxyxylulose 5-phosphate synthase [Oryza sativa (japonica cultivar-group)]	AT4G15560.1	1-deoxy-D-xylulose 5-phosphate synthase, putative / 1-deoxyxylulose-5-phosphate synthase, putative /	Os07g09190.1	7	4819507	4822965	1-deoxy-D-xylulose-5-phosphate synthase, chloroplast precursor, putative, expressed
Contig24328_at	24328	unknown protein [Oryza sativa (japonica cultivar-group)] dbj|BAC22475.1| unknown protein [Oryza sativa (japonica cultivar-group)]	AT5G48485.1	protease inhibitor/seed storage/lipid transfer protein (LTP) family protein, contains Pfam protease inhibitor/seed storage/LTP fa	Os07g18990.1	7	11239665	11240387	Protease inhibitor/seed storage/LTP family , expressed
Contig16375_at	16375	unknown protein [Oryza sativa (japonica cultivar-group)] dbj|BAC22475.1| unknown protein [Oryza sativa (japonica cultivar-group)]	AT5G48485.1	protease inhibitor/seed storage/lipid transfer protein (LTP) family protein, contains Pfam protease inhibitor/seed storage/LTP fa	Os07g18990.1	7	11239665	11240387	Protease inhibitor/seed storage/LTP family , expressed
Contig19492_at	19492	unknown protein [Oryza sativa (japonica cultivar-group)]			Os07g23900.1	7	13514082	13511942	F-box domain containing , expressed
Contig22351_at	22351	ppg3 [Leishmania major]	AT2G45000.1	expressed protein, contains Pfam profile: PF05064 Nsp1-like C-terminal region	Os07g24980.1	7	14223858	14224841	retrotransposon , putative, Ty3-gypsy subclass
Contig8936_at	8936	NUCLEOSIDE DIPHOSPHATE KINASE I (NDK I) (NDP KINASE I) (NDPK I) pir||S43330 nucleoside-diphosphate kinase (EC 2.7.4.6) - rice	AT4G09320.1	nucleoside diphosphate kinase 1 (NDK1), identical to identical to Nucleoside diphosphate kinase I (NDK I) (NDP kinase I) (NDPK I)	Os07g30970.1	7	18335793	18333178	Nucleoside diphosphate kinase 1, putative, expressed
Contig17205_at	17205	putative DNA repair protein [Oryza sativa (japonica cultivar-group)]	AT1G05120.1	SNF2 domain-containing protein / helicase domain-containing protein / RING finger domain-containing protein, similar to SP:P79051	Os07g32730.1	7	19539791	19544111	Helicase conserved C-terminal domain containing , expressed
Contig12054_at	12054	putative geranylgeranyl diphosphate synthase [Oryza sativa (japonica cultivar-group)]	AT4G36810.1	geranylgeranyl pyrophosphate synthase (GGPS1) / GGPP synthetase / farnesyltranstransferase, identical to GI:413730 to	Os07g39270.2	7	23507599	23505158	Geranylgeranyl pyrophosphate synthetase, chloroplast precursor, putative, expressed
Contig17924_at	17924	expressed protein [Arabidopsis thaliana] pir||T05082 hypothetical protein T6K21.140 - Arabidopsis thaliana emb|CAA17139.1| putative protein	AT4G17960.1	expressed protein	Os07g40510.1	7	24271675	24264784	transposon , putative, CACTA, En/Spm sub-class, expressed
Contig14186_at	14186	putative cyclin-dependent kinase CDC2C [Oryza sativa (japonica cultivar-group)]	AT1G18670.1	Encodes a cyclin-dependent kinase-like protein with a ser/thr protein kinase domain and an N-terminal myristoylation sequence. Mut	Os07g40550.3	7	24297488	24291094	kinase family , putative, expressed
Contig24352_at	24352	lipase-like protein~predicted by FGENESH etc. [Oryza sativa (japonica cultivar-group)] dbj|BAC16480.1| lipase-like protein [Oryza sativa (ja	AT1G28590.1	lipase, putative, similar to lipase (Arabidopsis thaliana) GI:1145627; contains InterPro Entry IPR001087 Lipolytic enzyme,	Os07g44780.1	7	26728284	26725943	GDSL-like Lipase/Acylhydrolase family , expressed
Contig17528_at	17528	putative extensin-like protein [Oryza sativa (japonica cultivar-group)] dbj|BAB91812.1| extensin precursor-like [Oryza sativa (japonica cult	AT2G14890.2	arabinogalactan-protein (AGP9), identical to gi:10880495:gb:AAG24277	Os07g46800.1	7	27968616	27968170	hypothetical
Contig8453_at	8453	putative stress-related protein [Oryza sativa (japonica cultivar-group)]	AT3G05500.1	rubber elongation factor (REF) family protein, contains Pfam profile: PF05755 rubber elongation factor protein (REF)	Os07g47510.1	7	28408847	28411462	Stress-related , putative, expressed
Contig1246_at	1246	r40g2 protein [Oryza sativa (japonica cultivar-group)]	AT2G39050.1	hydroxyproline-rich glycoprotein family protein, contains QXW lectin repeat domain, Pfam:PF00652	Os07g48460.1	7	28991039	28993144	expressed
Contig3810_at	3810	WSI76 protein induced by water stress [Oryza sativa (japonica cultivar-group)] ref|XP_506583.1| PREDICTED OJ1165_F02.103 gene product [Oryza	AT1G09350.1	galactinol synthase, putative, contains Pfam profile: PF01501 glycosyl transferase family 8	Os07g48830.1	7	29220150	29218623	galactinol synthase 3, putative, expressed
Contig3810_s_at	3810	WSI76 protein induced by water stress [Oryza sativa (japonica cultivar-group)] ref|XP_506583.1| PREDICTED OJ1165_F02.103 gene product [Oryza	AT1G09350.1	galactinol synthase, putative, contains Pfam profile: PF01501 glycosyl transferase family 8	Os07g48830.1	7	29220150	29218623	galactinol synthase 3, putative, expressed
Contig14510_at	14510	putative oxidase-like [Oryza sativa (japonica cultivar-group)] dbj|BAD10557.1| putative oxidase-like [Oryza sativa (japonica cultivar-group)	AT2G46750.1	FAD-binding domain-containing protein, low similarity to SP:P58710 L-gulonolactone oxidase (EC 1.1.3.8) {Mus musculus};	Os08g02230.1	8	764528	761993	plant-specific FAD-dependent oxidoreductase family , expressed
Contig149_at	149	Glyceraldehyde 3-phosphate dehydrogenase, cytosolic pir||DEBHG glyceraldehyde-3-phosphate dehydrogenase (phosphorylating) (EC 1.2.1.12) - b	AT1G13440.1	glyceraldehyde 3-phosphate dehydrogenase, cytosolic, putative / NAD-dependent glyceraldehyde-3-phosphate dehydrogenase, putative, v	Os08g03290.1	8	1518951	1522883	Glyceraldehyde-3-phosphate dehydrogenase, cytosolic, putative, expressed
Contig14818_at	14818	putative fringe-related protein [Oryza sativa (japonica cultivar-group)]	AT4G15240.1	fringe-related protein, + weak similarity to Fringe (Schistocerca gregaria)(GI:6573138);Fringe encodes an extracellular	Os08g04300.1	8	2101974	2105683	fringe , putative, expressed
AF250937_s_at	26676	oxalate oxidase [Triticum aestivum]	AT5G39110.1	germin-like protein, putative, nearly identical to SP:Q9FID0 Germin-like protein subfamily 1 member 14 precursor (Arabidopsis	Os08g08980.1	8	5222478	5223690	Germin-like subfamily 1 member 7 precursor, putative, expressed
Contig1518_at	1518	oxalate oxidase [Triticum aestivum]	AT5G39110.1	germin-like protein, putative, nearly identical to SP:Q9FID0 Germin-like protein subfamily 1 member 14 precursor (Arabidopsis	Os08g08980.1	8	5222478	5223690	Germin-like subfamily 1 member 7 precursor, putative, expressed
Contig9678_at	9678	OSJNBa0035M09.14 [Oryza sativa (japonica cultivar-group)]	AT1G16840.2	expressed protein	Os08g13320.1	8	7905456	7910079	expressed
Contig6531_s_at	6531	unknown [Arabidopsis thaliana]	AT3G21200.1	expressed protein	Os08g15500.1	8	9418417	9422130	expressed
Contig6972_at	6972	hypersensitive-induced reaction protein 2 [Hordeum vulgare subsp. vulgare]	AT5G62740.1	band 7 family protein, strong similarity to hypersensitive-induced response protein (Zea mays) GI:7716470; contains Pfam profile	Os08g30790.3	8	18879035	18883158	hypersensitive-induced response , putative, expressed
Contig9827_at	9827	putative high affinity sulfate transporter [Oryza sativa (japonica cultivar-group)]	AT1G78000.2	sulfate transporter (Sultr1;2), identical to sulfate transporter Sultr1;2 (Arabidopsis thaliana) GI:7768660; contaisn Pfam	Os08g31410.1	8	19294618	19299848	Sulfate transporter 1.2, putative, expressed
Contig1189_at	1189	unknown protein [Oryza sativa (japonica cultivar-group)] dbj|BAC55749.1| unknown protein [Oryza sativa (japonica cultivar-group)]	AT5G16550.1	expressed protein	Os08g32980.1	8	20332352	20328910	expressed
Contig6181_at	6181	transmembrane protein, putative [Arabidopsis thaliana]	AT1G68650.1	expressed protein, contains Pfam profile PF01169: Uncharacterized protein family UPF0016	Os08g33630.1	8	20871104	20867234	Uncharacterized family UPF0016 containing , expressed
Contig11481_at	11481	auxin-repressed protein-like protein [Nicotiana tabacum]	AT1G56220.3	dormancy/auxin associated family protein, similar to Auxin-repressed 12.5 kDa protein (Swiss-Prot:Q05349) (Fragaria	Os08g35190.1	8	22057298	22058977	Dormancy/auxin associated , expressed
Contig17092_at	17092	putative glutamate decarboxylase [Oryza sativa (japonica cultivar-group)] ref|XP_507262.1| PREDICTED P0104B02.16-1 gene product [Oryza sativ	AT5G17330.1	glutamate decarboxylase 1 (GAD 1), sp:Q42521	Os08g36320.3	8	22750106	22745831	Glutamate decarboxylase, putative, expressed
Contig7432_at	7432	putative development regulation gene OsNAC4 [Oryza sativa (japonica cultivar-group)] dbj|BAD13109.1| putative development regulation gene Os	AT5G13180.1	no apical meristem (NAM) family protein, contains Pfam PF02365: No apical meristem (NAM) domain; hypothetical protein SENU5,	Os08g42400.1	8	26633973	26637492	No apical meristem , expressed
Contig3341_at	3341	putative MtN19 [Oryza sativa (japonica cultivar-group)] dbj|BAD01267.1| putative MtN19 [Oryza sativa (japonica cultivar-group)]	AT5G61820.1	expressed protein, MtN19, Medicago truncatula, EMBL:MTY15367	Os08g42590.3	8	26785354	26788793	MtN19, putative, expressed
HV14I04u_s_at	39362	putative MtN19 [Oryza sativa (japonica cultivar-group)] dbj|BAD01267.1| putative MtN19 [Oryza sativa (japonica cultivar-group)]	AT5G61820.1	expressed protein, MtN19, Medicago truncatula, EMBL:MTY15367	Os08g42590.3	8	26785354	26788793	MtN19, putative, expressed
Contig18427_s_at	18427	subtilisin-like protein [Toxoplasma gondii]			Os09g04310.1	9	2292450	2293659	expressed
Contig12091_at	12091	fibrillin-like protein [Oryza sativa (japonica cultivar-group)]	AT4G22240.1	plastid-lipid associated protein PAP, putative, similar to plastid-lipid associated proteins PAP2 (Brassica rapa) GI:14248550	Os09g04790.1	9	2548092	2551800	Light-induced , chloroplast precursor, putative, expressed
Contig24911_at	24911				Os09g13940.1	9	8200279	8199326	AP2 domain containing , expressed
Contig8653_at	8653		AT2G29210.1	splicing factor PWI domain-containing protein, contains Pfam profile PF01480: PWI domain	Os09g24590.1	9	14649157	14648796	expressed
Contig9620_at	9620	expressed protein [Arabidopsis thaliana] dbj|BAB11383.1| unnamed protein product [Arabidopsis thaliana]	AT5G39785.1	expressed protein	Os09g24700.1	9	14698067	14693433	expressed
Contig2255_at	2255	putative EREBP-type transcription factor [Oryza sativa]	AT1G53910.2	similar to AP2 domain-containing protein RAP2.2 (RAP2.2) [Arabidopsis thaliana] (TAIR:At3g14230.2); similar to AP2	Os09g26420.3	9	15958400	15961886	AP2 domain containing , expressed
Contig11766_at	11766		AT5G50400.1	calcineurin-like phosphoesterase family protein, contains Pfam profile: PF00149 calcineurin-like phosphoesterase	Os09g32840.1	9	19585800	19581079	Metallophosphatase, putative, expressed
Contig1900_at	1900	expressed protein [Arabidopsis thaliana] pir||T48527 hypothetical protein T22P22.70 - Arabidopsis thaliana emb|CAB87686.1| putative protein	AT5G11680.1	expressed protein, predicted proteins, Arabidopsis thaliana	Os09g33800.1	9	19955242	19957444	expressed
Contig13911_at	13911	ankyrin-like protein [Oryza sativa (japonica cultivar-group)]	AT2G31820.1	ankyrin repeat family protein, contains ankyrin repeat domains, Pfam:PF00023	Os09g34280.3	9	20235938	20240135	ankyrin repeat family , putative, expressed
EBro08_SQ005_M24_at	31185	putative ornithine decarboxylase [Oryza sativa (japonica cultivar-group)]			Os09g37120.1	9	21410016	21408790	Ornithine decarboxylase, putative, expressed
rbah46h10_s_at	50583	putative iron inhibited ABC transporter 2 [Oryza sativa (japonica cultivar-group)] dbj|BAD09633.1| putative iron inhibited ABC transporter 2	AT5G60790.1	ABC transporter family protein, similar to ABC transporter homolog PnATH GI:7573600 from (Populus nigra)	Os09g39910.3	9	22887083	22882564	ATP-binding cassette sub-family F member 2, putative, expressed
HC112G06_T3_at	33289		AT1G61080.1	proline-rich family protein	Os10g11370.1	10	6072434	6069281	Protease inhibitor/seed storage/LTP family
Contig13582_at	13582	putative lycosylation enzyme-like protein [Oryza sativa (japonica cultivar-group)] gb|AAP53936.1| putative lycosylation enzyme-like protein	AT3G03690.1	glycosyltransferase family 14 protein / core-2/I-branching enzyme family protein, contains Pfam profile: PF02485 Core-2/I-Branching e	Os10g30080.1	10	15291962	15295273	secondary cell wall-related glycosyltransferase family 14, putative, expressed
rbaal1k11_s_at	49685	putative metal-binding protein [Oryza sativa (japonica cultivar-group)] gb|AAP53965.1| putative metal-binding protein [Oryza sativa (japonic	AT2G36950.1	heavy-metal-associated domain-containing protein, nearly identical to farnesylated protein ATFP2 (GI:4097545) Pfam profile	Os10g30450.1	10	15497761	15499148	heavy metal-associated domain containing , expressed
Contig3058_at	3058	putative metal-binding protein [Oryza sativa (japonica cultivar-group)] gb|AAP53965.1| putative metal-binding protein [Oryza sativa (japonic	AT2G36950.1	heavy-metal-associated domain-containing protein, nearly identical to farnesylated protein ATFP2 (GI:4097545) Pfam profile	Os10g30450.1	10	15497761	15499148	heavy metal-associated domain containing , expressed
Contig19663_at	19663	protein serine/threonine kinase [Lophopyrum elongatum] gb|AAK11674.1| protein kinase [Lophopyrum elongatum]	AT3G09830.2	protein kinase, putative, similar to protein kinase (Lophopyrum elongatum) gi:13022177:gb:AAK11674	Os10g30600.2	10	15594562	15591736	kinase domain containing , expressed
HO04L23S_at	35844	zinc finger (C3HC4-type RING finger) family protein [Arabidopsis thaliana]	AT5G60710.1	zinc finger (C3HC4-type RING finger) family protein, low similarity to SP:P97280 Inter-alpha-trypsin inhibitor heavy chain H3 pre	Os10g32760.1	10	16828353	16826112	von Willebrand factor type A domain containing , expressed
Contig11312_at	11312	unknown protein [Oryza sativa (japonica cultivar-group)] gb|AAP54189.1| unknown protein [Oryza sativa (japonica cultivar-group)] gb|AAK27810			Os10g32850.3	10	16866271	16862955	expressed
Contig358_at	358	secretory protein [Triticum aestivum]	AT2G15220.1	secretory protein, putative, similar to NtPRp27 (Nicotiana tabacum) GI:5360263; contains Pfam profile PF04450: Plant Basic	Os10g34910.1	10	18306517	18305831	secretory , putative
Contig15045_at	15045	alpha-galactosidase (EC 3.2.1.22) - barley (fragment) emb|CAA74161.1| alpha-galactosidase [Hordeum vulgare subsp. vulgare]	AT5G08380.1	alpha-galactosidase, putative / melibiase, putative / alpha-D-galactoside galactohydrolase, putative, similar to	Os10g35070.1	10	18378181	18381958	Alpha-galactosidase precursor, putative, expressed
Contig12697_at	12697	putative lanthionine synthetase [Oryza sativa (japonica cultivar-group)] gb|AAP54449.1| putative lanthionine synthetase [Oryza sativa (japon	AT2G20770.1	lanthionine synthetase C-like family protein, contains Pfam domain, PF05147: Lanthionine synthetase C-like protein	Os10g35480.2	10	18657099	18659375	Lanthionine synthetase C-like , expressed
Contig14475_s_at	14475	hypothetical protein [Oryza sativa (japonica cultivar-group)] gb|AAP54650.1| hypothetical protein [Oryza sativa (japonica cultivar-group)] g	AT2G46620.1	AAA-type ATPase family protein, contains Pfam profile: ATPase family PF00004	Os10g37500.1	10	19753974	19752376	ATPase, AAA family , expressed
Contig6578_at	6578	putative transporter [Oryza sativa (japonica cultivar-group)] gb|AAP54651.1| putative transporter [Oryza sativa (japonica cultivar-group)] g	AT1G64650.1	expressed protein	Os10g37520.1	10	19762051	19765321	Major Facilitator Superfamily , expressed
Contig15205_at	15205	putative WD-40 repeat protein [Oryza sativa (japonica cultivar-group)] gb|AAP54874.1| putative WD-40 repeat protein [Oryza sativa (japonica	AT4G35140.1	transducin family protein / WD-40 repeat family protein, contains 6 (3 significant) WD-40 repeats; similar to PC326 protein	Os10g39760.1	10	20923900	20927006	transducin family , putative, expressed
Contig2876_at	2876	beta-expansin EXPB4 [Oryza sativa (japonica cultivar-group)] gb|AAP54970.1| beta-expansin EXPB4 [Oryza sativa (japonica cultivar-group)] gb|	AT1G65680.1	similar to beta-expansin, putative (EXPB4) [Arabidopsis thaliana] (TAIR:At2g45110.1); similar to cim1 protein - soybean	Os10g40730.1	10	21529179	21531619	Beta-expansin 1a precursor, putative, expressed
Contig9716_at	9716	putative carnitine/acylcarnitine translocase [Oryza sativa (japonica cultivar-group)] gb|AAP55125.1| putative carnitine/acylcarnitine transl	AT5G46800.1	mitochondrial carnitine/acyl carrier, putative / a bout de souffle (BOU) / CAC-like protein, identical to SP:Q93XM7	Os10g42299.2	10	22450442	22445266	Mitochondrial carnitine/acylcarnitine carrier, putative, expressed
Contig16549_at	16549	unknown protein [Arabidopsis thaliana] gb|AAO50506.1| unknown protein [Arabidopsis thaliana]	AT2G38300.1	similar to myb family transcription factor [Arabidopsis thaliana] (TAIR:At2g40260.1); similar to myb family transcription	Os11g01480.1	11	282849	280488	myb-like DNA-binding domain, SHAQKYF class family , expressed
Contig18568_at	18568	F-box family protein (FBL3) [Arabidopsis thaliana] gb|AAM14053.1| putative F-box protein family, AtFBL3 [Arabidopsis thaliana] gb|AAM67471.1	AT5G01720.1	F-box family protein (FBL3), contains similarity to leucine-rich repeats containing F-box protein FBL3 GI:5919219 from (Homo sapiens)	Os11g01780.1	11	416626	420215	Leucine Rich Repeat family , expressed
Contig6515_at	6515	peroxidase [Nicotiana tabacum]	AT5G05340.1	peroxidase, putative, similar to peroxidase (Nicotiana tabacum) gi:5381253:dbj:BAA82306; similar to Peroxidase P7	Os11g02130.1	11	582211	584405	Peroxidase 52 precursor, putative, expressed
Contig6516_at	6516	peroxidase [Nicotiana tabacum]	AT5G05340.1	peroxidase, putative, similar to peroxidase (Nicotiana tabacum) gi:5381253:dbj:BAA82306; similar to Peroxidase P7	Os11g02130.1	11	582211	584405	Peroxidase 52 precursor, putative, expressed
Contig366_at	366	hypothetical protein wali7 - wheat (fragment) gb|AAC37416.1| wali7 prf||2019486B wali7 gene	AT5G19140.1	auxin/aluminum-responsive protein, putative, strong similarity to auxin down-regulated protein ARG10 (Vigna radiata) GI:2970051,	Os11g05050.1	11	2203638	2200025	Stem-specific TSJT1, putative, expressed
Contig3502_at	3502	60 kDa jasmonate-induced protein (rRNA N-glycosidase) pir||S25092 jasmonate-induced protein - barley emb|CAA47017.1| jasmonate-induced prote			Os11g06610.1	11	3190193	3191111	60 kDa jasmonate-induced , putative
Contig3499_at	3499	60 kDa jasmonate-induced protein (rRNA N-glycosidase) pir||S25092 jasmonate-induced protein - barley emb|CAA47017.1| jasmonate-induced prote			Os11g06610.1	11	3190193	3191111	60 kDa jasmonate-induced , putative
Contig23655_at	23655		AT2G18540.1	cupin family protein, contains Pfam profile PF00190: Cupin	Os11g09350.1	11	5009423	5006220	expressed
Contig22732_at	22732	putative disease resistance gene [Oryza sativa (japonica cultivar-group)] gb|AAN08649.1| putative disease resistance gene [Oryza sativa (jap			Os11g11790.1	11	6541495	6537392	expressed
rbasd16a13_s_at	50827	Nonspecific lipid-transfer protein 4.1 precursor (LTP 4.1) (CW21) (CW-21) pir||S45371 nonspecific lipid transfer protein Cw-21 precursor - b	AT5G59310.1	lipid transfer protein 4 (LTP4), identical to lipid transfer protein 4 from Arabidopsis thaliana (gi:8571923); contains Pfam	Os11g24070.1	11	13168268	13169248	Nonspecific lipid-transfer 1 precursor, putative, expressed
Contig1709_at	1709	dehydrin; DHN7 [Hordeum vulgare]	AT5G66400.1	dehydrin (RAB18), nearly identical to SP:P30185 Dehydrin Rab18 {Arabidopsis thaliana}	Os11g26790.1	11	14843405	14842429	Dehydrin family , expressed
Contig1724_s_at	1724	DEHYDRIN DHN3 (B17) pir||S05547 dehydrin 17 - barley emb|CAA33360.1| dehydrin [Hordeum vulgare subsp. vulgare]	AT5G66400.1	dehydrin (RAB18), nearly identical to SP:P30185 Dehydrin Rab18 {Arabidopsis thaliana}	Os11g26790.1	11	14843405	14842429	Dehydrin family , expressed
Contig1701_s_at	1701	DEHYDRIN DHN2 (B9) pir||S05543 dehydrin 9 - barley emb|CAA33363.1| dehydrin [Hordeum vulgare subsp. vulgare]	AT3G50980.1	dehydrin, putative, similar to dehydrin Xero 1 (Arabidopsis thaliana) SWISS-PROT:P25863	Os11g26790.1	11	14843405	14842429	Dehydrin family , expressed
Contig1725_s_at	1725	DEHYDRIN DHN1 (B8) pir||S05544 dehydrin 8 - barley emb|CAA33362.1| dehydrin [Hordeum vulgare subsp. vulgare]	AT5G66400.1	dehydrin (RAB18), nearly identical to SP:P30185 Dehydrin Rab18 {Arabidopsis thaliana}	Os11g26790.1	11	14843405	14842429	Dehydrin family , expressed
Contig3635_s_at	3635	leucine-rich repeat protein LRP - sorghum gb|AAC49559.1| leucine-rich repeat-containing extracellular glycoprotein; contains six N-glycosyla	AT1G71830.1	leucine-rich repeat family protein / protein kinase family protein, contains Pfam domains PF00560: Leucine Rich Repeat and PF0006	Os11g31540.1	11	17929837	17927946	BRASSINOSTEROID INSENSITIVE 1-associated receptor kinase 1 precursor, putative, expressed
Contig21659_s_at	21659	PDR-like ABC transporter [Oryza sativa (japonica cultivar-group)]	AT1G66950.1	ABC transporter family protein, similar to PDR5-like ABC transporter GI:1514643 from (Spirodela polyrhiza)	Os11g37700.1	11	21780972	21771553	ABC transporter, putative, expressed
Contig20553_at	20553	PDR-like ABC transporter [Oryza sativa (japonica cultivar-group)]	AT1G66950.1	ABC transporter family protein, similar to PDR5-like ABC transporter GI:1514643 from (Spirodela polyrhiza)	Os11g37700.1	11	21780972	21771553	ABC transporter, putative, expressed
Contig18020_at	18020	Myb transcription factor JAMyb [Oryza sativa]	AT5G49620.1	myb family transcription factor (MYB78), contains PFAM profile: myb DNA binding domain PF00249; identical to cDNA putative	Os11g45740.1	11	27166514	27163514	expressed
Contig5996_s_at	5996	chitinase (EC 3.2.1.14) III C10701 - rice dbj|BAA23810.1| chitinase [Oryza sativa (japonica cultivar-group)] dbj|BAA77773.1| class III chiti	AT5G24090.1	acidic endochitinase (CHIB1), identical to SP:P19172 Acidic endochitinase precursor (EC 3.2.1.14) {Arabidopsis thaliana}	Os11g47580.1	11	28195854	28197103	Xylanase inhibitor 1 precursor, putative, expressed
Contig5995_at	5995	chitinase (EC 3.2.1.14) III C10701 - rice dbj|BAA23810.1| chitinase [Oryza sativa (japonica cultivar-group)] dbj|BAA77773.1| class III chiti	AT5G24090.1	acidic endochitinase (CHIB1), identical to SP:P19172 Acidic endochitinase precursor (EC 3.2.1.14) {Arabidopsis thaliana}	Os11g47580.1	11	28195854	28197103	Xylanase inhibitor 1 precursor, putative, expressed
HVSMEa0018C24r2_s_at	40712	putative leucine-rich repeat transmembrane protein kinase 1 [Oryza sativa (japonica cultivar-group)] dbj|BAC75564.1| putative leucine-rich r	AT4G18640.1	leucine-rich repeat transmembrane protein kinase, putative	Os12g01510.1	12	309206	305276	kinase family , putative, expressed
Contig16716_at	16716	P0413C03.15 [Oryza sativa (japonica cultivar-group)] dbj|BAB86140.1| P0413C03.15 [Oryza sativa (japonica cultivar-group)]	AT5G01015.1	expressed protein	Os12g02800.1	12	988874	987599	expressed
Contig8641_at	8641	phosphoethanolamine cytidylyltransferase [Hordeum vulgare subsp. vulgare]	AT2G38670.1	ethanolamine-phosphate cytidylyltransferase, putative / phosphorylethanolamine transferase, putative / CTP:phosphoethanolamine	Os12g02820.1	12	1010142	1004448	Cytidylyltransferase family , expressed
Contig11748_at	11748	putative growth regulator protein [Arabidopsis thaliana]	AT1G35510.1	expressed protein, contains Pfam PF03138: Plant protein family. The function of this family of plant proteins is unknown;	Os12g07540.1	12	3752602	3757543	Growth regulator , putative, expressed
rbah38o04_s_at	50500	Glutathione S-transferase (GST class-zeta) pir||T06333 probable glutathione transferase (EC 2.5.1.18) - wheat gb|AAB60886.1| glutathione-S-t	AT2G02390.1	glutathione S-transferase zeta 1 (GSTZ1) (GST18), identical to SP:Q9ZVQ3:GTZ1_ARATH Glutathione S-transferase	Os12g10730.2	12	5759492	5762703	Glutathione S-transferase, putative, expressed
Contig6928_at	6928	aspartyl aminopeptidase, putative [Arabidopsis thaliana] dbj|BAA97497.1| aspartyl aminopeptidase [Arabidopsis thaliana]	AT5G60160.1	aspartyl aminopeptidase, putative, similar to SP:Q9ULA0 Aspartyl aminopeptidase (EC 3.4.11.21) {Homo sapiens}; contains Pfam prof	Os12g13390.1	12	7487184	7481725	Aspartyl aminopeptidase, putative, expressed
Contig13654_at	13654	serine threonine kinase-like [Oryza sativa (japonica cultivar-group)]	AT3G59420.1	receptor protein kinase, putative (ACR4), identical to putative receptor protein kinase ACR4 (Arabidopsis thaliana) GI:20302590;	Os12g31560.1	12	18956069	18958083	kinase domain containing
HVSMEi0019L06r2_at	44144				Os12g36680.1	12	22432801	22435714	expressed
Contig4406_x_at	4406	pathogenesis-related protein 10 [Hordeum vulgare]	AT1G31810.1	similar to formin homology 2 domain-containing protein / FH2 domain-containing protein [Arabidopsis thaliana]	Os12g36830.1	12	22547233	22548410	pathogenesis-related 10, putative, expressed
Contig4405_x_at	4405	pathogenesis-related protein 10 [Hordeum vulgare]	AT1G31810.1	similar to formin homology 2 domain-containing protein / FH2 domain-containing protein [Arabidopsis thaliana]	Os12g36830.1	12	22547233	22548410	pathogenesis-related 10, putative, expressed
Contig4402_s_at	4402	pathogenesis-related protein 10 [Hordeum vulgare]	AT1G16610.2	arginine/serine-rich protein, putative (SR45), similar to arginine/serine-rich protein GI:6601502 from	Os12g36830.1	12	22547233	22548410	pathogenesis-related 10, putative, expressed
HD08F14r_x_at	33647	pathogenesis-related protein 10 [Hordeum vulgare]	AT1G31810.1	similar to formin homology 2 domain-containing protein / FH2 domain-containing protein [Arabidopsis thaliana]	Os12g36860.1	12	22561808	22563435	pathogenesis-related 10, putative, expressed
Contig14488_at	14488	early-responsive to dehydration protein-related / ERD protein-related [Arabidopsis thaliana]	AT3G01100.1	early-responsive to dehydration protein-related / ERD protein-related, low similarity to ERD4 protein (early-responsive to dehydration	Os12g39320.1	12	24157896	24164087	early-responsive to dehydration , putative, expressed
Contig2790_s_at	2790	thaumatin-like protein TLP7 [Hordeum vulgare]	AT4G11650.1	osmotin-like protein (OSM34), nearly identical to SP:P50700:OSL3_ARATH Osmotin-like protein OSM34 precursor {Arabidopsis	Os12g43490.1	12	26947438	26946519	Alpha-amylase/trypsin inhibitor, putative, expressed
Contig2789_at	2789	thaumatin-like protein TLP7 [Hordeum vulgare]	AT4G11650.1	osmotin-like protein (OSM34), nearly identical to SP:P50700:OSL3_ARATH Osmotin-like protein OSM34 precursor {Arabidopsis	Os12g43490.1	12	26947438	26946519	Alpha-amylase/trypsin inhibitor, putative, expressed
Contig7643_at	7643	epoxide hydrolase, putative [Arabidopsis thaliana] pir||T45731 epoxide hydrolase-like protein - Arabidopsis thaliana emb|CAB62622.1| epoxide	AT3G51000.1	epoxide hydrolase, putative, similar to epoxide hydrolase (Glycine max) GI:2764806; contains Pfam profile PF00561: hydrolase,	Os12g43970.1	12	27255061	27252953	hydrolase, alpha/beta fold family , expressed
Contig4967_s_at	4967	ubiquitin-conjugating enzyme UBC2-1 - Arabidopsis thaliana emb|CAA48378.1| ubiquitin-conjugating enzyme [Arabidopsis thaliana]	AT1G45050.1	ubiquitin-conjugating enzyme 15 (UBC15), E2; identical to ubiquitin-conjugating enzyme 15 GI:2801442 from	Os12g44000.1	12	27265116	27261833	Ubiquitin-conjugating enzyme family , expressed
EBro08_SQ009_G15_at	31384
EBem09_SQ006_P13_at	29410
EBro03_SQ006_C07_at	30680
HM05H21r_at	35271
Contig13977_at	13977
EBem09_SQ004_H15_x_at	29347
Contig639_at	639	pathogenesis-related protein 4 - barley emb|CAA71773.1| pathogenesis-related protein [Hordeum vulgare]
bah24p14_at	27640
HS05D20u_s_at	36772
HK04D15u_at	35004
Contig22191_at	22191
HVSMEb0005E07r2_at	40954
HVSMEi0009J18r2_at	43954
HV_CEa0006I19r2_at	39571
HB08F20r_at	32415
Contig14462_at	14462
HY07G20u_at	48417
HVSMEg0001I23r2_at	42885
Contig10409_s_at	10409
baak4a13_at	26933
HVSMEb0012F04r2_at	41217
Contig13218_at	13218
HVSMEg0005P22r2_x_at	43014
HB20B10r_at	32776
HM07L17r_at	35347
HVSMEc0001A03r2_at	41439
Contig15107_at	15107	unnamed protein product [Homo sapiens]
HT08O11u_at	37694
HVSMEl0025L16f_at	45304
Contig17635_at	17635
EBem05_SQ001_C10_at	29011
Contig19500_at	19500
Contig9256_s_at	9256
Contig20189_at	20189
Contig18646_at	18646
Contig24055_at	24055
HY10O15u_at	48552
Contig22963_at	22963
HU03O13u_at	38118
HVSMEc0013A02r2_at	41816
EBro03_SQ005_K07_at	30660
