# Supplementary material for: Array-based genotyping and expression analysis of barley cv. Maythorpe and Golden Promise
Source: BMC Genomics. 2007 Mar 30;8:87. doi: 10.1186/1471-2164-8-87 (PMC1851953; doi:10.1186/1471-2164-8-87)
Supplement: Additional file 10 — GPcontrol vs GPsalt root down-reg [file 1471-2164-8-87-S10.xls]

## Sheet: GPC VS GPS R D ANN
Input Probe Set	Probe Set Name Found	Exemplar Unigene#	NR Desc	Ath Accn	Ath Description	Rice Model	Rice Locus	Rice Chr	Rice 5'	Rice 3'	Rice Description
HVSMEl0016K12r2_s_at	HVSMEl0016K12r2_s_at	45131	putative ribokinase [Triticum turgidum subsp. durum]	AT1G19600.1	pfkB-type carbohydrate kinase family protein, contains Pfam profile: PF00294 pfkB family carbohydrate kinase	Os01g01620.1		1	309972	306322	Ribokinase, putative, expressed
Contig8895_at	Contig8895_at	8895	putative ribokinase [Triticum turgidum subsp. durum]	AT1G19600.1	pfkB-type carbohydrate kinase family protein, contains Pfam profile: PF00294 pfkB family carbohydrate kinase	Os01g01620.1		1	309972	306322	Ribokinase, putative, expressed
Contig13075_at	Contig13075_at	13075	unknown protein [Oryza sativa (japonica cultivar-group)] dbj|BAB55538.1| unknown protein [Oryza sativa (japonica cultivar-group)] dbj|BAB211	AT3G06130.1	heavy-metal-associated domain-containing protein, contains Pfam heavy metal associated domain PF00403	Os01g03490.1		1	1401617	1403989	heavy metal-associated domain containing , expressed
Contig12999_at	Contig12999_at	12999	putative alpha-glucosidase [Oryza sativa (japonica cultivar-group)] dbj|BAA99366.1| putative alpha-glucosidase [Oryza sativa (japonica culti	AT1G68560.1	alpha-xylosidase (XYL1), identical to alpha-xylosidase precursor GB:AAD05539 GI:4163997 from (Arabidopsis thaliana); contains Pfa	Os01g03950.1		1	1695005	1699892	alpha-D-xylosidase, putative, expressed
Contig12795_at	Contig12795_at	12795	metallo-beta-lactamase family protein [Arabidopsis thaliana]	AT1G25375.1	metallo-beta-lactamase family protein	Os01g04200.2		1	1846639	1853053	metallo-beta-lactamase superfamily , expressed
Contig11988_at	Contig11988_at	11988	putative aspartic proteinase nepenthesin I [Oryza sativa (japonica cultivar-group)] dbj|BAB21205.1| putative aspartic proteinase nepenthesin	AT1G25510.1	aspartyl protease family protein, contains Pfam domain, PF00026: eukaryotic aspartyl protease	Os01g04710.2		1	2117207	2119122	Eukaryotic aspartyl protease family , expressed
Contig5420_at	Contig5420_at	5420	putative carboxypeptidase D [Oryza sativa (japonica cultivar-group)] dbj|BAB08188.1| Similar to Hordeum vulgare carboxypeptidase D precursor	AT3G07990.1	serine carboxypeptidase S10 family protein, similar to serine carboxypeptidase II (CP-MII) GB:CAA70815 (Hordeum vulgare)	Os01g06490.1		1	3051267	3054000	Serine carboxypeptidase II precursor, putative, expressed
Contig11743_at	Contig11743_at	11743	P0489A01.8 [Oryza sativa (japonica cultivar-group)]	AT1G74320.1	choline kinase, putative, similar to GmCK2p choline kinase gi:1438881:gb:AAC49375	Os01g08760.1		1	4391956	4393960	Choline/ethanolamine kinase family , expressed
Contig10379_at	Contig10379_at	10379	P0001B06.28 [Oryza sativa (japonica cultivar-group)]	AT5G11890.1	expressed protein	Os01g09880.1		1	5129675	5128418	Harpin-induced 1 containing , expressed
EBro08_SQ007_K24_at	EBro08_SQ007_K24_at	31285	putative HD-zip transcription factor [Oryza sativa (japonica cultivar-group)]	AT1G52150.2	homeobox-leucine zipper family protein / lipid-binding START domain-containing protein, similar to to HD-zip transcription factor	Os01g10320.1		1	5427416	5423343	class III HD-Zip 6, putative, expressed
Contig7849_at	Contig7849_at	7849	OSJNBa0016I09.9 [Oryza sativa (japonica cultivar-group)] dbj|BAB92157.1| hypothetical protein [Oryza sativa (japonica cultivar-group)]	AT3G14920.1	expressed protein	Os01g10950.1		1	5836700	5834398	Peptide-N4-asparagine amidase A, putative, expressed
Contig14612_at	Contig14612_at	14612	hypothetical protein [Oryza sativa (japonica cultivar-group)]	AT1G29170.1	expressed protein, similar to expressed protein [Arabidopsis thaliana] (TAIR:At2g34150.1); similar to unknown protein [Oryza	Os01g11040.1		1	5887407	5895026	WH2 motif family , expressed
HVSMEg0010O10r2_s_at	HVSMEg0010O10r2_s_at	43159	unnamed protein product [Oryza sativa (japonica cultivar-group)] dbj|BAA96166.1| unnamed protein product [Oryza sativa (japonica cultivar-gr			Os01g11370.1		1	6109613	6122311	Helicase associated domain family , expressed
Contig13867_s_at	Contig13867_s_at	13867	unnamed protein product [Oryza sativa (japonica cultivar-group)] dbj|BAA94219.1| unnamed protein product [Oryza sativa (japonica cultivar-gr	AT1G28600.1	lipase, putative, similar to lipase (Arabidopsis thaliana) GI:1145627; contains InterPro Entry IPR001087 Lipolytic enzyme,	Os01g11790.1		1	6374063	6378639	GDSL-like Lipase/Acylhydrolase family
Contig13867_at	Contig13867_at	13867	unnamed protein product [Oryza sativa (japonica cultivar-group)] dbj|BAA94219.1| unnamed protein product [Oryza sativa (japonica cultivar-gr	AT1G28600.1	lipase, putative, similar to lipase (Arabidopsis thaliana) GI:1145627; contains InterPro Entry IPR001087 Lipolytic enzyme,	Os01g11790.1		1	6374063	6378639	GDSL-like Lipase/Acylhydrolase family
Contig8050_s_at	Contig8050_s_at	8050	major facilitator superfamily antiporter [Oryza sativa (japonica cultivar-group)] dbj|BAD81084.1| major facilitator superfamily antiporter [	AT3G43790.1	transporter-related, low similarity to SP:P39843 Multidrug resistance protein 2 (Multidrug-efflux transporter 2) {Bacillus subtil	Os01g17214.1		1	9899515	9886328	transporter, putative, expressed
Contig9172_at	Contig9172_at	9172	probable germin protein 4 [Oryza sativa (japonica cultivar-group)] dbj|BAB64225.1| putative nectarin I [Oryza sativa (japonica cultivar-grou	AT1G09560.1	germin-like protein (GLP4) (GLP5), identical to Arabidopsis germin-like protein subfamily 2 member 1 (SP:P94014); Location of EST	Os01g18170.1		1	10165775	10164723	Nectarin-1 precursor, putative, expressed
Contig9172_s_at	Contig9172_s_at	9172	probable germin protein 4 [Oryza sativa (japonica cultivar-group)] dbj|BAB64225.1| putative nectarin I [Oryza sativa (japonica cultivar-grou	AT1G09560.1	germin-like protein (GLP4) (GLP5), identical to Arabidopsis germin-like protein subfamily 2 member 1 (SP:P94014); Location of EST	Os01g18170.1		1	10165775	10164723	Nectarin-1 precursor, putative, expressed
Contig7666_s_at	Contig7666_s_at	7666	putative peroxidase [Oryza sativa (japonica cultivar-group)] dbj|BAB12033.1| putative peroxidase [Oryza sativa (japonica cultivar-group)] tp	AT4G33420.1	peroxidase, putative, identical to class III peroxidase ATP32 (Arabidopsis thaliana) gi:17530547:gb:AAL40837; identical to cDNA	Os01g19020.1		1	10747011	10745381	Peroxidase family , expressed
Contig7666_at	Contig7666_at	7666	putative peroxidase [Oryza sativa (japonica cultivar-group)] dbj|BAB12033.1| putative peroxidase [Oryza sativa (japonica cultivar-group)] tp	AT4G33420.1	peroxidase, putative, identical to class III peroxidase ATP32 (Arabidopsis thaliana) gi:17530547:gb:AAL40837; identical to cDNA	Os01g19020.1		1	10747011	10745381	Peroxidase family , expressed
Contig9278_s_at	Contig9278_s_at	9278	P0028G04.28 [Oryza sativa (japonica cultivar-group)] dbj|BAB93446.1| putative pectinacetylesterase precursor [Oryza sativa (japonica cultiva	AT2G46930.1	pectinacetylesterase, putative, similar to pectinacetylesterase precursor GI:1431629 from (Vigna radiata)	Os01g21630.1		1	12099588	12105507	Pectinesterase, putative, expressed
Contig8301_at	Contig8301_at	8301	respiratory burst oxidase homolog [Solanum tuberosum]	AT1G09090.2	respiratory burst oxidase protein B (RbohB) / NADPH oxidase, identical to respiratory burst oxidase protein B from Arabidopsis	Os01g25820.1		1	14610415	14603777	respiratory burst oxidase 2, putative, expressed
Contig21834_at	Contig21834_at	21834	putative RING zinc finger protein [Arabidopsis thaliana]	AT3G10815.1	zinc finger (C3HC4-type RING finger) family protein, contains Pfam profile PF00097: Zinc finger, C3HC4 type (RING finger)	Os01g35120.1		1	19765539	19764748	Zinc finger, C3HC4 type family
Contig19834_at	Contig19834_at	19834	putative peroxidase [Oryza sativa (japonica cultivar-group)] dbj|BAB89258.1| putative peroxidase ATP6a [Oryza sativa (japonica cultivar-grou	AT5G66390.1	peroxidase 72 (PER72) (P72) (PRXR8), identical to SP:Q9FJZ9 Peroxidase 72 precursor (EC 1.11.1.7) (Atperox P72) (PRXR8) (ATP6a)	Os01g36240.1		1	20388808	20393302	Peroxidase 72 precursor, putative, expressed
Contig8287_at	Contig8287_at	8287	putative cdc21 protein [Oryza sativa (japonica cultivar-group)]	AT2G16440.1	DNA replication licensing factor, putative, similar to SP:P49717 DNA replication licensing factor MCM4 (CDC21 homolog) {Mus musculu	Os01g36390.1		1	20518897	20523779	MCM2/3/5 family , expressed
Contig6868_at	Contig6868_at	6868	B1144D11.25 [Oryza sativa (japonica cultivar-group)] dbj|BAB85388.1| B1064G04.9 [Oryza sativa (japonica cultivar-group)] dbj|BAC00678.1| B11	AT4G29400.1	similar to expressed protein [Arabidopsis thaliana] (TAIR:At5g08400.1); similar to B1144D11.25 [Oryza sativa (japonica	Os01g37820.1		1	21482486	21478387	expressed
Contig6868_s_at	Contig6868_s_at	6868	B1144D11.25 [Oryza sativa (japonica cultivar-group)] dbj|BAB85388.1| B1064G04.9 [Oryza sativa (japonica cultivar-group)] dbj|BAC00678.1| B11	AT4G29400.1	similar to expressed protein [Arabidopsis thaliana] (TAIR:At5g08400.1); similar to B1144D11.25 [Oryza sativa (japonica	Os01g37820.1		1	21482486	21478387	expressed
Contig716_at	Contig716_at	716		AT4G13340.1	leucine-rich repeat family protein / extensin family protein, similar to extensin-like protein (Lycopersicon esculentum)	Os01g41120.1		1	23612086	23614071	retrotransposon , putative, Ty3-gypsy subclass, expressed
HW06H04u_at	HW06H04u_at	47544	P0681B11.29 [Oryza sativa (japonica cultivar-group)]	AT1G18550.1	kinesin motor protein-related, contains similarity to kinesin-related protein GI:4493964 from (Plasmodium falciparum)	Os01g42070.1		1	24181332	24177717	kinesin motor , putative, expressed
Contig11240_at	Contig11240_at	11240	putative amino acid or GABA permease [Oryza sativa (japonica cultivar-group)]	AT2G01170.1	amino acid permease family protein, weak similarity to GABA permease (Emericella nidulans) GI:4972245; contains Pfam profile PF00324:	Os01g42234.1		1	24250566	24260297	amino acid permease family , putative, expressed
Contig2474_at	Contig2474_at	2474	P0410E03.24 [Oryza sativa (japonica cultivar-group)] dbj|BAB21293.1| unknown protein [Oryza sativa (japonica cultivar-group)] dbj|BAB93263.1	AT5G25460.1	expressed protein, contains Pfam profile PF04862: Protein of unknown function, DUF642	Os01g42520.1		1	24507959	24510829	expressed
Contig22777_at	Contig22777_at	22777	OSJNBb0032K15.9 [Oryza sativa (japonica cultivar-group)] dbj|BAB86568.1| lustrin A-like [Oryza sativa (japonica cultivar-group)]	AT1G29050.1	expressed protein, similar to hypothetical protein GB:AAB67625 GI:2342727 from (Arabidopsis thaliana)	Os01g46350.1		1	26700949	26695246	expressed
Contig7034_at	Contig7034_at	7034	OSJNBb0032K15.17 [Oryza sativa (japonica cultivar-group)] dbj|BAB86576.1| leaf senescence protein-like [Oryza sativa (japonica cultivar-grou	AT5G15900.1	expressed protein, several hypothetical proteins - Arabidopsis thaliana	Os01g46400.1		1	26730344	26728417	expressed
Contig8125_at	Contig8125_at	8125	ribosomal protein L12 [Secale cereale]	AT3G27850.1	50S ribosomal protein L12-3, chloroplast (CL12-C), identical to ribosomal protein L12 GB:X68046 (Arabidopsis thaliana) (J. Biol.	Os01g47330.1		1	27368723	27369492	50S ribosomal L12-2, chloroplast precursor, putative, expressed
Contig17603_at	Contig17603_at	17603	putative mitogen-activated protein kinase wjumk1 [Oryza sativa (japonica cultivar-group)] dbj|BAD72351.1| mitogen-activated protein kinase E			Os01g47530.1		1	27498135	27505279	kinase domain containing , expressed
Contig8273_at	Contig8273_at	8273	putative arabinogalactan-like protein [Oryza sativa (japonica cultivar-group)]	AT5G03170.1	fasciclin-like arabinogalactan-protein (FLA11)	Os01g47780.1		1	27668798	27667758	Fasciclin domain containing , expressed
HVSMEf0014C12r2_s_at	HVSMEf0014C12r2_s_at	42459	putative arabinogalactan-like protein [Oryza sativa (japonica cultivar-group)]	AT5G03170.1	fasciclin-like arabinogalactan-protein (FLA11)	Os01g47780.1		1	27668798	27667758	Fasciclin domain containing , expressed
HVSMEf0014C12r2_at	HVSMEf0014C12r2_at	42459	putative arabinogalactan-like protein [Oryza sativa (japonica cultivar-group)]	AT5G03170.1	fasciclin-like arabinogalactan-protein (FLA11)	Os01g47780.1		1	27668798	27667758	Fasciclin domain containing , expressed
Contig18011_at	Contig18011_at	18011	microtubule associated protein (MAP65/ASE1) family protein [Arabidopsis thaliana] dbj|BAB08676.1| unnamed protein product [Arabidopsis thali	AT5G51600.1	microtubule associated protein (MAP65/ASE1) family protein, low similarity to SP:P50275 Anaphase spindle elongation protein	Os01g49200.1		1	28609661	28613939	Microtubule associated containing , expressed
Contig11952_at	Contig11952_at	11952	'unknown protein, contains IQ calmodulin-binding motif' [Oryza sativa (japonica cultivar-group)] gb|AAT39213.1| 'unknown protein, contains IQ calmodulin-binding	AT1G74690.1	calmodulin-binding family protein, low similarity to SF16 protein (Helianthus annuus) GI:560150; contains Pfam profile	Os01g51840.1		1	30133718	30127941	IQ calmodulin-binding motif family , expressed
HV05C09u_at	HV05C09u_at	38872	expressed protein [Arabidopsis thaliana]	AT4G18820.1	expressed protein	Os01g53070.1		1	30823570	30817723	DNA polymerase III, delta subunit family , expressed
Contig10185_at	Contig10185_at	10185	peptidase M28 family protein [Arabidopsis thaliana] gb|AAP37682.1| At5g19740 [Arabidopsis thaliana]	AT5G19740.1	peptidase M28 family protein, ileal peptidase I100 - Rattus norvegicus, EMBL:AF009921; contains Pfam profiles PF04389: Peptidase	Os01g53810.1		1	31264223	31260448	Transferrin receptor-like dimerisation domain containing , expressed
Contig10084_at	Contig10084_at	10084	putative (1-4)-beta-mannan endohydrolase [Oryza sativa (japonica cultivar-group)] dbj|BAC05600.1| putative (1-4)-beta-mannan endohydrolase [	AT2G20680.1	glycosyl hydrolase family 5 protein / cellulase family protein, similar to (1-4)-beta-mannan endohydrolase (Coffea arabica)	Os01g54300.1		1	31581752	31579722	glycosyl hydrolase family 5 , putative, expressed
Contig11577_at	Contig11577_at	11577	dynamin family protein [Arabidopsis thaliana]	AT1G53140.1	dynamin family protein, low similarity to dynamin-like protein E (Arabidopsis thaliana) GI:19423872; contains Pfam profile PF0035	Os01g54420.1		1	31639733	31635092	dynamin family , putative, expressed
Contig5845_at	Contig5845_at	5845	OJ1414_E05.5 [Oryza sativa (japonica cultivar-group)] dbj|BAB90140.1| unknown protein [Oryza sativa (japonica cultivar-group)]	AT1G29980.1	expressed protein, contains Pfam profile PF04862: Protein of unknown function, DUF642	Os01g55190.1		1	32076028	32080215	expressed
Contig16592_at	Contig16592_at	16592	putative dynein light chain [Oryza sativa (japonica cultivar-group)]	AT1G52250.1	dynein light chain type 1 family protein, similar to SP:O02414 Dynein light chain LC6, flagellar outer arm {Anthocidaris	Os01g55510.1		1	32308791	32309647	Dynein light chain type 1 family , expressed
Contig5561_at	Contig5561_at	5561	putative receptor-protein kinase [Oryza sativa (japonica cultivar-group)] dbj|BAB56062.1| putative protein kinase [Oryza sativa (japonica cu	AT3G51550.1	protein kinase family protein, contains protein kinase domain, Pfam:PF00069	Os01g56330.1		1	32788726	32791901	kinase family , putative, expressed
Contig20627_at	Contig20627_at	20627	putative beta-glucosidase [Oryza sativa (japonica cultivar-group)] dbj|BAB89846.1| putative exo-1,3-beta-glucanase [Oryza sativa (japonica c	AT5G20950.2	glycosyl hydrolase family 3 protein, beta-D-glucan exohydrolase, Nicotiana tabacum, EMBL:AB017502	Os01g56510.3		1	32912991	32907558	Glycosyl hydrolase family 3 N terminal domain containing , expressed
HZ40A08r_at	HZ40A08r_at	48660		AT5G07780.1	formin homology 2 domain-containing protein / FH2 domain-containing protein, contains formin homology 2 domain, Pfam:PF02181	Os01g57040.1		1	33273781	33273310	expressed
Contig11738_at	Contig11738_at	11738	ribosomal protein S8 [Triticum aestivum] sp|Q95H52|RR8_WHEAT Chloroplast 30S ribosomal protein S8 dbj|BAB47069.1| ribosomal protein S8 [Trit	ATCG00790.1	chloroplast gene encoding a ribosomal protein L16, which is a constituent of 50S large ribosomal subunit	Os01g57950.1		1	33831460	33830617	50S ribosomal L14, putative
Contig15540_at	Contig15540_at	15540	P0031D11.8 [Oryza sativa (japonica cultivar-group)] dbj|BAB67875.1| unknown protein [Oryza sativa (japonica cultivar-group)]			Os01g62110.1		1	36280345	36279778	expressed
Contig18447_at	Contig18447_at	18447	putative laccase [Oryza sativa (japonica cultivar-group)] dbj|BAB86452.1| putative laccase LAC5-6 [Oryza sativa (japonica cultivar-group)]	AT5G60020.1	laccase, putative / diphenol oxidase, putative, similar to laccase LAC2-4, Liriodendron tulipifera, EMBL:LTU73106 (GI:1621467)	Os01g62490.1		1	36506976	36504141	Multicopper oxidase family , expressed
HVSMEg0002G23r2_at	HVSMEg0002G23r2_at	42909	P0529H11.33 [Oryza sativa (japonica cultivar-group)]	AT5G01170.1	glycine-rich protein, predicted proteins, Arabidopsis thaliana	Os01g63310.1		1	37025812	37023857	expressed
Contig1337_s_at	Contig1337_s_at	1337	COLD-REGULATED PROTEIN 2 pir||B45512 cold-regulated protein 2 - barley (fragment) gb|AAC98703.1| cold-regulated [Hordeum vulgare]	AT5G42540.1	5'-3' exoribonuclease (XRN2), identical to XRN2 (Arabidopsis thaliana) GI:11875630; contains Pfam domain PF03159: Putative	Os01g65220.1		1	38179627	38171772	5'-3' exoribonuclease, putative, expressed
HVSMEn0019B10f_s_at	HVSMEn0019B10f_s_at	46891	contains ESTs AU093915(E1276),AU162319(E60301)~similar to cytosolic factor~unknown protein [Oryza sativa (japonica	AT1G72160.1	SEC14 cytosolic factor family protein / phosphoglyceride transfer family protein, similar to GI:807956 from (Saccharomyces	Os01g65380.1		1	38275729	38278807	Patellin-5, putative, expressed
HVSMEn0019B10f2_s_at	HVSMEn0019B10f2_s_at	46892	contains ESTs AU093915(E1276),AU162319(E60301)~similar to cytosolic factor~unknown protein [Oryza sativa (japonica	AT1G72160.1	SEC14 cytosolic factor family protein / phosphoglyceride transfer family protein, similar to GI:807956 from (Saccharomyces	Os01g65380.1		1	38275729	38278807	Patellin-5, putative, expressed
Contig15559_at	Contig15559_at	15559	contains ESTs AU093915(E1276),AU162319(E60301)~similar to cytosolic factor~unknown protein [Oryza sativa (japonica	AT1G72160.1	SEC14 cytosolic factor family protein / phosphoglyceride transfer family protein, similar to GI:807956 from (Saccharomyces	Os01g65380.1		1	38275729	38278807	Patellin-5, putative, expressed
Contig12939_at	Contig12939_at	12939	hypothetical protein~similar to Arabidopsis thaliana chromosome 1, At1g44760 [Oryza sativa (japonica cultivar-group)] dbj|BAB86230.1| hypoth	AT1G44760.1	universal stress protein (USP) family protein, contains Pfam profile PF00582: universal stress protein family	Os01g65440.1		1	38309698	38312558	universal stress family , expressed
Contig18956_at	Contig18956_at	18956	putative receptor protein kinase [Oryza sativa (japonica cultivar-group)] dbj|BAC07328.1| putative leucine-rich receptor-like protein kinase			Os01g65650.1		1	38438961	38445515	Leucine Rich Repeat family , expressed
Contig8138_s_at	Contig8138_s_at	8138	hydrolase, alpha/beta fold family protein [Arabidopsis thaliana] pir||T04007 hypothetical protein T5L19.160 - Arabidopsis thaliana emb|CAB39	AT4G10030.1	hydrolase, alpha/beta fold family protein, contains Pfam profile PF00561: hydrolase, alpha/beta fold family	Os01g66240.1		1	38802496	38807631	hydrolase, alpha/beta fold family , putative, expressed
Contig21543_at	Contig21543_at	21543	endopeptidase-like protein [Oryza sativa (japonica cultivar-group)] dbj|BAB90533.1| endopeptidase-like protein [Oryza sativa (japonica culti	AT1G67690.1	peptidase M3 family protein / thimet oligopeptidase family protein, similar to SP:P42676 Neurolysin, mitochondrial precursor (EC	Os01g67590.1		1	39616212	39623444	Peptidase family M3 containing , expressed
Contig18699_at	Contig18699_at	18699		AT3G10810.1	zinc finger (C3HC4-type RING finger) family protein, contains Pfam profile: PF00097 Zinc finger, C3HC4 type (RING finger)	Os01g68200.1		1	39965630	39968123	expressed
Contig3965_at	Contig3965_at	3965	hypothetical protein~similar to Arabidopsis thaliana chromosome 1, At1g27440 [Oryza sativa (japonica cultivar-group)]	AT5G61840.1	exostosin family protein, contains Pfam profile: PF03016 exostosin family ;supported by cDNA gi:23821293:dbj:AB080693.1:;	Os01g70180.1		1	40946479	40942566	exostosin family , putative, expressed
Contig14657_at	Contig14657_at	14657	putative hexokinase [Oryza sativa (japonica cultivar-group)]	AT1G50460.1	hexokinase, putative, similar to hexokinase 1 (Spinacia oleracea) Swiss-Prot:Q9SEK3	Os01g71320.1		1	41637984	41632567	Hexokinase 1, putative, expressed
Contig4481_s_at	Contig4481_s_at	4481	OJ1656_A11.18 [Oryza sativa (japonica cultivar-group)] dbj|BAB85329.1| putative dTDP-glucose 4,6-dehydratase [Oryza sativa (japonica cultiva	AT1G08200.1	expressed protein	Os01g73790.1		1	43069022	43065613	NAD dependent epimerase/dehydratase family , expressed
rbaal0f10_s_at	rbaal0f10_s_at	49618	metallothioneine type2 [Hordeum vulgare subsp. vulgare]	AT5G02380.1	metallothionein protein 2B (MT-2B), identical to SWISS-PROT:Q38805 metallothionein-like protein 2B (MT-2B) (Arabidopsis	Os01g74300.1		1	43374103	43374519	Metallothionein family , expressed
Contig2495_s_at	Contig2495_s_at	2495	probable beta-fructofuranosidase (EC 3.2.1.26), vacuolar - wheat (fragment) gb|AAC23502.1| vacuolar invertase [Triticum aestivum]	AT1G62660.1	beta-fructosidase (BFRUCT3) / beta-fructofuranosidase / invertase, vacuolar, identical to beta-fructosidase GB:CAA67560	Os02g01590.1		2	343057	346875	Beta-fructofuranosidase 1 precursor, putative, expressed
Contig2499_s_at	Contig2499_s_at	2499	putative soluble acid invertase [Lolium temulentum]	AT1G62660.1	beta-fructosidase (BFRUCT3) / beta-fructofuranosidase / invertase, vacuolar, identical to beta-fructosidase GB:CAA67560	Os02g01590.1		2	343057	346875	Beta-fructofuranosidase 1 precursor, putative, expressed
Contig2492_s_at	Contig2492_s_at	2492	putative soluble acid invertase [Lolium temulentum]	AT1G62660.1	beta-fructosidase (BFRUCT3) / beta-fructofuranosidase / invertase, vacuolar, identical to beta-fructosidase GB:CAA67560	Os02g01590.1		2	343057	346875	Beta-fructofuranosidase 1 precursor, putative, expressed
Contig2493_s_at	Contig2493_s_at	2493	probable beta-fructofuranosidase (EC 3.2.1.26), vacuolar - wheat (fragment) gb|AAC23502.1| vacuolar invertase [Triticum aestivum]	AT1G62660.1	beta-fructosidase (BFRUCT3) / beta-fructofuranosidase / invertase, vacuolar, identical to beta-fructosidase GB:CAA67560	Os02g01590.1		2	343057	346875	Beta-fructofuranosidase 1 precursor, putative, expressed
Contig2491_at	Contig2491_at	2491	putative soluble acid invertase [Lolium temulentum]	AT1G62660.1	beta-fructosidase (BFRUCT3) / beta-fructofuranosidase / invertase, vacuolar, identical to beta-fructosidase GB:CAA67560	Os02g01590.1		2	343057	346875	Beta-fructofuranosidase 1 precursor, putative, expressed
Contig2490_at	Contig2490_at	2490	putative soluble acid invertase [Lolium temulentum]	AT1G62660.1	beta-fructosidase (BFRUCT3) / beta-fructofuranosidase / invertase, vacuolar, identical to beta-fructosidase GB:CAA67560	Os02g01590.1		2	343057	346875	Beta-fructofuranosidase 1 precursor, putative, expressed
HA16L09r_s_at	HA16L09r_s_at	31936	Serine carboxypeptidase III precursor (CP-MIII) emb|CAA70817.1| serine carboxypeptidase III, CP-MIII [Hordeum vulgare subsp. vulgare]	AT3G45010.1	serine carboxypeptidase III, putative, similar to serine carboxypeptidase III from Oryza sativa SP:P37891, Matricaria chamomilla	Os02g02320.1		2	772120	767270	Serine carboxypeptidase III precursor, putative, expressed
Contig16447_at	Contig16447_at	16447	putative aminoalcoholphosphotransferase [Oryza sativa (japonica cultivar-group)] ref|XP_507432.1| PREDICTED OJ1217_F02.24 gene product [Oryz	AT3G25585.4	similar to aminoalcoholphosphotransferase (AAPT1) [Arabidopsis thaliana] (TAIR:At1g13560.1); similar to	Os02g02750.2		2	1040539	1045797	CDP-alcohol phosphatidyltransferase family , expressed
Contig13013_at	Contig13013_at	13013	putative polygalacturonase [Oryza sativa (japonica cultivar-group)] dbj|BAD07736.1| putative polygalacturonase [Oryza sativa (japonica culti	AT1G70500.1	polygalacturonase, putative / pectinase, putative, similar to polygalacturonase (Cucumis sativus) GI:6624205;	Os02g03750.1		2	1574900	1570152	Polygalacturonase family , expressed
Contig17190_at	Contig17190_at	17190	putative heat shock protein [Oryza sativa]	AT5G40450.1	expressed protein	Os02g03840.1		2	1617326	1630163	expressed
Contig11980_at	Contig11980_at	11980				Os02g04680.2		2	2106371	2110538	SBP domain containing , expressed
Contig11983_at	Contig11983_at	11983	galactosyltransferase family protein [Arabidopsis thaliana] gb|AAM62612.1| Avr9 elicitor response-like protein [Arabidopsis thaliana]	AT1G05170.1	galactosyltransferase family protein	Os02g06840.1		2	3453469	3457547	galactosyltransferase family , putative, expressed
Contig10369_at	Contig10369_at	10369	TPA: cellulose synthase-like A1 [Oryza sativa (japonica cultivar-group)] ref|XP_464428.1| putative cellulose synthase-like protein OsCslA9 [	AT5G22740.1	glycosyl transferase family 2 protein, similar to beta-(1-3)-glucosyl transferase GB:AAC62210 GI:3687658 from (Bradyrhizobium	Os02g09930.1		2	5158882	5151783	glycosyltransferase 10, putative, expressed
Contig11716_at	Contig11716_at	11716	BRI1-KD interacting protein 118 [Oryza sativa (japonica cultivar-group)]	AT4G32330.2	expressed protein	Os02g10690.1		2	5623354	5627318	Targeting for Xklp2 containing , expressed
Contig10884_at	Contig10884_at	10884	hypothetical protein - castor bean emb|CAB02653.1| unknown [Ricinus communis]	AT4G32460.2	expressed protein, contains Pfam profile PF04862: Protein of unknown function, DUF642	Os02g11040.1		2	5914192	5912613	expressed
Contig12191_at	Contig12191_at	12191	peroxidase, putative [Arabidopsis thaliana] sp|Q9FLC0|PE52_ARATH Peroxidase 52 precursor (Atperox P52) (ATP49)	AT5G05340.1	peroxidase, putative, similar to peroxidase (Nicotiana tabacum) gi:5381253:dbj:BAA82306; similar to Peroxidase P7	Os02g14160.1		2	7751298	7753199	Peroxidase 52 precursor, putative, expressed
Contig12191_s_at	Contig12191_s_at	12191	peroxidase, putative [Arabidopsis thaliana] sp|Q9FLC0|PE52_ARATH Peroxidase 52 precursor (Atperox P52) (ATP49)	AT5G05340.1	peroxidase, putative, similar to peroxidase (Nicotiana tabacum) gi:5381253:dbj:BAA82306; similar to Peroxidase P7	Os02g14160.1		2	7751298	7753199	Peroxidase 52 precursor, putative, expressed
Contig20292_at	Contig20292_at	20292	unnamed protein product [Oryza sativa (japonica cultivar-group)]	AT3G58120.1	bZIP transcription factor family protein, contains Pfam profile: PF00170 bZIP transcription factor ;supported by cDNA	Os02g14910.1		2	8323890	8325786	bZIP transcription factor family , expressed
Contig3401_at	Contig3401_at	3401	MtN3-like protein [Oryza sativa (japonica cultivar-group)] dbj|BAB92465.1| senescence-associated protein-like [Oryza sativa (japonica cultiv	AT4G10850.1	nodulin MtN3 family protein, similar to MtN3 GI:1619602 (root nodule development) from (Medicago truncatula)	Os02g19820.1		2	11596446	11592256	LILLIM07, putative, expressed
HVSMEb0008I19r2_s_at	HVSMEb0008I19r2_s_at	41070	nicotianamine aminotransferase A [Hordeum vulgare subsp. vulgare]	AT5G36160.1	aminotransferase-related, similar to nicotianamine aminotransferase B GI:6469087 from (Hordeum vulgare	Os02g19924.1		2	11716910	11736542	tyrosine/nicotianamine aminotransferases family , expressed
Contig12289_at	Contig12289_at	12289	proteophosphoglycan, membrane-associated [imported] - Leishmania major (fragment) emb|CAB46680.1| proteophosphoglycan [Leishmania major]	AT1G16610.2	arginine/serine-rich protein, putative (SR45), similar to arginine/serine-rich protein GI:6601502 from	Os02g22380.1		2	13367815	13371156	glycosyltransferase, putative, expressed
HVSMEf0012L15f2_at	HVSMEf0012L15f2_at	42422	OSJNBa0035M09.5 [Oryza sativa (japonica cultivar-group)] emb|CAE03887.2| OSJNBb0015N08.15 [Oryza sativa (japonica cultivar-group)]	AT3G29590.1	transferase family protein, similar to anthocyanin 5-aromatic acyltransferase from Gentiana triflora GI:4185599,	Os02g28170.1		2	16674160	16672418	Transferase family , expressed
Contig8049_at	Contig8049_at	8049	glycerophosphoryl diester phosphodiesterase family protein [Arabidopsis thaliana] dbj|BAB09710.1| unnamed protein product [Arabidopsis thali	AT5G41080.1	glycerophosphoryl diester phosphodiesterase family protein, weak similarity to SP:P37965 Glycerophosphoryl diester	Os02g31030.1		2	18531301	18534920	glycerophosphoryl diester phosphodiesterase family , putative, expressed
Contig3761_at	Contig3761_at	3761	starch branching enzyme 2 [Triticum aestivum]	AT5G03650.1	1,4-alpha-glucan branching enzyme / starch branching enzyme class II (SBE2-2), identical to starch branching enzyme class II	Os02g32660.1		2	19361259	19349894	1,4-alpha-glucan branching enzyme IIB, chloroplast precursor, putative, expressed
Contig25702_at	Contig25702_at	25702	OSJNBa0073L04.8 [Oryza sativa (japonica cultivar-group)] ref|XP_472401.1| OSJNBa0073L04.8 [Oryza sativa (japonica cultivar-group)]	AT2G27500.3	similar to glycosyl hydrolase family 17 protein [Arabidopsis thaliana] (TAIR:At1g32860.1); similar to putative	Os02g33000.1		2	19613375	19617976	Glycosyl hydrolases family 17 , expressed
Contig23672_at	Contig23672_at	23672	OJ991214_12.17 [Oryza sativa (japonica cultivar-group)] emb|CAD40930.3| OSJNBa0033G16.4 [Oryza sativa (japonica cultivar-group)]	AT5G22200.1	harpin-induced family protein / HIN1 family protein / harpin-responsive family protein, similar to harpin-induced protein hin1 (	Os02g33550.1		2	19949786	19948702	harpin-induced family , putative, expressed
Contig9532_at	Contig9532_at	9532	ACT domain containing protein [Arabidopsis thaliana] ref|NP_849896.1| ACT domain containing protein [Arabidopsis thaliana]	AT1G76990.4	similar to ACT domain containing protein (ACR4) [Arabidopsis thaliana] (TAIR:At1g69040.2); similar to ACT domain containing	Os02g34990.2		2	20980107	20988356	ACT domain containing , expressed
Contig17682_at	Contig17682_at	17682	DNAJ heat shock N-terminal domain-containing protein [Arabidopsis thaliana]	AT1G77020.1	DNAJ heat shock N-terminal domain-containing protein, similar to SP:P39101 CAJ1 protein (Saccharomyces cerevisiae);	Os02g35000.1		2	20991249	20988470	Chaperone dnaJ 10, putative, expressed
Contig10216_at	Contig10216_at	10216	nucleic acid binding protein [Nicotiana tabacum]	AT1G47500.1	RNA-binding protein 47 (RBP47), putative, similar to DNA binding protein GI:1899187 from (Nicotiana tabacum)	Os02g35950.1		2	21590776	21596641	RNA recognition motif family , expressed
HVSMEa0019D10r2_at	HVSMEa0019D10r2_at	40738	CONSTANS-like protein CO5 [Hordeum vulgare subsp. vulgare]	AT2G24790.1	zinc finger (B-box type) family protein	Os02g39710.1		2	23983881	23985423	CONSTANS-like CO5, putative, expressed
Contig13735_at	Contig13735_at	13735	unknown [Arabidopsis thaliana]	AT4G28025.1	expressed protein	Os02g39730.1		2	23994932	23992210	expressed
HI04H23u_at	HI04H23u_at	34606	OSJNBa0043L24.9 [Oryza sativa (japonica cultivar-group)]	AT2G20190.1	CLIP-associating protein (CLASP) -related, similar to CLIP-associating protein CLASP2 (GI:13508651) (Rattus norvegicus)	Os02g40430.1		2	24495968	24483246	HEAT repeat family , expressed
Contig3217_s_at	Contig3217_s_at	3217	defensin [Triticum aestivum]	AT2G02100.1	plant defensin-fusion protein, putative (PDF2.2), plant defensin protein family member, personal communication, Bart Thomma	Os02g41910.1		2	25184705	25187446	Gamma-thionins family , expressed
Contig6477_s_at	Contig6477_s_at	6477	pherophorin-dz1 protein [Volvox carteri f. nagariensis]	AT4G13340.1	leucine-rich repeat family protein / extensin family protein, similar to extensin-like protein (Lycopersicon esculentum)	Os02g43640.1		2	26331706	26329609	expressed
Contig1310_at	Contig1310_at	1310	putative aquaporin [Oryza sativa] dbj|BAC79359.1| tonoplast intrinsic protein [Oryza sativa (japonica cultivar-group)]	AT5G47450.1	major intrinsic family protein / MIP family protein, contains Pfam profile: MIP PF00230	Os02g44080.1		2	26603789	26602493	aquaporin TIP-type RB7-5A, putative, expressed
Contig1225_s_at	Contig1225_s_at	1225	transmembrane protein [Hordeum vulgare subsp. vulgare]	AT4G23400.1	major intrinsic family protein / MIP family protein, contains Pfam profile: MIP PF00230	Os02g44630.1		2	27038450	27041579	Aquaporin RWC3, putative, expressed
HW09I11u_s_at	HW09I11u_s_at	47730	transmembrane protein [Hordeum vulgare subsp. vulgare]	AT4G23400.1	major intrinsic family protein / MIP family protein, contains Pfam profile: MIP PF00230	Os02g44630.1		2	27038450	27041579	Aquaporin RWC3, putative, expressed
Contig5752_s_at	Contig5752_s_at	5752	P0025H06.17 [Oryza sativa (japonica cultivar-group)] dbj|BAC10728.1| unknown protein [Oryza sativa (japonica cultivar-group)] dbj|BAB63645.1	AT3G16570.1	rapid alkalinization factor (RALF) family protein, similar to RALF precursor (Nicotiana tabacum) GI:16566316	Os02g44940.1		2	27222966	27223758	Rapid ALkalinization Factor family , expressed
Contig13883_at	Contig13883_at	13883		AT5G16650.1	DNAJ heat shock N-terminal domain-containing protein, similar to SP:P30725 Chaperone protein dnaJ Clostridium acetobutylicum;	Os02g46640.1		2	28461493	28458867	Chaperone dnaJ, putative, expressed
Contig16695_at	Contig16695_at	16695	possible OmpA family member [Rhodopseudomonas palustris CGA009] emb|CAE25657.1| possible OmpA family member [Rhodopseudomonas palustris CGA0	AT1G61080.1	proline-rich family protein	Os02g53870.1		2	32985610	32986341	expressed
Contig10851_at	Contig10851_at	10851	glycosyl hydrolase family 79 N-terminal domain-containing protein [Arabidopsis thaliana]	AT5G34940.2	glycosyl hydrolase family 79 N-terminal domain-containing protein, similar to beta-glucuronidase precursor (Scutellaria	Os02g55870.1		2	34193672	34197835	Heparanase-like 3 precursor, putative, expressed
rbags1g08_at	rbags1g08_at	49924	hypothetical protein AT4g28550 [imported] - Arabidopsis thaliana emb|CAB52161.1| putative protein [Arabidopsis thaliana]	AT4G28550.1	RabGAP/TBC domain-containing protein, similar to SP:P09379 GTPase-activating protein GYP7 (Fragment) {Yarrowia	Os02g56570.1		2	34648356	34652905	RabGAP/TBC domain-containing , putative, expressed
Contig3775_s_at	Contig3775_s_at	3775	lipid transfer protein-like protein [Oryza sativa (japonica cultivar-group)]	AT1G12090.1	protease inhibitor/seed storage/lipid transfer protein (LTP) family protein, similar to 14 kDa polypeptide (Catharanthus roseus)	Os03g01300.1		3	186677	187465	Cortical cell delineating precursor, putative, expressed
Contig3777_at	Contig3777_at	3777	lipid transfer protein-like protein [Oryza sativa (japonica cultivar-group)]	AT1G12090.1	protease inhibitor/seed storage/lipid transfer protein (LTP) family protein, similar to 14 kDa polypeptide (Catharanthus roseus)	Os03g01300.1		3	186677	187465	Cortical cell delineating precursor, putative, expressed
Contig3780_x_at	Contig3780_x_at	3780	lipid transfer protein-like protein [Oryza sativa (japonica cultivar-group)]	AT1G12090.1	protease inhibitor/seed storage/lipid transfer protein (LTP) family protein, similar to 14 kDa polypeptide (Catharanthus roseus)	Os03g01300.1		3	186677	187465	Cortical cell delineating precursor, putative, expressed
Contig15046_s_at	Contig15046_s_at	15046	putative transcription factor [Oryza sativa (japonica cultivar-group)] gb|AAP54624.1| putative transcription factor [Oryza sativa (japonica	AT5G07170.1	hypothetical protein	Os03g02240.1		3	734080	730369	expressed
Contig5903_s_at	Contig5903_s_at	5903	proteinase inhibitor Rgpi9 [Triticum aestivum]	AT2G02130.1	plant defensin-fusion protein, putative (PDF2.3), plant defensin protein family member, personal communication, Bart Thomma	Os03g03810.1		3	1692927	1693542	Gamma-thionin homolog PPT precursor, putative, expressed
Contig9190_at	Contig9190_at	9190	Putative glutathione S-transferase [Oryza sativa (japonica cultivar-group)] gb|AAS86423.1| glutathione S-transferase GSTF15 [Oryza sativa (j	AT2G30870.1	glutathione S-transferase, putative, supported by cDNA GI:443698 GB:D17673	Os03g04250.1		3	1932563	1931387	Glutathione S-transferase, C-terminal domain containing , expressed
HVSMEb0011O06r2_at	HVSMEb0011O06r2_at	41202	Putative bHLH transcription protein [Oryza sativa (japonica cultivar-group)]	AT5G65640.1	basic helix-loop-helix (bHLH) family protein	Os03g04310.1		3	1964778	1962636	basic helix-loop-helix, putative, expressed
rbaal35o24_at	rbaal35o24_at	49772	Putative heat shock protein [Oryza sativa (japonica cultivar-group)]	AT3G22830.1	heat shock transcription factor family protein, contains Pfam profile: PF00447 HSF-type DNA-binding domain	Os03g06630.1		3	3321365	3323659	Heat shock factor 1, putative, expressed
Contig5255_at	Contig5255_at	5255	alanine:glyoxylate aminotransferase 2 homolog [Arabidopsis thaliana]	AT4G39660.1	alanine--glyoxylate aminotransferase, putative / beta-alanine-pyruvate aminotransferase, putative / AGT, putative, similar to	Os03g07570.2		3	3833415	3837453	Alanine-glyoxylate aminotransferase 2 homolog 2, mitochondrial precursor, putative, expressed
Contig11825_at	Contig11825_at	11825	Unknown protein [Oryza sativa (japonica cultivar-group)] gb|AAN64143.1| Unknown protein [Oryza sativa (japonica cultivar-group)]	AT1G31810.1	similar to formin homology 2 domain-containing protein / FH2 domain-containing protein [Arabidopsis thaliana]	Os03g08940.1		3	4614255	4614680	hypothetical
Contig3592_at	Contig3592_at	3592	Inositol-3-phosphate synthase (Myo-inositol-1-phosphate synthase) (MI-1-P synthase) (IPS) pir||T04399 inositol-3-phosphate synthase (EC 5.5.	AT2G22240.1	inositol-3-phosphate synthase isozyme 2 / myo-inositol-1-phosphate synthase 2 / MI-1-P synthase 2 / IPS 2, identical to SP:Q38862	Os03g09250.1		3	4808864	4804749	Inositol-3-phosphate synthase, putative, expressed
Contig20224_at	Contig20224_at	20224	Unknown protein [Oryza sativa (japonica cultivar-group)]	AT1G14690.1	similar to microtubule associated protein (MAP65/ASE1) family protein [Arabidopsis thaliana] (TAIR:At5g55230.1); similar to	Os03g13460.2		3	7263389	7256421	microtubule associated family , putative, expressed
Contig17838_at	Contig17838_at	17838	putative proline-rich protein [Oryza sativa (japonica cultivar-group)] gb|AAP52118.1| putative proline-rich protein [Oryza sativa (japonica	AT4G38770.1	proline-rich family protein (PRP4), similar to proline-rich protein (Arabidopsis thaliana) gi:6782442:gb:AAF28388; contains	Os03g14140.1		3	7658183	7656746	expressed
Contig17320_at	Contig17320_at	17320	putative Cytochrome P450 [Oryza sativa (japonica cultivar-group)] gb|AAP52279.1| putative Cytochrome P450 [Oryza sativa (japonica cultivar-g	AT2G45570.1	cytochrome P450 76C2, putative (CYP76C2) (YLS6), identical to SP:O64637 Cytochrome P450 76C2 (EC 1.14.-.-) {Arabidopsis	Os03g14400.1		3	7812796	7810937	Cytochrome P450 family , expressed
Contig15549_at	Contig15549_at	15549	probable kinesin - Arabidopsis thaliana emb|CAB10194.1| kinesin like protein [Arabidopsis thaliana]	AT4G14145.1	expressed protein	Os03g17910.1		3	9957977	9960077	kinesin like , putative, expressed
Contig10904_at	Contig10904_at	10904	ABC transporter family protein [Arabidopsis thaliana] pir||T48248 ABC transporter-like protein - Arabidopsis thaliana	AT5G02270.1	ABC transporter family protein, NBD-like protein POP, Arabidopsis thaliana, EMBL:AF127664	Os03g20170.1		3	11374815	11377787	ABC transporter family , expressed
Contig18263_at	Contig18263_at	18263	guanylate kinase, putative [Arabidopsis thaliana] gb|AAK55680.1| AT3g06200/F28L1_14 [Arabidopsis thaliana]	AT3G06200.1	guanylate kinase, putative, similar to guanylate kinase (GMP kinase) (Bacillus halodurans) Swiss-Prot:Q9K9Y2; contains Pfam	Os03g20460.1		3	11574287	11577890	Guanylate kinase family , expressed
Contig2281_at	Contig2281_at	2281	putative metacaspase, having alternative splicing products [Oryza sativa (japonica cultivar-group)] ref|XP_470787.1| putative metacaspase,	AT1G02170.1	Metacaspase AtMCP1b. Arginine/lysine-specific cysteine protease activity. Induces apoptosis in yeast. Contains Pfam profile	Os03g27120.1		3	15511206	15509375	ICE-like protease p20 domain containing , expressed
Contig2282_at	Contig2282_at	2282	putative metacaspase, having alternative splicing products [Oryza sativa (japonica cultivar-group)] ref|XP_470787.1| putative metacaspase,	AT1G02170.1	Metacaspase AtMCP1b. Arginine/lysine-specific cysteine protease activity. Induces apoptosis in yeast. Contains Pfam profile	Os03g27120.1		3	15511206	15509375	ICE-like protease p20 domain containing , expressed
Contig2279_s_at	Contig2279_s_at	2279	putative metacaspase, having alternative splicing products [Oryza sativa (japonica cultivar-group)] ref|XP_470787.1| putative metacaspase,	AT1G02170.1	Metacaspase AtMCP1b. Arginine/lysine-specific cysteine protease activity. Induces apoptosis in yeast. Contains Pfam profile	Os03g27120.1		3	15511206	15509375	ICE-like protease p20 domain containing , expressed
Contig11913_at	Contig11913_at	11913		AT2G27920.1	serine carboxypeptidase S10 family protein, similar to retinoid-inducible serine carboxypeptidase precursor (GI:15146429) (Mus mu	Os03g27590.1		3	15807865	15802425	Serine carboxypeptidase family , expressed
Contig6300_at	Contig6300_at	6300	inter-alpha-trypsin inhibitor heavy chain-related [Arabidopsis thaliana]	AT1G19110.1	inter-alpha-trypsin inhibitor heavy chain-related, similar to SP:Q61704 Inter-alpha-trypsin inhibitor heavy chain H3 precursor	Os03g29350.1		3	16659383	16650957	von Willebrand factor type A domain containing , expressed
Contig9991_at	Contig9991_at	9991		AT1G04240.1	auxin-responsive protein / indoleacetic acid-induced protein 3 (IAA3), identical to SP:Q38822 Auxin-responsive protein IAA3 (Indole	Os03g43410.1		3	24166753	24168059	AUX/IAA family , expressed
HU02O04u_s_at	HU02O04u_s_at	38064	DNA-directed RNA polymerase II 135 kDa polypeptide (RNA polymerase II subunit 2) pir||S65068 DNA-directed RNA polymerase (EC 2.7.7.6) II sec	AT4G21710.1	DNA-directed RNA polymerase II 135 kDa polypeptide / RNA polymerase II subunit 2 (RPB135) (RPB2) (RP140), identical to SP:P38420	Os03g44484.1		3	24987908	24996309	DNA-directed RNA polymerase II 135 kDa polypeptide, putative, expressed
Contig1511_s_at	Contig1511_s_at	1511	beta-tubulin 6 [Triticum aestivum]	AT5G44340.1	tubulin beta-4 chain (TUB4), nearly identical to SP:P24636 Tubulin beta-4 chain {Arabidopsis thaliana}	Os03g45920.1		3	25896903	25900877	Tubulin beta-8 chain, putative, expressed
Contig14698_at	Contig14698_at	14698	expressed protein [Arabidopsis thaliana] gb|AAN71921.1| unknown protein [Arabidopsis thaliana]	AT5G15070.1	expressed protein	Os03g48300.1		3	27436334	27453097	LOC495012 , putative, expressed
Contig7525_at	Contig7525_at	7525	putative phospholipase [Oryza sativa]	AT2G06925.1	phospholipase A2 family protein, similar to secretory low molecular weight phospholipase A2 beta (Arabidopsis thaliana)	Os03g50030.1		3	28497524	28499113	Phospholipase A2, putative, expressed
Contig1397_at	Contig1397_at	1397	actin [Oryza sativa (japonica cultivar-group)] dbj|BAC76319.1| actin [Oryza sativa (japonica cultivar-group)]	AT3G12110.1	actin 11 (ACT11), identical to SP:P53496 Actin 11 {Arabidopsis thaliana}	Os03g50890.1		3	29024020	29026439	Actin-1, putative, expressed
HI02E21u_s_at	HI02E21u_s_at	34559	lipoxygenase (EC 1.13.11.12) 2 - barley gb|AAB70865.1| lipoxygenase 2 [Hordeum vulgare subsp. vulgare]	AT3G22400.1	lipoxygenase, putative, similar to lipoxygenase gi:8649004 (Prunus dulcis), gi:1495802 and gi:1495804 from (Solanum tuberosum)	Os03g52860.1		3	30266016	30269519	Lipoxygenase 2, putative, expressed
Contig2504_at	Contig2504_at	2504	IAA1 protein [Triticum aestivum]	AT3G23050.1	auxin-responsive protein / indoleacetic acid-induced protein 7 (IAA7), identical to SP:Q38825:AXI7_ARATH Auxin-responsive protein I	Os03g53150.1		3	30433699	30431072	Auxin-responsive IAA14, putative, expressed
Contig2942_at	Contig2942_at	2942	putative arginine-rich protein [Oryza sativa]	AT5G32450.1	RNA recognition motif (RRM)-containing protein, various predicted proteins, Arabidopsis thaliana and others	Os03g53770.1		3	30775598	30779649	RNA recognition motif family , expressed
Contig3391_at	Contig3391_at	3391	probable glucan 1,3-beta-glucosidase (EC 3.2.1.58) ExoII - barley gb|AAC49170.1| beta-D-glucan exohydrolase, isoenzyme ExoII prf||2208395A b	AT5G20950.2	glycosyl hydrolase family 3 protein, beta-D-glucan exohydrolase, Nicotiana tabacum, EMBL:AB017502	Os03g53800.3		3	30802116	30807733	Glycosyl hydrolase family 3 N terminal domain containing , expressed
Contig10147_s_at	Contig10147_s_at	10147	putative receptor-like protein kinase 1 [Oryza sativa (japonica cultivar-group)] gb|AAP68887.1| putative receptor-like protein kinase 1 [O	AT5G65700.1	leucine-rich repeat transmembrane protein kinase, putative	Os03g56270.1		3	32017589	32021481	Receptor kinase CLAVATA1 precursor, putative, expressed
Contig1516_s_at	Contig1516_s_at	1516	Tubulin beta-4 chain (Beta-4 tubulin) gb|AAD10490.1| beta-tubulin 4 [Triticum aestivum]	AT5G62700.1	tubulin beta-2/beta-3 chain (TUB3), nearly identical to SP:P29512 Tubulin beta-2/beta-3 chain {Arabidopsis thaliana}	Os03g56810.2		3	32310694	32313846	Tubulin beta-7 chain, putative, expressed
Contig6315_s_at	Contig6315_s_at	6315	putative fatty acid hydroxylase [Oryza sativa (japonica cultivar-group)] gb|AAK09233.1| putative fatty acid hydroxylase [Oryza sativa (japon	AT2G34770.1	fatty acid hydroxylase (FAH1), identical to fatty acid hydroxylase Fah1p GB:AF021804 GI:2736147 from (Arabidopsis thaliana)	Os03g56820.1		3	32314843	32317399	Fatty acid hydroxylase family , expressed
Contig6315_at	Contig6315_at	6315	putative fatty acid hydroxylase [Oryza sativa (japonica cultivar-group)] gb|AAK09233.1| putative fatty acid hydroxylase [Oryza sativa (japon	AT2G34770.1	fatty acid hydroxylase (FAH1), identical to fatty acid hydroxylase Fah1p GB:AF021804 GI:2736147 from (Arabidopsis thaliana)	Os03g56820.1		3	32314843	32317399	Fatty acid hydroxylase family , expressed
Contig22098_at	Contig22098_at	22098	hypothetical protein [Oryza sativa] gb|AAK72888.1| hypothetical protein [Oryza sativa]	AT4G01510.1	similar to transmembrane ARV1-like family protein [Arabidopsis thaliana] (TAIR:At1g01020.1); similar to hypothetical protein	Os03g57090.1		3	32493417	32490276	transmembrane ARV1-like family , putative
Contig942_at	Contig942_at	942	seed maturation protein PM37 [Glycine max]	AT3G44110.1	DNAJ heat shock protein, putative (J3), identical to AtJ3 (Arabidopsis thaliana) GI:2641638, strong similarity to several plant D	Os03g57340.1		3	32647348	32650266	DnaJ homolog, putative, expressed
Contig5274_s_at	Contig5274_s_at	5274	putative DD1A protein [Oryza sativa (japonica cultivar-group)]	AT1G55360.1	expressed protein, contains Pfam profile PF03080: Arabidopsis proteins of unknown function	Os03g59240.1		3	33670350	33674092	Carboxyl-terminal peptidase, putative, expressed
Contig5275_at	Contig5275_at	5275	putative DD1A protein [Oryza sativa (japonica cultivar-group)]	AT1G55360.1	expressed protein, contains Pfam profile PF03080: Arabidopsis proteins of unknown function	Os03g59240.1		3	33670350	33674092	Carboxyl-terminal peptidase, putative, expressed
rbags18k24_s_at	rbags18k24_s_at	49904	ribosomal protein L17-like protein [Oryza sativa (japonica cultivar-group)]	AT3G54210.1	ribosomal protein L17 family protein, contains Pfam profile: PF01196 ribosomal protein L17	Os03g60100.1		3	34113713	34115626	50S ribosomal L17, putative, expressed
HK06N02r_at	HK06N02r_at	35102	unknown protein [Oryza sativa] gb|AAK82443.1| unknown protein [Oryza sativa] gb|AAL79748.1| unknown protein [Oryza sativa]			Os03g61150.2		3	34673699	34672407	expressed
Contig8101_at	Contig8101_at	8101		AT3G62110.1	glycoside hydrolase family 28 protein / polygalacturonase (pectinase) family protein, weak similarity to polygalacturonase	Os03g61800.2		3	34976288	34980561	glycoside hydrolase family 28 , putative, expressed
Contig15565_at	Contig15565_at	15565	hypothetical protein [Oryza sativa (japonica cultivar-group)]	AT4G34215.2	expressed protein	Os03g64050.1		3	36128251	36129562	expressed
Contig17800_s_at	Contig17800_s_at	17800	OSJNBa0019G23.16 [Oryza sativa (japonica cultivar-group)]	AT1G19330.1	expressed protein	Os04g08450.2		4	4530762	4534703	expressed
Contig3676_at	Contig3676_at	3676	alpha-expansin 3 [Zea mays]	AT1G20190.1	expansin, putative (EXP11), similar to GB:U30460 from (Cucumis sativus); alpha-expansin gene family, PMID:11641069	Os04g15840.1		4	8578856	8580134	Alpha-expansin 11 precursor, putative, expressed
Contig1216_s_at	Contig1216_s_at	1216	OSJNBb0093G06.10 [Oryza sativa (japonica cultivar-group)]	AT2G16850.1	plasma membrane intrinsic protein, putative, very strong similarity to plasma membrane intrinsic protein (SIMIP) (Arabidopsis	Os04g16450.1		4	8929872	8928144	aquaporin PIP2.8, putative, expressed
Contig24975_at	Contig24975_at	24975				Os04g19710.1		4	10975293	10977719	hypothetical
Contig12164_s_at	Contig12164_s_at	12164	OSJNBb0067G11.13 [Oryza sativa (japonica cultivar-group)] emb|CAD39890.2| OSJNBb0067G11.13 [Oryza sativa (japonica cultivar-group)]	AT5G55760.1	transcriptional regulator Sir2 family protein, contains Pfam domain PF02146: transcriptional regulator, Sir2 family	Os04g20270.1		4	11303849	11291520	Mono-ADP-ribosyltransferase sirtuin-6, putative, expressed
Contig8045_at	Contig8045_at	8045	OSJNBb0032D24.1 [Oryza sativa (japonica cultivar-group)] emb|CAD40223.2| OSJNBa0019J05.21 [Oryza sativa (japonica cultivar-group)]	AT5G24880.1	expressed protein, ; expression supported by MPSS	Os04g21710.1		4	12256920	12254502	expressed
Contig4124_s_at	Contig4124_s_at	4124	probable extensin - barley (fragment) emb|CAB10894.1| extensin [Hordeum vulgare]	AT2G27380.1	proline-rich family protein, contains proline-rich extensin domains, INTERPRO:IPR002965	Os04g34170.3		4	20520646	20522441	transposon , putative, CACTA, En/Spm sub-class, expressed
HVSMEk0005L21r2_s_at	HVSMEk0005L21r2_s_at	44362	OSJNBa0067K08.1 [Oryza sativa (japonica cultivar-group)] emb|CAD41554.2| OSJNBb0091E11.23 [Oryza sativa (japonica cultivar-group)]	AT3G07570.1	membrane protein, putative, similar to membrane protein SDR2 (GI:1747306) (Mus musculus)	Os04g41810.1		4	24547171	24549764	DOMON domain containing , expressed
Contig6734_at	Contig6734_at	6734	OSJNBa0067K08.1 [Oryza sativa (japonica cultivar-group)] emb|CAD41554.2| OSJNBb0091E11.23 [Oryza sativa (japonica cultivar-group)]	AT3G07570.1	membrane protein, putative, similar to membrane protein SDR2 (GI:1747306) (Mus musculus)	Os04g41810.1		4	24547171	24549764	DOMON domain containing , expressed
HVSMEf0023D17f_s_at	HVSMEf0023D17f_s_at	42832	OSJNBa0067K08.1 [Oryza sativa (japonica cultivar-group)] emb|CAD41554.2| OSJNBb0091E11.23 [Oryza sativa (japonica cultivar-group)]	AT3G07570.1	membrane protein, putative, similar to membrane protein SDR2 (GI:1747306) (Mus musculus)	Os04g41810.1		4	24547171	24549764	DOMON domain containing , expressed
Contig12821_at	Contig12821_at	12821		AT1G70620.2	cyclin-related, contains weak similarity to Swiss-Prot:P35662 cylicin I (Multiple-band polypeptide I) (Bos taurus)	Os04g42100.1		4	24705559	24701330	transposon , putative, CACTA, En/Spm sub-class, expressed
HVSMEb0012G11r2_s_at	HVSMEb0012G11r2_s_at	41220	OSJNBb0116K07.13 [Oryza sativa (japonica cultivar-group)] emb|CAE02948.2| OSJNBa0014K14.20 [Oryza sativa (japonica cultivar-group)] ref|XP_4	AT4G06744.1	leucine-rich repeat family protein / extensin family protein, similar to leucine-rich repeat/extensin 1 (GI:13809918)	Os04g42620.1		4	24998777	25000582	Leucine Rich Repeat family , expressed
Contig16732_at	Contig16732_at	16732	OSJNBb0116K07.13 [Oryza sativa (japonica cultivar-group)] emb|CAE02948.2| OSJNBa0014K14.20 [Oryza sativa (japonica cultivar-group)] ref|XP_4	AT4G06744.1	leucine-rich repeat family protein / extensin family protein, similar to leucine-rich repeat/extensin 1 (GI:13809918)	Os04g42620.1		4	24998777	25000582	Leucine Rich Repeat family , expressed
Contig24544_at	Contig24544_at	24544	OSJNBb0038F03.8 [Oryza sativa (japonica cultivar-group)] ref|XP_473384.1| OSJNBb0038F03.8 [Oryza sativa (japonica cultivar-group)]	AT2G44740.1	cyclin family protein, similar to cyclin 2 (Trypanosoma brucei) GI:7339572, cyclin 6 (Trypanosoma cruzi) GI:12005317; contains Pf	Os04g46000.1		4	27035010	27033012	cyclin family , putative
Contig11160_at	Contig11160_at	11160	OSJNBa0079A21.19 [Oryza sativa (japonica cultivar-group)] ref|XP_473408.1| OSJNBa0079A21.19 [Oryza sativa (japonica cultivar-group)]	AT5G47240.1	MutT/nudix family protein, similar to SP:P53370 Nucleoside diphosphate-linked moiety X motif 6 {Homo sapiens};	Os04g46280.1		4	27204350	27207121	Nudix hydrolase 8, putative, expressed
Contig11161_s_at	Contig11161_s_at	11161	OSJNBa0079A21.19 [Oryza sativa (japonica cultivar-group)] ref|XP_473408.1| OSJNBa0079A21.19 [Oryza sativa (japonica cultivar-group)]	AT5G47240.1	MutT/nudix family protein, similar to SP:P53370 Nucleoside diphosphate-linked moiety X motif 6 {Homo sapiens};	Os04g46280.1		4	27204350	27207121	Nudix hydrolase 8, putative, expressed
Contig11853_at	Contig11853_at	11853	OSJNBa0010H02.23 [Oryza sativa (japonica cultivar-group)] ref|XP_473449.1| OSJNBa0010H02.23 [Oryza sativa (japonica cultivar-group)]	AT4G12510.1	protease inhibitor/seed storage/lipid transfer protein (LTP) family protein, similar to 14 kDa polypeptide (Catharanthus roseus)	Os04g46820.1		4	27524246	27524641	Cortical cell delineating precursor, putative
Contig5807_s_at	Contig5807_s_at	5807	ZmGR1a [Zea mays]	AT2G45180.1	protease inhibitor/seed storage/lipid transfer protein (LTP) family protein, similar to 14 kDa polypeptide (Catharanthus roseus)	Os04g46830.1		4	27534287	27535141	Protease inhibitor/seed storage/LTP family , expressed
HVSMEn0020G09f_s_at	HVSMEn0020G09f_s_at	46974	ZmGR1a [Zea mays]	AT2G45180.1	protease inhibitor/seed storage/lipid transfer protein (LTP) family protein, similar to 14 kDa polypeptide (Catharanthus roseus)	Os04g46830.1		4	27534287	27535141	Protease inhibitor/seed storage/LTP family , expressed
Contig20608_at	Contig20608_at	20608	OSJNBa0084K11.9 [Oryza sativa (japonica cultivar-group)]	AT1G76040.1	calcium-dependent protein kinase, putative / CDPK, putative, similar to calcium-dependent protein kinase GB:AAC25423 GI:3283996	Os04g47300.1		4	27863201	27860417	Calcium-dependent kinase, putative, expressed
Contig26292_at	Contig26292_at	26292	OSJNBa0020J04.8 [Oryza sativa (japonica cultivar-group)]	AT4G36180.1	leucine-rich repeat family protein, contains protein kinase domain, Pfam:PF00069; contains leucine-rich repeats, Pfam:PF00560	Os04g48760.1		4	28863453	28867523	Leucine Rich Repeat family , expressed
Contig10191_s_at	Contig10191_s_at	10191	OSJNBa0088A01.13 [Oryza sativa (japonica cultivar-group)] ref|XP_473655.1| OSJNBa0088A01.13 [Oryza sativa (japonica cultivar-group)]	AT5G56550.1	expressed protein	Os04g49370.1		4	29247934	29246807	expressed
Contig10192_at	Contig10192_at	10192	OSJNBa0088A01.13 [Oryza sativa (japonica cultivar-group)] ref|XP_473655.1| OSJNBa0088A01.13 [Oryza sativa (japonica cultivar-group)]	AT5G56550.1	expressed protein	Os04g49370.1		4	29247934	29246807	expressed
Contig7119_at	Contig7119_at	7119	maize EST AI621709, similar to an Arabidopsis thialiana chromosome BAC genomic sequence (AC006193); unknown protein [Oryza sativa]	AT5G16730.1	expressed protein, weak similarity to microtubule binding protein D-CLIP-190 (Drosophila melanogaster) GI:2773363, SMC2-like	Os04g50204.2		4	29745888	29749073	transport , putative, expressed
Contig25015_at	Contig25015_at	25015	OSJNBa0035M09.6 [Oryza sativa (japonica cultivar-group)] emb|CAE03888.2| OSJNBb0015N08.16 [Oryza sativa (japonica cultivar-group)]	AT4G29905.1	expressed protein	Os04g51680.1		4	30397094	30396879	hypothetical
Contig7581_at	Contig7581_at	7581		AT1G31070.2	UDP-N-acetylglucosamine pyrophosphorylase-related, low similarity to SP:P43123 UDP-N-acetylglucosamine pyrophosphorylase (EC 2.7.	Os04g52370.1		4	30894370	30889854	UDP-N-acetylglucosamine pyrophosphorylase, putative, expressed
Contig17722_at	Contig17722_at	17722	polyphenol oxidase [Triticum aestivum]			Os04g53300.1		4	31530077	31532540	Common central domain of tyrosinase family , expressed
Contig11606_at	Contig11606_at	11606	OSJNBa0089N06.17 [Oryza sativa (japonica cultivar-group)]	AT4G05190.1	kinesin-like protein A, putative, kinesin like protein A, Arabidopsis thaliana, gb:Q07970	Os04g53760.2		4	31819965	31814841	Kinesin-1, putative, expressed
Contig21684_at	Contig21684_at	21684	xyloglucan:xyloglucosyl transferase, putative / xyloglucan endotransglycosylase, putative / endo-xyloglucan	AT4G03210.1	xyloglucan:xyloglucosyl transferase, putative / xyloglucan endotransglycosylase, putative / endo-xyloglucan transferase, putative,	Os04g53950.2		4	31926616	31928467	Glycosyl hydrolases family 16 , expressed
Contig16541_at	Contig16541_at	16541	OSJNBb0003B01.6 [Oryza sativa (japonica cultivar-group)]			Os04g54620.1		4	32259622	32260550	expressed
Contig8739_at	Contig8739_at	8739	asparaginase [Hordeum vulgare]	AT3G16150.1	L-asparaginase, putative / L-asparagine amidohydrolase, putative, similar to Swiss-Prot:P30364 L-asparaginase (EC 3.5.1.1)	Os04g55710.1		4	32942472	32945722	transposon , putative, unclassified, expressed
Contig12845_at	Contig12845_at	12845	auxin response factor 8 [Oryza sativa]	AT5G37020.1	auxin-responsive factor (ARF8), identical to auxin response factor 8 GI:4104931 from (Arabidopsis thaliana)	Os04g57610.2		4	34066783	34059415	Auxin response factor 8, putative, expressed
Contig11715_at	Contig11715_at	11715	OSJNBa0064G10.23 [Oryza sativa (japonica cultivar-group)] ref|XP_474358.1| OSJNBa0064G10.23 [Oryza sativa (japonica cultivar-group)]	AT5G54200.1	WD-40 repeat family protein, contains Pfam PF00400: WD domain, G-beta repeat; similar to WD-repeat protein 5 (WD repeat protein B	Os04g58180.1		4	34430540	34436142	WD-40 repeat family , putative, expressed
Contig5331_s_at	Contig5331_s_at	5331	OSJNBa0088H09.16 [Oryza sativa (japonica cultivar-group)] ref|XP_474420.1| OSJNBa0088H09.16 [Oryza sativa (japonica cultivar-group)]	AT3G44220.1	harpin-induced family protein / HIN1 family protein / harpin-responsive family protein, similar to harpin-induced protein hin1 (	Os04g58860.1		4	34793355	34791894	Harpin-induced 1 containing , expressed
rbah59e19_s_at	rbah59e19_s_at	50730	OSJNBa0070M12.3 [Oryza sativa (japonica cultivar-group)] emb|CAE03463.1| OSJNBa0088H09.21 [Oryza sativa (japonica cultivar-group)] ref|XP_47	AT3G23750.1	leucine-rich repeat family protein / protein kinase family protein, contains Pfam domains PF00560: Leucine Rich Repeat and PF00069:	Os04g58910.1		4	34824722	34820857	kinase domain containing , expressed
Contig18615_at	Contig18615_at	18615	OSJNBa0070M12.8 [Oryza sativa (japonica cultivar-group)] ref|XP_474430.1| OSJNBa0070M12.8 [Oryza sativa (japonica cultivar-group)]	AT1G49180.1	protein kinase family protein, contains eukaryotic protein kinase domain, INTERPRO:IPR000719	Os04g58990.1		4	34872153	34870390	kinase domain containing , expressed
Contig11693_at	Contig11693_at	11693	putative pectinacetylesterase [Oryza sativa (japonica cultivar-group)] dbj|BAB90194.1| putative pectinacetylesterase [Oryza sativa (japonica	AT3G09410.1	pectinacetylesterase family protein, similar to pectinacetylesterase precursor GB:CAA67728 (Vigna radiata); contains Pfam	Os05g02120.1		5	611761	616823	pectinacetylesterase family , putative, expressed
HW06I17u_at	HW06I17u_at	47548	probable inorganic diphosphatase (EC 3.6.1.1), soluble - potato emb|CAA12415.1| magnesium dependent soluble inorganic pyrophosphatase [Solan	AT3G53620.1	inorganic pyrophosphatase, putative (soluble) / pyrophosphate phospho-hydrolase, putative / PPase, putative, similar	Os05g02310.1		5	721003	717700	Soluble inorganic pyrophosphatase, putative, expressed
Contig1862_at	Contig1862_at	1862	putative peroxidase [Oryza sativa (japonica cultivar-group)] dbj|BAB12033.1| putative peroxidase [Oryza sativa (japonica cultivar-group)] tp	AT4G33420.1	peroxidase, putative, identical to class III peroxidase ATP32 (Arabidopsis thaliana) gi:17530547:gb:AAL40837; identical to cDNA	Os05g04380.1		5	1988177	1992981	Peroxidase family , expressed
Contig14115_at	Contig14115_at	14115	putative transcription factor (myb) [Oryza sativa (japonica cultivar-group)]	AT1G09540.1	myb family transcription factor (MYB61), contains PFAM profile: myb DNA-binding domain PF00249	Os05g04820.1		5	2289413	2293459	Myb-like DNA-binding domain containing , expressed
Contig7133_at	Contig7133_at	7133	putative CENP-E like kinetochore protein [Hordeum vulgare subsp. vulgare]	AT5G58320.2	kinase interacting protein-related, low similarity to kinase interacting protein 1 (Petunia integrifolia) GI:13936326	Os05g07680.1		5	4112242	4107214	CENP-E like kinetochore , putative, expressed
HY03H15u_s_at	HY03H15u_s_at	48271	putative CENP-E like kinetochore protein [Hordeum vulgare subsp. vulgare]	AT5G58320.2	kinase interacting protein-related, low similarity to kinase interacting protein 1 (Petunia integrifolia) GI:13936326	Os05g07680.1		5	4112242	4107214	CENP-E like kinetochore , putative, expressed
EBem05_SQ002_E15_at	EBem05_SQ002_E15_at	29040	P0583G08.7 [Oryza sativa (japonica cultivar-group)]	AT1G70550.1	expressed protein, similar to hypothetical protein GB:AAD31338 (Arabidopsis thaliana) and to putative putative carboxyl-terminal	Os05g07764.1		5	4163796	4158028	Carboxyl-terminal ase, putative, expressed
Contig4452_at	Contig4452_at	4452	putative cellulose synthase catalytic subunit [Hordeum vulgare]	AT4G32410.1	cellulose synthase, catalytic subunit, putative, similar to cellulose synthase-1 (gi:9622874) and -2 (gi:9622876) from Zea mays	Os05g08370.1		5	4549377	4543263	Cellulose synthase A catalytic subunit 1, putative, expressed
Contig9531_at	Contig9531_at	9531	putative extensin-like protein [Oryza sativa (japonica cultivar-group)]	AT4G13340.1	leucine-rich repeat family protein / extensin family protein, similar to extensin-like protein (Lycopersicon esculentum)	Os05g08770.1		5	4793434	4792004	leucine-rich repeat family , putative, expressed
Contig2427_at	Contig2427_at	2427	putative acid phosphatase [Hordeum vulgare subsp. vulgare] emb|CAF31501.1| putative acid phosphatase [Hordeum vulgare subsp. vulgare]	AT4G29260.1	acid phosphatase class B family protein, similar to acid phosphatase (Glycine max) GI:3341443; contains Pfam profile PF03767: HAD	Os05g10330.1		5	5620429	5617833	HAD superfamily phosphatase containing
Contig18901_at	Contig18901_at	18901	P0665D10.16 [Oryza sativa (japonica cultivar-group)]	AT1G53300.1	thioredoxin family protein, contains Pfam profiles PF00085: Thioredoxin, PF00515: TPR Domain; similar to tetratricopeptide repeat	Os05g11990.1		5	6837971	6841909	thioredoxin family , putative, expressed
rbaal22i06_at	rbaal22i06_at	49711	unnamed protein product [Oryza sativa (japonica cultivar-group)]	AT5G53190.1	nodulin MtN3 family protein, similar to MtN3 GI:1619602 (root nodule development) from (Medicago truncatula)	Os05g12320.1		5	7062200	7064348	MtN3/saliva family , expressed
Contig10962_at	Contig10962_at	10962	P0694A04.12 [Oryza sativa (japonica cultivar-group)] dbj|BAB63730.1| unknown protein [Oryza sativa (japonica cultivar-group)]	AT2G46330.1	arabinogalactan-protein (AGP16), identical to gi:10880509:gb:AAG24284	Os05g12580.1		5	7199210	7198872	hypothetical
Contig22558_at	Contig22558_at	22558	unknown protein [Oryza sativa (japonica cultivar-group)] gb|AAM93694.1| unknown protein [Oryza sativa (japonica cultivar-group)]	AT1G28100.2	expressed protein	Os05g13420.1		5	7429603	7425652	expressed
HU10K22u_s_at	HU10K22u_s_at	38463	putative Glucan 1,3-beta-glucosidase precursor [Oryza sativa (japonica cultivar-group)] gb|AAP53379.1| putative Glucan 1,3-beta-glucosidase	AT2G18470.1	protein kinase family protein, contains Pfam PF00069: Protein kinase domain	Os05g15510.2		5	8753687	8746046	Cellulase containing , expressed
Contig9668_at	Contig9668_at	9668	probable transposase [imported] - Arabidopsis thaliana gb|AAC25101.1| putative transposase [Arabidopsis thaliana]	AT3G17450.1	hAT dimerisation domain-containing protein, contains Pfam profile PF04937: Protein of unknown function (DUF 659)	Os05g24790.1		5	14290279	14292362	transposase, putative
Contig19292_at	Contig19292_at	19292	G protein alpha subunit [Hordeum vulgare]	AT2G26300.1	guanine nucleotide binding protein (G-protein) alpha-1 subunit / GP-alpha-1 (GPA1), identical to SP:P18064 Guanine	Os05g26890.2		5	15537142	15531427	Guanine nucleotide-binding alpha-1 subunit, putative, expressed
rbags29m11_s_at	rbags29m11_s_at	50030	P0034A04.2 [Oryza sativa (japonica cultivar-group)]	AT5G01740.1	expressed protein, wound-inducible protein wun1 protein - Solanum tuberosum, PIR:JQ0398	Os05g27580.1		5	15972672	15969031	Wound-induced WI12 containing
Contig6902_at	Contig6902_at	6902	P0034A04.2 [Oryza sativa (japonica cultivar-group)]	AT5G01740.1	expressed protein, wound-inducible protein wun1 protein - Solanum tuberosum, PIR:JQ0398	Os05g27580.1		5	15972672	15969031	Wound-induced WI12 containing
Contig15596_at	Contig15596_at	15596	SEC14 cytosolic factor family protein / phosphoglyceride transfer family protein [Arabidopsis thaliana]	AT3G51670.1	SEC14 cytosolic factor family protein / phosphoglyceride transfer family protein, similar to polyphosphoinositide binding protein	Os05g27820.1		5	16138396	16141993	CRAL/TRIO, N-terminus family , expressed
Contig3176_at	Contig3176_at	3176	probable DNA-binding protein GBP16 - rice gb|AAB80919.1| DNA-binding protein GBP16 [Oryza sativa]	AT3G51800.1	metallopeptidase M24 family protein, similar to SP:P50580 Proliferation-associated protein 2G4 {Mus musculus};	Os05g28280.1		5	16474078	16477646	DNA-binding , 42 kDa containing , expressed
Contig12980_at	Contig12980_at	12980	putative ribonucleoprotein [Oryza sativa (japonica cultivar-group)] dbj|BAB90241.1| putative ribonucleoprotein [Oryza sativa (japonica culti	AT4G03110.1	RNA-binding protein, putative, similar to Etr-1 (Danio rerio) GI:7670536, BRUNO-like 6 RNA-binding protein (Homo sapiens)	Os05g30980.2		5	17914106	17919863	RNA recognition motif family , expressed
Contig22244_at	Contig22244_at	22244				Os05g32270.1		5	18730328	18734550	AP2 domain transcription factor, putative, expressed
Contig14964_at	Contig14964_at	14964	AT5g45290/K9E15_7 [Arabidopsis thaliana]	AT5G45290.1	zinc finger (C3HC4-type RING finger) family protein, contains Pfam profile: PF00097 zinc finger, C3HC4 type (RING finger)	Os05g32350.1		5	18779572	18784140	Zinc finger, C3HC4 type family , expressed
Contig3300_at	Contig3300_at	3300	pyruvate, phosphate dikinase (EC 2.7.9.1) precursor - rice dbj|BAA22419.1| orthophosphate dikinase [Oryza sativa (japonica cultivar-group)]	AT4G15530.3	similar to pyruvate,orthophosphate dikinase [Flaveria brownii] (GB:CAA55784.1); similar to pyruvate,orthophosphate	Os05g33570.2		5	19654558	19635365	Pyruvate, phosphate dikinase, chloroplast precursor, putative, expressed
Contig18487_at	Contig18487_at	18487	1-deoxy-D-xylulose 5-phosphate synthase 1 [Medicago truncatula]	AT4G15560.1	1-deoxy-D-xylulose 5-phosphate synthase, putative / 1-deoxyxylulose-5-phosphate synthase, putative /	Os05g33840.1		5	19879954	19873999	1-deoxy-D-xylulose-5-phosphate synthase, chloroplast, putative, expressed
Contig19788_at	Contig19788_at	19788	microtubule associated protein (MAP65/ASE1) family protein [Arabidopsis thaliana] dbj|BAB08592.1| unnamed protein product [Arabidopsis thali	AT5G55230.1	Binds and bundles microtubules. Plays a role in stabilizing anti-parallel microtubules in the central spindle at anaphase to	Os05g33890.1		5	19905608	19910939	Microtubule associated containing , expressed
Contig18837_at	Contig18837_at	18837	laccase [Liriodendron tulipifera]	AT5G60020.1	laccase, putative / diphenol oxidase, putative, similar to laccase LAC2-4, Liriodendron tulipifera, EMBL:LTU73106 (GI:1621467)	Os05g38420.1		5	22450351	22452902	laccase LAC5-6, putative, expressed
Contig11774_at	Contig11774_at	11774	replication origin activator 2 [Zea mays]	AT5G46280.1	DNA replication licensing factor, putative, similar to SP:Q43704 DNA replication licensing factor MCM3 homolog (Replication	Os05g39850.1		5	23336387	23341381	DNA replication licensing factor MCM3 homolog, putative, expressed
HVSMEk0001A06r2_s_at	HVSMEk0001A06r2_s_at	44247	putative 40S ribosomal protein S26 [Oryza sativa (japonica cultivar-group)]	AT3G56340.1	40S ribosomal protein S26 (RPS26C), several 40S ribosomal protein S26	Os05g39960.3		5	23402571	23399874	40S ribosomal S26, putative, expressed
Contig16343_at	Contig16343_at	16343	putative cyclin [Triticum aestivum]			Os05g41390.1		5	24157524	24160285	G2/mitotic-specific cyclin S13-6, putative, expressed
Contig22452_at	Contig22452_at	22452	P0010B10.2 [Oryza sativa (japonica cultivar-group)]			Os05g42360.1		5	24702099	24700443	expressed
Contig15640_at	Contig15640_at	15640	P0010B10.2 [Oryza sativa (japonica cultivar-group)]	AT4G26320.1	arabinogalactan-protein (AGP13), identical to gi:10880503:gb:AAG24281	Os05g42360.1		5	24702099	24700443	expressed
Contig14299_at	Contig14299_at	14299	P0010B10.2 [Oryza sativa (japonica cultivar-group)]			Os05g42360.1		5	24702099	24700443	expressed
Contig8486_at	Contig8486_at	8486	putative glucosyltransferase [Oryza sativa (japonica cultivar-group)] dbj|BAC10759.1| putative glucosyltransferase [Oryza sativa (japonica c	AT4G07960.1	glycosyl transferase family 2 protein, similar to cellulose synthase from Agrobacterium tumeficiens (gi:710492) and Agrobacterium	Os05g43530.1		5	25221292	25217581	glycosyl transferase family 2 , putative, expressed
Contig14215_at	Contig14215_at	14215	unknown protein [Oryza sativa (japonica cultivar-group)] gb|AAT47074.1| unknown protein [Oryza sativa (japonica cultivar-group)] gb|AAS72356	AT1G28290.1	pollen Ole e 1 allergen and extensin family protein, similar to arabinogalactan protein (Daucus carota) GI:11322245; contains Pfam	Os05g45460.1		5	26288216	26289586	Pollen s Ole e I family , expressed
Contig20736_at	Contig20736_at	20736	nucleosome assembly protein 1-like protein 2 [Oryza sativa]	AT2G19480.1	nucleosome assembly protein (NAP), putative, similar to nucleosome assembly protein 1 (Glycine max) GI:1161252; contains Pfam	Os05g46230.1		5	26729200	26725801	Nucleosome assembly containing , expressed
Contig16873_at	Contig16873_at	16873	putative phosphatidylserine synthase [Oryza sativa (japonica cultivar-group)] gb|AAT58731.1| putative phosphatidylserine synthase [Oryza sat	AT1G15110.1	phosphatidyl serine synthase family protein, contains Pfam profile: PF03034 phosphatidyl serine synthase	Os05g48060.2		5	27469321	27474965	Phosphatidyl serine synthase family , expressed
EBro01_SQ004_L11_at	EBro01_SQ004_L11_at	30270		AT2G31081.1	Clavata3 / ESR-Related-4 (CLE4), CLAVATA3/ESR-Related 4 (CLE4)	Os05g48730.1		5	27845754	27846005	hypothetical
Contig7789_at	Contig7789_at	7789	putative arabinogalactan-like protein [Oryza sativa (japonica cultivar-group)]	AT5G03170.1	fasciclin-like arabinogalactan-protein (FLA11)	Os05g48890.1		5	27964097	27965043	Fasciclin domain containing , expressed
Contig6782_at	Contig6782_at	6782	putative arabinogalactan-like protein [Oryza sativa (japonica cultivar-group)]	AT5G60490.1	fasciclin-like arabinogalactan-protein (FLA12)	Os05g48900.1		5	27968486	27969669	Fasciclin domain containing , expressed
Contig3165_at	Contig3165_at	3165	Ras-related GTP-binding protein, putative [Arabidopsis thaliana] dbj|BAB10106.1| GTP-binding protein, ras-like [Arabidopsis thaliana]	AT5G60860.1	Ras-related GTP-binding protein, putative, similar to GTP-binding protein GI:303742 from (Pisum sativum)	Os05g48980.1		5	28011297	28009572	Ras-related Rab11B, putative, expressed
Contig10006_at	Contig10006_at	10006	At1g64110/F22C12_22 [Arabidopsis thaliana] gb|AAL06985.1| At1g64110/F22C12_22 [Arabidopsis thaliana] ref|NP_564824.1| AAA-type ATPase family	AT1G64110.2	AAA-type ATPase family protein, contains Pfam domain, PF00004: ATPase, AAA family	Os05g50750.3		5	29015582	29010289	AAA-type ATPase family , putative, expressed
Contig11667_at	Contig11667_at	11667	P0501G01.11 [Oryza sativa (japonica cultivar-group)] dbj|BAB21082.1| unknown protein [Oryza sativa (japonica cultivar-group)]	AT2G46225.1	Encodes a subunit of the WAVE complex. The WAVE complex is required for activation of ARP2/3 complex which functions in actin	Os05g50800.1		5	29054191	29056893	expressed
Contig15910_at	Contig15910_at	15910	OSJNBa0038F22.4 [Oryza sativa (japonica cultivar-group)]	AT3G22800.1	leucine-rich repeat family protein / extensin family protein, similar to extensin-like protein (Lycsimilar to extensin-like	Os06g03640.2		6	1413222	1415364	BAG domain-containing , putative, expressed
Contig16373_at	Contig16373_at	16373	ESTs AU055950(S20175),C73125(E2952), AU055951(S20175) correspond to a region of the predicted gene.~Similar to acyl-ACP thioesterase (U92878	AT1G08510.1	acyl-(acyl carrier protein) thioesterase / acyl-ACP thioesterase / oleoyl-(acyl-carrier protein) hydrolase / S-acyl fatty	Os06g05130.1		6	2273699	2278508	Myristoyl-acyl carrier thioesterase, chloroplast precursor, putative, expressed
Contig3025_at	Contig3025_at	3025	OSJNBa0038J17.23 [Oryza sativa (japonica cultivar-group)]	AT5G45910.1	GDSL-motif lipase/hydrolase family protein, similar to lipase (Arabidopsis thaliana) GI:1145627; contains InterPro	Os06g06290.1		6	2909907	2907034	GDSL-like Lipase/Acylhydrolase family , expressed
Contig14795_at	Contig14795_at	14795	EST AU082548(E60543) corresponds to a region of the predicted gene.~Similar to Arabidopsis thaliana chromosome II BAC F2I9 genomic sequence,	AT5G35200.1	epsin N-terminal homology (ENTH) domain-containing protein, contains Pfam PF01417: ENTH domain. ENTH (Epsin N-terminal homology)	Os06g07830.1		6	3806767	3800241	Clathrin assembly , putative, expressed
HV_CEb0017C21r2_s_at	HV_CEb0017C21r2_s_at	40173	EST AU082548(E60543) corresponds to a region of the predicted gene.~Similar to Arabidopsis thaliana chromosome II BAC F2I9 genomic sequence,	AT5G35200.1	epsin N-terminal homology (ENTH) domain-containing protein, contains Pfam PF01417: ENTH domain. ENTH (Epsin N-terminal homology)	Os06g07830.1		6	3806767	3800241	Clathrin assembly , putative, expressed
Contig4273_at	Contig4273_at	4273	Similar to Prunus armeniaca ethylene-forming-enzyme-like dioxygenase. (U97530) [Oryza sativa (japonica cultivar-group)]	AT5G20400.1	oxidoreductase, 2OG-Fe(II) oxygenase family protein, similar to naringenin,2-oxoglutarate 3-dioxygenase	Os06g08032.1		6	3892673	3894157	oxidoreductase, 2OG-Fe oxygenase family
Contig14174_at	Contig14174_at	14174	oxo-phytodienoic acid reductase [Oryza sativa (japonica cultivar-group)]	AT1G76690.1	12-oxophytodienoate reductase (OPR2), identical to 12-oxophytodienoate reductase OPR2 GB:AAC78441 (Arabidopsis thaliana)	Os06g11210.1		6	5885142	5883569	12-oxophytodienoate reductase 2, putative, expressed
Contig6582_at	Contig6582_at	6582	phi-1 [Nicotiana tabacum]	AT4G08950.1	phosphate-responsive protein, putative (EXO), similar to phi-1 (phosphate-induced gene) (Nicotiana tabacum) GI:3759184;	Os06g11660.1		6	6180477	6179336	Phosphate-induced 1 conserved region containing , expressed
HW09H22u_at	HW09H22u_at	47726				Os06g11730.1		6	6213435	6207297	RNA recognition motif family , expressed
Contig12023_at	Contig12023_at	12023		AT2G22125.1	similar to C2 domain-containing protein / armadillo/beta-catenin repeat family protein [Arabidopsis thaliana] (TAIR:At1g44120.1);	Os06g11990.1		6	6406786	6400423	Armadillo/beta-catenin-like repeat family , expressed
Contig17698_at	Contig17698_at	17698	putative protein kinase [Arabidopsis thaliana]	AT1G73660.1	protein kinase family protein, contains Pfam profile: PF00069 eukaryotic protein kinase domain	Os06g12590.1		6	6831863	6821983	kinase domain containing , expressed
Contig18698_at	Contig18698_at	18698	auxin transporter PIN1 [Triticum aestivum]	AT1G73590.1	auxin efflux carrier protein, putative (PIN1), identical to putative auxin efflux carrier protein; AtPIN1 (Arabidopsis thaliana)	Os06g12610.1		6	6865394	6868522	Auxin efflux carrier component 1, putative, expressed
Contig25552_at	Contig25552_at	25552	putative ROP4 protein [Hordeum vulgare subsp. vulgare]	AT3G48040.1	Encodes a member of the Rop subfamily of Rho GTPases in Arabidopsis that contains a putative farnesylation motif. It is	Os06g12790.1		6	6989940	6993528	RAC-like GTP binding ARAC10, putative, expressed
Contig14836_at	Contig14836_at	14836	AT5g62580/K19B1_19 [Arabidopsis thaliana]	AT5G62580.1	Encodes a protein that is expressed in vegetative cells of pollen.	Os06g13600.1		6	7529846	7533850	HEAT repeat family , expressed
rbags23l17_at	rbags23l17_at	49973	expressed protein [Arabidopsis thaliana] dbj|BAB01110.1| unnamed protein product [Arabidopsis thaliana]	AT3G18440.1	expressed protein, contains Pfam profile PF01027: Uncharacterized protein family UPF0005	Os06g15779.3		6	8963690	8959008	expressed
Contig19847_at	Contig19847_at	19847	OSJNBa0036B17.11 [Oryza sativa (japonica cultivar-group)]	AT5G25610.1	dehydration-responsive protein (RD22), identical to SP:Q08298 Dehydration-responsive protein RD22 precursor	Os06g19800.1		6	11308412	11317283	BURP domain containing , expressed
Contig1315_s_at	Contig1315_s_at	1315	delta tonoplast intrinsic protein TIP2;2 [Triticum aestivum]	AT3G16240.1	delta tonoplast integral protein (delta-TIP), identical to delta tonoplast integral protein (delta-TIP) (GI:9279707)(GB:U39485)	Os06g22960.1		6	13406320	13407829	aquaporin TIP-type RB7-18C, putative, expressed
rbags22o03_at	rbags22o03_at	49966				Os06g23370.1		6	13639034	13634938	expressed
Contig13685_at	Contig13685_at	13685	unconventional myosin heavy chain - maize gb|AAD17931.2| unconventional myosin heavy chain [Zea mays]	AT5G20490.1	myosin, putative, similar to myosin (GI:433663) (Arabidopsis thaliana); myosin-like protein my5, common sunflower, PIR:T14279	Os06g29350.1		6	16773135	16784412	myosin, putative, expressed
Contig1458_x_at	Contig1458_x_at	1458	AmiB [Triticum aestivum]			Os06g31070.1		6	18071904	18071226	Protease inhibitor/seed storage/LTP family , expressed
Contig1466_s_at	Contig1466_s_at	1466	AmiB [Triticum aestivum]			Os06g31070.1		6	18071904	18071226	Protease inhibitor/seed storage/LTP family , expressed
Contig16114_at	Contig16114_at	16114	unknown protein [Arabidopsis thaliana]	AT4G01080.1	expressed protein	Os06g33330.1		6	19414237	19417330	expressed
Contig8549_at	Contig8549_at	8549	OSJNBa0038J17.23 [Oryza sativa (japonica cultivar-group)]	AT5G45910.1	GDSL-motif lipase/hydrolase family protein, similar to lipase (Arabidopsis thaliana) GI:1145627; contains InterPro	Os06g34120.1		6	19869007	19865075	GDSL-like Lipase/Acylhydrolase family , expressed
Contig8550_s_at	Contig8550_s_at	8550	OSJNBa0038J17.23 [Oryza sativa (japonica cultivar-group)]	AT5G45910.1	GDSL-motif lipase/hydrolase family protein, similar to lipase (Arabidopsis thaliana) GI:1145627; contains InterPro	Os06g34120.1		6	19869007	19865075	GDSL-like Lipase/Acylhydrolase family , expressed
Contig19285_at	Contig19285_at	19285	bacterial-induced peroxidase precursor [Gossypium hirsutum]	AT5G05340.1	peroxidase, putative, similar to peroxidase (Nicotiana tabacum) gi:5381253:dbj:BAA82306; similar to Peroxidase P7	Os06g35490.1		6	20690748	20687531	Peroxidase 52 precursor, putative
Contig15187_at	Contig15187_at	15187	OSJNBa0010K01.19 [Oryza sativa (japonica cultivar-group)] dbj|BAB40104.1| unknown protein [Oryza sativa (japonica cultivar-group)]	AT2G42760.1	expressed protein	Os06g35770.1		6	20868548	20867429	expressed
Contig14547_at	Contig14547_at	14547	amino acid permease 6 [Brassica napus]	AT1G58360.1	amino acid permease I (AAP1), identical to amino acid permease I GI:22641 from (Arabidopsis thaliana)	Os06g36180.1		6	21184226	21191164	amino acid transporter, putative, expressed
Contig8803_at	Contig8803_at	8803	putative pollen specific protein SF21 [Oryza sativa (japonica cultivar-group)]	AT5G56750.1	Ndr family protein, similar to SP:O23969 Pollen specific protein SF21 {Helianthus annuus}; contains Pfam profile PF03096: Ndr	Os06g36740.1		6	21640985	21636470	Pollen-specific SF21, putative, expressed
HV02C03u_at	HV02C03u_at	38765				Os06g38960.2		6	23118062	23121172	expressed
Contig26342_at	Contig26342_at	26342	ZLL/PNH homologous protein [Oryza sativa (japonica cultivar-group)]	AT5G43810.1	pinhead protein (PINHEAD) / zwille protein (ZWILLE), identical to SP:Q9XGW1 PINHEAD protein (ZWILLE protein) {Arabidopsis	Os06g39640.1		6	23539785	23545931	PINHEAD , putative, expressed
Contig14342_at	Contig14342_at	14342	putative chloroplast nucleoid DNA-binding protein [Brassica oleracea]	AT5G10770.1	chloroplast nucleoid DNA-binding protein, putative, similar to CND41, chloroplast nucleoid DNA binding protein (Nicotiana	Os06g40818.1		6	24347662	24352979	Eukaryotic aspartyl protease family , expressed
Contig24156_at	Contig24156_at	24156	putative potasium transporter [Oryza sativa (japonica cultivar-group)]	AT5G14880.1	potassium transporter, putative, similar to potassium transporter HAK2p (Mesembryanthemum crystallinum) gi:14091471:gb:AAK53759;	Os06g42030.1		6	25241950	25234828	Potassium transporter 10, putative, expressed
Contig6842_at	Contig6842_at	6842	putative leucine-rich repeat transmembrane protein kinase [Oryza sativa (japonica cultivar-group)] dbj|BAD16477.1| putative leucine-rich rep	AT4G22130.1	similar to leucine-rich repeat transmembrane protein kinase, putative [Arabidopsis thaliana] (TAIR:At3g14350.2); similar to	Os06g42800.1		6	25731891	25726916	strubbelig receptor family 8, putative
Contig14712_at	Contig14712_at	14712	unknown protein [Oryza sativa (japonica cultivar-group)] dbj|BAD25058.1| unknown protein [Oryza sativa (japonica cultivar-group)]	AT5G35090.1	expressed protein	Os06g43810.1		6	26383997	26384661	expressed
Contig13852_at	Contig13852_at	13852		AT5G35090.1	expressed protein	Os06g43810.1		6	26383997	26384661	expressed
Contig6929_at	Contig6929_at	6929	contains EST D23238(C2469)~kinase-like protein [Oryza sativa (japonica cultivar-group)]	AT3G46920.1	protein kinase family protein, similar to MAP3K delta-1 protein kinase (Arabidopsis thaliana) GI:2253010; contains Pfam profile:	Os06g43840.1		6	26398338	26404234	kinase domain containing , expressed
Contig11409_at	Contig11409_at	11409	protein phosphatase type-2C [Zea mays]	AT4G31860.1	protein phosphatase 2C, putative / PP2C, putative, protein phosphatase 2C, Schizosaccharomyces pombe, PIR2:S54297	Os06g44210.1		6	26668595	26664154	phosphatase type-2C, putative, expressed
Contig5066_at	Contig5066_at	5066	cell wall surface anchor family protein [Streptococcus pneumoniae TIGR4] gb|AAK75846.1| cell wall surface anchor family protein [Streptococc	AT3G28780.1	similar to expressed protein [Arabidopsis thaliana] (TAIR:At3g28840.1); similar to unnamed protein product [Yarrowia lipolytica	Os06g44280.1		6	26713871	26716573	retrotransposon , putative, Ty3-gypsy subclass, expressed
Contig9637_at	Contig9637_at	9637	ubiquitin-conjugating enzyme, putative [Arabidopsis thaliana] dbj|BAB11530.1| unnamed protein product [Arabidopsis thaliana] gb|AAL16250.1|	AT5G05080.1	ubiquitin-conjugating enzyme, putative, similar to SP:Q16763 Ubiquitin-conjugating enzyme E2-24 kDa (EC 6.3.2.19)	Os06g45000.2		6	27218540	27222020	Ubiquitin-conjugating enzyme E2S, putative, expressed
HVSMEk0016N13r2_s_at	HVSMEk0016N13r2_s_at	44553	ubiquitin-conjugating enzyme, putative [Arabidopsis thaliana] dbj|BAB11530.1| unnamed protein product [Arabidopsis thaliana] gb|AAL16250.1|	AT5G05080.1	ubiquitin-conjugating enzyme, putative, similar to SP:Q16763 Ubiquitin-conjugating enzyme E2-24 kDa (EC 6.3.2.19)	Os06g45000.2		6	27218540	27222020	Ubiquitin-conjugating enzyme E2S, putative, expressed
Contig8147_at	Contig8147_at	8147	auxin-responsive factor (ARF6) [Arabidopsis thaliana] sp|Q9ZTX8|ARFF_ARATH Auxin response factor 6 gb|AAD01513.1| ARF6 [Arabidopsis thaliana]	AT1G30330.2	similar to auxin-responsive factor (ARF8) [Arabidopsis thaliana] (TAIR:At5g37020.1); similar to auxin response factor 6b	Os06g46410.1		6	28163559	28157512	auxin response factor 3, putative, expressed
Contig5249_at	Contig5249_at	5249	auxin response factor 10 [Oryza sativa]	AT4G30080.1	transcriptional factor B3 family protein, contains Pfam profile: PF02362 B3 DNA binding domain	Os06g47150.2		6	28585494	28589262	Auxin response factor 16, putative, expressed
Contig2671_at	Contig2671_at	2671	xyloglucan endo-1,4-beta-D-glucanase (EC 3.2.1.-) - barley emb|CAA63663.1| xyloglucan endotransglycosylase (XET) [Hordeum vulgare subsp. vul	AT4G25810.1	xyloglucan:xyloglucosyl transferase, putative / xyloglucan endotransglycosylase, putative / endo-xyloglucan transferase, putative	Os06g48160.1		6	29132108	29133573	xyloglucan endotransglucosylase/hydrolase 15precursor, putative, expressed
Contig5772_at	Contig5772_at	5772	putative UOS1 [Oryza sativa (japonica cultivar-group)] dbj|BAD10524.1| putative UOS1 [Oryza sativa (japonica cultivar-group)]	AT1G16720.1	expressed protein	Os06g49120.1		6	29765747	29761521	NmrA-like family , expressed
Contig20667_s_at	Contig20667_s_at	20667		AT5G66350.1	zinc finger protein, putative (SHI), similar to lateral root primordium 1 (LRP1) (Arabidopsis thaliana) GI:882341; contains Pfam	Os06g49830.1		6	30160501	30161655	expressed
HX01F12w_at	HX01F12w_at	47766	G2/mitotic-specific cyclin 2 (B-like cyclin) (CYCOS2) pir||T03675 cyclin 2 - rice emb|CAA57556.1| cyclin [Oryza sativa]	AT2G17620.1	cyclin, putative (CYC2a), similar to cyclin 2b protein (Arabidopsis thaliana) GI:509423; contains Pfam profiles PF00134: Cyclin,	Os06g51110.2		6	30917864	30914127	G2/mitotic-specific cyclin 2, putative, expressed
HVSMEb0002K22r2_at	HVSMEb0002K22r2_at	40867				Os07g01970.1		7	586973	587809	retrotransposon , putative, unclassified
Contig7036_at	Contig7036_at	7036	blue copper-binding protein-like [Oryza sativa (japonica cultivar-group)]	AT2G27035.1	plastocyanin-like domain-containing protein, low similarity to SP:P80728 Mavicyanin {Cucurbita pepo}; contains Pfam profile	Os07g02200.1		7	699125	698177	Plastocyanin-like domain containing , expressed
HW09L19u_at	HW09L19u_at	47735	putative leucine rich repeat protein [Oryza sativa (japonica cultivar-group)]	AT2G34680.1	similar to leucine-rich repeat family protein [Arabidopsis thaliana] (TAIR:At1g78230.1); similar to putative leucine rich	Os07g05470.1		7	2537720	2543969	leucine-rich repeat family , putative, expressed
Contig16210_s_at	Contig16210_s_at	16210	putative phosphatase (with alternative splicing) [Oryza sativa (japonica cultivar-group)] gb|AAS07328.1| putative phosphatase (with alternat	AT1G05470.1	endonuclease/exonuclease/phosphatase family protein, simlar to inositol polyphosphate 5-phosphatase I	Os07g07950.2		7	3995100	3989964	Type I inositol-1,4,5-trisphosphate 5-phosphatase CVP2, putative, expressed
Contig17447_at	Contig17447_at	17447	putative pectin-glucuronyltransferase [Oryza sativa (japonica cultivar-group)]	AT5G03795.1	similar to exostosin family protein [Arabidopsis thaliana] (TAIR:At3g07620.1); similar to EXO [Cucumis melo]	Os07g09050.1		7	4727766	4731831	exostosin family , putative, expressed
Contig23070_at	Contig23070_at	23070	galactosyltransferase family-like protein [Oryza sativa (japonica cultivar-group)]	AT1G74800.1	galactosyltransferase family protein, contains Pfam profile: PF01762 galactosyltransferase	Os07g09670.2		7	5131268	5126929	galactosyltransferase family , putative, expressed
Contig10866_at	Contig10866_at	10866	putative pre-rRNA processing protein RRP5 [Oryza sativa (japonica cultivar-group)]	AT3G11964.1	S1 RNA-binding domain-containing protein, similar to SP:Q05022 rRNA biogenesis protein RRP5 {Saccharomyces cerevisiae};	Os07g10350.1		7	5550354	5555435	S1 RNA binding domain containing , expressed
HU09H10u_at	HU09H10u_at	38394	putative LRR receptor-like kinase 2 [Oryza sativa (japonica cultivar-group)]	AT2G41820.1	leucine-rich repeat transmembrane protein kinase, putative	Os07g10630.1		7	5775785	5772256	leucine-rich repeat transmembrane kinase, putative, expressed
Contig21909_at	Contig21909_at	21909		AT1G03780.2	targeting protein-related, similar to microtubule-associated protein / targeting protein for Xklp2 ((TPX2) GI:8926138) {Homo sapiens}	Os07g32390.1		7	19256295	19251206	Targeting for Xklp2 containing , expressed
Contig8954_at	Contig8954_at	8954	contains ESTs AU077505(C52303),AU077504(C52303)~unknown protein [Oryza sativa (japonica cultivar-group)]	AT5G54850.1	expressed protein	Os07g33650.3		7	20105113	20108087	expressed
Contig1478_s_at	Contig1478_s_at	1478	hypothetical protein [Oryza sativa (japonica cultivar-group)] dbj|BAC57724.1| unknown protein [Oryza sativa (japonica cultivar-group)]	AT1G61667.1	expressed protein, contains Pfam profile PF04398: Protein of unknown function, DUF538	Os07g36410.1		7	21781555	21784842	expressed
Contig17575_at	Contig17575_at	17575	putative organic cation transporter [Oryza sativa (japonica cultivar-group)]	AT1G79360.1	transporter-related, low similarity to SP:O76082 Organic cation/carnitine transporter 2 (Solute carrier family 22, member 5)	Os07g37454.1		7	22425967	22427944	Organic cation transporter 3, putative, expressed
Contig13334_at	Contig13334_at	13334	putative leucine-rich repeat transmembrane protein kinase 1 [Oryza sativa (japonica cultivar-group)] dbj|BAC22547.1| putative leucine-rich r	AT4G03390.1	leucine-rich repeat transmembrane protein kinase, putative, similar to Z. mays leucine-rich repeat transmembrane protein kinase	Os07g37810.1		7	22675055	22670152	Leucine Rich Repeat family , expressed
Contig12344_at	Contig12344_at	12344	remorin-like protein [Oryza sativa (japonica cultivar-group)]	AT3G57540.1	remorin family protein, contains Pfam domain, PF03763: Remorin, C-terminal region	Os07g38170.1		7	22889245	22887624	Remorin, C-terminal region family , expressed
Contig5272_at	Contig5272_at	5272	putative carboxyl-terminal proteinase [Oryza sativa (japonica cultivar-group)]	AT1G55360.1	expressed protein, contains Pfam profile PF03080: Arabidopsis proteins of unknown function	Os07g38590.1		7	23176530	23181113	Carboxyl-terminal peptidase, putative, expressed
Contig5272_s_at	Contig5272_s_at	5272	putative carboxyl-terminal proteinase [Oryza sativa (japonica cultivar-group)]	AT1G55360.1	expressed protein, contains Pfam profile PF03080: Arabidopsis proteins of unknown function	Os07g38590.1		7	23176530	23181113	Carboxyl-terminal peptidase, putative, expressed
Contig411_at	Contig411_at	411	Tubulin alpha-1 chain emb|CAA67942.1| alpha-tubulin 1 [Hordeum vulgare subsp. vulgare]	AT5G19780.1	tubulin alpha-3/alpha-5 chain (TUA5), nearly identical to SP:P20363 Tubulin alpha-3/alpha-5 chain {Arabidopsis thaliana}	Os07g38730.1		7	23242103	23245524	Tubulin alpha-1 chain, putative, expressed
Contig11740_at	Contig11740_at	11740	glycosyl hydrolase family 17-like protein [Oryza sativa (japonica cultivar-group)] dbj|BAC20020.1| glycosyl hydrolase family 17-like protein	AT5G08000.1	glycosyl hydrolase family protein 17, similar to beta-1,3-glucanase GI:15150341 from (Camellia sinensis); C-terminal homology only	Os07g40940.1		7	24503471	24506958	expressed
Contig20492_at	Contig20492_at	20492	putative flavonol 3-sulfotransferase [Oryza sativa (japonica cultivar-group)]	AT5G43690.1	sulfotransferase family protein, similar to steroid sulfotransferase 3 (Brassica napus) GI:3420008, steroid sulfotransferase 1 (B	Os07g41460.1		7	24843420	24844781	Sulfotransferase domain containing , expressed
Contig7721_at	Contig7721_at	7721	unknown protein [Oryza sativa (japonica cultivar-group)]	AT1G35780.1	expressed protein	Os07g43070.1		7	25806058	25802650	expressed
Contig24452_at	Contig24452_at	24452	beta-glucosidase BGQ60 precursor - barley gb|AAA87339.1| beta-glucosidase	AT3G18070.1	glycosyl hydrolase family 1 protein, contains Pfam PF00232 : Glycosyl hydrolase family 1 domain; TIGRFAM TIGR01233:	Os07g46280.2		7	27613702	27616943	Glycosyl hydrolase family 1 , expressed
Contig2112_at	Contig2112_at	2112	peroxidase (EC 1.11.1.7) 2 precursor - wheat emb|CAA59485.1| peroxidase [Triticum aestivum]	AT5G05340.1	peroxidase, putative, similar to peroxidase (Nicotiana tabacum) gi:5381253:dbj:BAA82306; similar to Peroxidase P7	Os07g48030.1		7	28676699	28678322	Peroxidase 2 precursor, putative, expressed
Contig15492_at	Contig15492_at	15492	unknown protein [Oryza sativa (japonica cultivar-group)]	AT3G19020.1	leucine-rich repeat family protein / extensin family protein, similar to extensin-like protein (Lycopersicon esculentum)	Os07g48390.1		7	28917891	28919370	expressed
Contig5236_at	Contig5236_at	5236	putative thioredoxin [Oryza sativa (japonica cultivar-group)]	AT1G08570.1	thioredoxin family protein, contains Pfam profile: PF00085 Thioredoxin; similar to ESTs gb:T46281, gb:R83933, gb:N65879,	Os07g48510.1		7	29011559	29009796	Thioredoxin-like 1, putative, expressed
Contig10038_at	Contig10038_at	10038	protein phosphatase 2C-like [Oryza sativa (japonica cultivar-group)]	AT1G09160.1	protein phosphatase 2C-related / PP2C-related, similar to GB:AAC16260	Os07g49040.1		7	29361990	29368763	phosphatase 2C, putative, expressed
Contig8313_at	Contig8313_at	8313	putative AMP deaminase [Oryza sativa (japonica cultivar-group)] ref|XP_506591.1| PREDICTED P0034A04.129 gene product [Oryza sativa (japonica	AT2G38280.2	AMP deaminase, putative / myoadenylate deaminase, putative, similar to SP:P15274 AMP deaminase (EC 3.5.4.6) (Myoadenylate deamina	Os07g49270.1		7	29503690	29510383	AMP deaminase, putative, expressed
Contig5313_s_at	Contig5313_s_at	5313	O-methyltransferase [Hordeum vulgare]	AT5G54160.1	quercetin 3-O-methyltransferase 1 / flavonol 3-O-methyltransferase 1 / caffeic acid/5-hydroxyferulic acid	Os08g06100.1		8	3334574	3331409	Caffeic acid 3-O-methyltransferase, putative, expressed
Contig5311_at	Contig5311_at	5311	O-methyltransferase [Hordeum vulgare]	AT5G54160.1	quercetin 3-O-methyltransferase 1 / flavonol 3-O-methyltransferase 1 / caffeic acid/5-hydroxyferulic acid	Os08g06100.1		8	3334574	3331409	Caffeic acid 3-O-methyltransferase, putative, expressed
Contig13042_at	Contig13042_at	13042	OSJNBb0003B01.6 [Oryza sativa (japonica cultivar-group)]			Os08g07490.1		8	4201570	4200074	expressed
rbags20j15_s_at	rbags20j15_s_at	49943	putative Chain A, Crystal Structure Of Phosphopantothenoylcysteine Synthetase [Oryza sativa (japonica cultivar-group)]	AT1G12350.1	DNA/panthothenate metabolism flavoprotein family protein, contains Pfam domain PF04127: DNA / pantothenate metabolism	Os08g07880.1		8	4424574	4427859	DNA/pantothenate metabolism flavo, expressed
Contig26366_at	Contig26366_at	26366	putative potasium transporter [Oryza sativa (japonica cultivar-group)]	AT1G31120.1	potassium transporter family protein, similar to HAK2 (Hordeum vulgare) GI:7108599, potassium transporter (Arabidopsis thaliana)	Os08g10550.1		8	6200351	6204827	Potassium transporter 11, putative, expressed
HE01I24u_s_at	HE01I24u_s_at	33947	xyloglucan endo-1,4-beta-D-glucanase (EC 3.2.1.-) - barley emb|CAA63661.1| xyloglucan endotransglycosylase (XET) [Hordeum vulgare subsp. vul	AT5G57550.1	xyloglucan:xyloglucosyl transferase / xyloglucan endotransglycosylase / endo-xyloglucan transferase (XTR3), identical to	Os08g13920.1		8	8321646	8323055	Glycosyl hydrolases family 16 , expressed
Contig2958_at	Contig2958_at	2958	xyloglucan endotransglycosylase (EC 2.4.1.-) - barley emb|CAA62848.1| PM2 [Hordeum vulgare subsp. vulgare]	AT5G57560.1	xyloglucan:xyloglucosyl transferase / xyloglucan endotransglycosylase / endo-xyloglucan transferase (TCH4), identical to	Os08g13920.1		8	8321646	8323055	Glycosyl hydrolases family 16 , expressed
Contig15040_at	Contig15040_at	15040	unknown protein [Oryza sativa (japonica cultivar-group)]			Os08g16810.1		8	10281496	10280715	expressed
HVSMEb0002E18r2_at	HVSMEb0002E18r2_at	40857	hypothetical protein [Oryza sativa (japonica cultivar-group)] dbj|BAC99869.1| hypothetical protein [Oryza sativa (japonica cultivar-group)]			Os08g16860.1		8	10310634	10314808	F-box domain containing , expressed
Contig6939_at	Contig6939_at	6939	putative fasciclin-like arabinogalactan-protein [Oryza sativa (japonica cultivar-group)] dbj|BAD03337.1| putative fasciclin-like arabinogala	AT5G55730.1	fasciclin-like arabinogalactan-protein (FLA1), identical to gi:13377776::AAK20857:13377775:gb:AF333970	Os08g23180.1		8	13855278	13852228	Fasciclin domain containing , expressed
Contig15054_at	Contig15054_at	15054	hypothetical protein [Oryza sativa (japonica cultivar-group)] dbj|BAC24904.1| hypothetical protein [Oryza sativa (japonica cultivar-group)]			Os08g27759.1		8	16784124	16778875	expressed
HM14M18r_at	HM14M18r_at	35584	unknown protein [Oryza sativa (japonica cultivar-group)]	AT2G14890.1	arabinogalactan-protein (AGP9), identical to gi:10880495:gb:AAG24277	Os08g31070.1		8	19051528	19053502	expressed
Contig15434_at	Contig15434_at	15434	putative glycosyltransferase [Oryza sativa (japonica cultivar-group)] dbj|BAD10623.1| putative glycosyltransferase [Oryza sativa (japonica	AT1G23480.3	similar to glycosyl transferase family 2 protein [Arabidopsis thaliana] (TAIR:At5g03760.1); similar to glycosyl transferase	Os08g33740.1		8	20945297	20953346	Glycosyltransferase, putative, expressed
Contig11989_at	Contig11989_at	11989	unknown protein [Oryza sativa (japonica cultivar-group)]	AT1G02180.1	ferredoxin-related, similar to Ferredoxin. (SP:O78510) (Cryptomonas phi) {Guillardia theta}	Os08g35710.1		8	22399637	22397201	expressed
Contig6637_s_at	Contig6637_s_at	6637	kinesin-like protein (FRA1) [Arabidopsis thaliana] ref|NP_851151.1| kinesin-like protein (FRA1) [Arabidopsis thaliana]	AT5G47820.2	kinesin-like protein (FRA1), identical to kinesin-like protein (Arabidopsis thaliana) GI:27260890; contains Pfam profile PF00225:	Os09g02650.1		9	1157082	1166873	kinesin, putative, expressed
Contig10045_at	Contig10045_at	10045		AT5G35970.1	DNA-binding protein, putative, similar to SWISS-PROT:Q60560 DNA-binding protein SMUBP-2 (Immunoglobulin MU binding protein 2,	Os09g04440.1		9	2360255	2353849	DNA-binding , putative, expressed
Contig4470_s_at	Contig4470_s_at	4470	extracellular invertase; beta-fructofuranosidase [Triticum monococcum]	AT1G55120.1	beta-fructosidase, putative / beta-fructofuranosidase, putative, similar to beta-fructofuranosidase GI:402740	Os09g08072.1		9	4164397	4169977	Beta-fructofuranosidase, insoluble isoenzyme 7 precursor, putative, expressed
HW05E10u_at	HW05E10u_at	47473	putative o-methyltransferase ZRP4 [Oryza sativa (japonica cultivar-group)] gb|AAP51892.1| putative o-methyltransferase ZRP4 [Oryza sativa (j			Os09g17560.1		9	10740907	10739342	O-methyltransferase family , expressed
Contig17741_at	Contig17741_at	17741	membrane protein-like [Oryza sativa (japonica cultivar-group)] dbj|BAD05726.1| membrane protein-like [Oryza sativa (japonica cultivar-group)	AT2G25737.1	expressed protein, contains Pfam profile: PF01925 domain of unknown function DUF81	Os09g17600.3		9	10762251	10767262	expressed
Contig6633_at	Contig6633_at	6633	unknown protein [Oryza sativa (japonica cultivar-group)]	AT1G78020.1	senescence-associated protein-related, similar to senescence-associated protein SAG102 (GI:22331931) (Arabidopsis thaliana)	Os09g20240.1		9	12125838	12127188	expressed
Contig6632_s_at	Contig6632_s_at	6632	unknown protein [Oryza sativa (japonica cultivar-group)]	AT1G78020.1	senescence-associated protein-related, similar to senescence-associated protein SAG102 (GI:22331931) (Arabidopsis thaliana)	Os09g20240.1		9	12125838	12127188	expressed
Contig6514_s_at	Contig6514_s_at	6514	Chain A, A 30 Angstrom U-Shaped Catalytic Tunnel In The Crystal Structure Of Polyamine Oxidase	AT5G13700.1	polyamine oxidase, putative, similar to SP:O64411 Polyamine oxidase precursor (EC 1.5.3.11) from Zea mays	Os09g20260.1		9	12153366	12145316	Polyamine oxidase precursor, putative, expressed
rbags23e03_at	rbags23e03_at	49969	sinapyl alcohol dehydrogenase [Populus tremuloides]	AT4G39330.1	mannitol dehydrogenase, putative, nearly identical to SP:P42734, probable mannitol dehydrogenase	Os09g23540.1		9	13987781	13985804	mannitol dehydrogenase, putative, expressed
Contig12699_at	Contig12699_at	12699	unknown protein [Oryza sativa (japonica cultivar-group)] dbj|BAD09480.1| unknown protein [Oryza sativa (japonica cultivar-group)] dbj|BAD100			Os09g25860.1		9	15505057	15497414	expressed
Contig7901_at	Contig7901_at	7901		AT5G13640.1	lecithin:cholesterol acyltransferase family protein / LACT family protein, similar to SP:P40345 Phospholipid:diacylglycerol	Os09g27210.1		9	16548778	16542047	lecithine cholesterol acyltransferase, putative, expressed
Contig15227_s_at	Contig15227_s_at	15227	Unknown protein [Oryza sativa (japonica cultivar-group)]	AT1G14690.1	similar to microtubule associated protein (MAP65/ASE1) family protein [Arabidopsis thaliana] (TAIR:At5g55230.1); similar to	Os09g27700.2		9	16860063	16854329	microtubule associated family , putative, expressed
Contig15227_at	Contig15227_at	15227	Unknown protein [Oryza sativa (japonica cultivar-group)]	AT1G14690.1	similar to microtubule associated protein (MAP65/ASE1) family protein [Arabidopsis thaliana] (TAIR:At5g55230.1); similar to	Os09g27700.2		9	16860063	16854329	microtubule associated family , putative, expressed
HVSMEg0016J19r2_s_at	HVSMEg0016J19r2_s_at	43284		AT1G47480.1	expressed protein, similar to PrMC3 (Pinus radiata) GI:5487873	Os09g28690.1		9	17448589	17446934	2-Hydroxyisoflavanone dehydratase, putative, expressed
Contig5704_at	Contig5704_at	5704		AT1G47480.1	expressed protein, similar to PrMC3 (Pinus radiata) GI:5487873	Os09g28690.1		9	17448589	17446934	2-Hydroxyisoflavanone dehydratase, putative, expressed
Contig18128_at	Contig18128_at	18128		AT5G55730.1	fasciclin-like arabinogalactan-protein (FLA1), identical to gi:13377776::AAK20857:13377775:gb:AF333970	Os09g30010.1		9	18256643	18257801	Fasciclin-like arabinogalactan 1 precursor, putative, expressed
Contig11158_at	Contig11158_at	11158	serine/threonine protein kinase, putative [Arabidopsis thaliana]	AT3G59350.3	similar to serine/threonine protein kinase, putative [Arabidopsis thaliana] (TAIR:At2g43230.1); similar to salt-inducible	Os09g33860.1		9	19992273	19995387	kinase domain containing , expressed
Contig15786_at	Contig15786_at	15786		AT3G61880.1	cytochrome P450, putative, similar to cytochrome p450 SP:O48927 from (Arabidopsis thaliana)	Os09g35940.1		9	20690835	20692635	Cytochrome P450 78A3, putative, expressed
EBem10_SQ002_C21_at	EBem10_SQ002_C21_at	29448				Os09g36160.1		9	20839803	20838039	expressed
Contig7799_at	Contig7799_at	7799	OJ1529_G03.6 [Oryza sativa (japonica cultivar-group)] dbj|BAB93370.1| OJ1529_G03.6 [Oryza sativa (japonica cultivar-group)]	AT1G20080.1	C2 domain-containing protein, contains INTERPRO:IPR000008 C2 domain	Os09g36770.3		9	21222455	21212817	C2 domain-containing , putative, expressed
Contig9846_at	Contig9846_at	9846	hypothetical protein [Oryza sativa (japonica cultivar-group)] gb|AAP52039.1| hypothetical protein [Oryza sativa (japonica cultivar-group)] g			Os10g04700.2		10	2230121	2227150	F-box domain containing , expressed
EBro03_SQ001_C05_at	EBro03_SQ001_C05_at	30560				Os10g22050.1		10	11059272	11059939	expressed
Contig23761_at	Contig23761_at	23761	putative Tyrosine/DOPA decarboxylase 2 [Oryza sativa (japonica cultivar-group)] gb|AAP53445.1| putative Tyrosine/DOPA decarboxylase 2 [Oryza	AT2G20340.1	tyrosine decarboxylase, putative, similar to tyrosine/dopa decarboxylase (Papaver somniferum) GI:3282527, SP:Q06087 Tyrosine	Os10g23900.1		10	11930866	11929286	Pyridoxal-dependent decarboxylase conserved domain containing
Contig26382_at	Contig26382_at	26382	bHLH family protein [Arabidopsis thaliana] pir||A96774 probable DNA-binding protein F1M20.18 [imported] - Arabidopsis thaliana	AT1G26945.1	expressed protein, supported by full length cDNA gi:26453215 from (Arabidopsis thaliana)	Os10g26460.1		10	13442381	13442764	hypothetical
EBro03_SQ008_F20_at	EBro03_SQ008_F20_at	30762				Os10g32930.1		10	16907347	16907616	hypothetical
Contig14203_s_at	Contig14203_s_at	14203				Os10g32930.1		10	16907347	16907616	hypothetical
Contig192_at	Contig192_at	192	putative transcription factor [Oryza sativa (japonica cultivar-group)] gb|AAP54321.1| putative transcription factor [Oryza sativa (japonica	AT1G73230.1	nascent polypeptide-associated complex (NAC) domain-containing protein, similar to SP:P20290 Transcription factor BTF3	Os10g34180.2		10	17913835	17911049	Transcription factor BTF3, putative, expressed
Contig8950_at	Contig8950_at	8950	putative senescence-associated protein [Oryza sativa (japonica cultivar-group)] gb|AAP54499.1| putative senescence-associated protein [Oryza	AT1G63260.2	senescence-associated family protein, similar to senescence-associated protein 5 (Hemerocallis hybrid cultivar) gi:3551954:gb:AAC	Os10g35980.1		10	18903588	18900655	senescence-associated family , putative, expressed
Contig4414_at	Contig4414_at	4414	putative lipid transfer protein [Oryza sativa (japonica cultivar-group)] gb|AAP54518.1| putative lipid transfer protein [Oryza sativa (japon	AT5G38170.1	protease inhibitor/seed storage/lipid transfer protein (LTP) family protein, contains Pfam profile: PF00234 protease inhibitor/se	Os10g36170.1		10	19005925	19005650	Nonspecific lipid-transfer 2, putative, expressed
Contig12071_at	Contig12071_at	12071	putative glutathione S-transferase [Oryza sativa (japonica cultivar-group)] gb|AAP54871.1| putative glutathione S-transferase [Oryza sativa	AT3G03190.1	glutathione S-transferase, putative, identical to glutathione S-transferase GB:AAB09584 from (Arabidopsis thaliana)	Os10g39740.1		10	20903398	20901909	Glutathione S-transferase, C-terminal domain containing , expressed
HW01L24u_s_at	HW01L24u_s_at	47259	putative glutathione S-transferase [Oryza sativa (japonica cultivar-group)] gb|AAP54871.1| putative glutathione S-transferase [Oryza sativa	AT3G03190.1	glutathione S-transferase, putative, identical to glutathione S-transferase GB:AAB09584 from (Arabidopsis thaliana)	Os10g39740.1		10	20903398	20901909	Glutathione S-transferase, C-terminal domain containing , expressed
Contig1616_at	Contig1616_at	1616	putative cellulase [Oryza sativa (japonica cultivar-group)] gb|AAP54882.1| putative cellulase [Oryza sativa (japonica cultivar-group)] gb|AA	AT3G44990.1	xyloglucan:xyloglucosyl transferase, putative / xyloglucan endotransglycosylase, putative / endo-xyloglucan transferase, putative	Os10g39840.1		10	20990504	20992314	Glycosyl hydrolases family 16 , expressed
Contig15248_at	Contig15248_at	15248	putative membrane protein [Oryza sativa (japonica cultivar-group)] gb|AAK43500.1| putative membrane protein [Oryza sativa (japonica cultivar	AT5G47180.2	vesicle-associated membrane family protein / VAMP family protein, similar to VAP27 GI:6688926 (Nicotiana plumbaginifolia), to	Os10g40140.1		10	21160052	21157154	vesicle-associated membrane family , putative, expressed
Contig68_at	Contig68_at	68	putative proline oxidase [Oryza sativa (japonica cultivar-group)] gb|AAP54933.1| putative proline oxidase [Oryza sativa (japonica cultivar-g	AT5G38710.1	proline oxidase, putative / osmotic stress-responsive proline dehydrogenase, putative, similar to proline oxidase,	Os10g40360.1		10	21288526	21290890	Proline dehydrogenase family , expressed
Contig2873_s_at	Contig2873_s_at	2873	expansin EXPB2 [Triticum aestivum]	AT1G65680.1	similar to beta-expansin, putative (EXPB4) [Arabidopsis thaliana] (TAIR:At2g45110.1); similar to cim1 protein - soybean	Os10g40730.1		10	21529179	21531619	Beta-expansin 1a precursor, putative, expressed
Contig14278_at	Contig14278_at	14278	hypothetical protein At2g38320 [imported] - Arabidopsis thaliana	AT2G38320.1	expressed protein	Os11g01570.1		11	328051	331822	expressed
HW09M17u_at	HW09M17u_at	47740	apyrase (APY1) [Arabidopsis thaliana] gb|AAF00071.1| apyrase [Arabidopsis thaliana]	AT3G04080.1	apyrase (APY1), identical to apyrase (Atapy1) GI:6002631 from (Arabidopsis thaliana)	Os11g03290.1		11	1221863	1225462	GDA1/CD39 family
HVSMEf0019O11r2_at	HVSMEf0019O11r2_at	42715	phosphoglycerate mutase-like protein [Arabidopsis thaliana]	AT3G50520.1	phosphoglycerate/bisphosphoglycerate mutase family protein, similar to SP:P00950 Phosphoglycerate mutase 1	Os11g04300.1		11	1791875	1780699	phosphoglycerate mutase family , expressed
Contig5759_at	Contig5759_at	5759	expressed protein [Arabidopsis thaliana] pdb|1RJJ|A Chain A, Solution Structure Of A Homodimeric Hypothetical Protein, At5g22580, A Structur	AT5G22580.1	expressed protein	Os11g05290.1		11	2340541	2339479	expressed
Contig8961_at	Contig8961_at	8961	putative ripening protein [Calystegia soldanella]	AT2G18540.1	cupin family protein, contains Pfam profile PF00190: Cupin	Os11g06720.1		11	3275323	3274354	ABA/WDS induced , expressed
Contig18793_at	Contig18793_at	18793	putative protein [Sorghum bicolor] gb|AAM94317.1| putative protein [Sorghum bicolor]	AT1G65870.1	disease resistance-responsive family protein, similar to dirigent protein (Forsythia x intermedia)	Os11g10800.1		11	5942831	5943706	Dirigent-like , expressed
Contig127_s_at	Contig127_s_at	127	Tubulin alpha-3 chain emb|CAA10663.1| alpha-tubulin 3 [Hordeum vulgare subsp. vulgare]	AT4G14960.2	tubulin alpha-6 chain (TUA6), nearly identical to SP:P29511 Tubulin alpha-6 chain {Arabidopsis thaliana}	Os11g14220.2		11	7955980	7958838	Tubulin alpha-3 chain, putative, expressed
Contig13674_at	Contig13674_at	13674	putative beta-xylosidase [Triticum aestivum]	AT1G78060.1	glycosyl hydrolase family 3 protein, similar to xylosidase GI:2102655 from (Aspergillus niger)	Os11g19210.1		11	10950335	10956302	Glycosyl hydrolase family 3 C terminal domain containing , expressed
Contig3551_at	Contig3551_at	3551	O-methyltransferase [Secale cereale]	AT4G35160.1	O-methyltransferase family 2 protein, similar to caffeic acid O-methyltransferase, Pinus taeda, gb:U39301	Os11g20090.1		11	11573808	11569149	O-methyltransferase family , expressed
Contig20858_at	Contig20858_at	20858	leucine-rich repeat transmembrane protein kinase, putative [Arabidopsis thaliana]	AT5G63410.1	leucine-rich repeat transmembrane protein kinase, putative, contains similarity to receptor-like protein kinase	Os11g20360.2		11	11752798	11758127	Leucine Rich Repeat family , expressed
Contig11939_at	Contig11939_at	11939	splicing coactivator subunit SRm300 [Homo sapiens] dbj|BAA83718.1| RNA binding protein [Homo sapiens]	AT1G16610.1	arginine/serine-rich protein, putative (SR45), similar to arginine/serine-rich protein GI:6601502 from	Os11g26190.1		11	14497153	14497916	expressed
Contig1717_s_at	Contig1717_s_at	1717	dehydrin 5 [imported] - barley gb|AAD02262.1| dehydrin 5 [Hordeum vulgare]	AT3G50970.1	dehydrin xero2 (XERO2) / low-temperature-induced protein LTI30 (LTI30), identical to dehydrin Xero 2 (Low-temperature-induced pro	Os11g26570.1		11	14724530	14723357	Dehydrin family , expressed
HVSMEa0006I22r2_s_at	HVSMEa0006I22r2_s_at	40444	dehydrin 5 [imported] - barley gb|AAD02262.1| dehydrin 5 [Hordeum vulgare]	AT3G50970.1	dehydrin xero2 (XERO2) / low-temperature-induced protein LTI30 (LTI30), identical to dehydrin Xero 2 (Low-temperature-induced pro	Os11g26570.1		11	14724530	14723357	Dehydrin family , expressed
Contig13784_at	Contig13784_at	13784	expressed protein [Arabidopsis thaliana] gb|AAK50060.1| AT3g27050/MOJ10_14 [Arabidopsis thaliana] gb|AAM70559.1| AT3g27050/MOJ10_14 [Arabido	AT3G27050.1	expressed protein	Os11g29700.2		11	16710097	16707927	expressed
Contig5258_at	Contig5258_at	5258	Endoxyloglucan transferase (EXT) [Hordeum vulgare subsp. vulgare]	AT5G13870.1	xyloglucan:xyloglucosyl transferase / xyloglucan endotransglycosylase / endo-xyloglucan transferase (EXGT-A4), identical to	Os11g33270.1		11	19173506	19176575	xyloglucan endotransglucosylase/hydrolase precursor, putative, expressed
HVSMEf0011H07r2_at	HVSMEf0011H07r2_at	42389	protease-related [Arabidopsis thaliana] pir||T04782 hypothetical protein F10M10.130 - Arabidopsis thaliana	AT4G34360.1	protease-related, similar to PIR:I46078 endothelin converting enzyme, Bos primigenius taurus	Os11g35340.1		11	20219433	20222337	protease, putative, expressed
Contig2415_at	Contig2415_at	2415	embryo-specific protein [Oryza sativa]			Os11g37270.1		11	21512320	21510612	expressed
Contig15874_at	Contig15874_at	15874		AT3G23090.1	expressed protein	Os11g38010.1		11	22049000	22053566	Targeting for Xklp2 containing , expressed
Contig4194_s_at	Contig4194_s_at	4194	patatin-like protein [Sorghum bicolor]	AT4G37070.2	patatin, putative, similar to patatin-like latex allergen (Hevea brasiliensis)(PMID:10589016); contains patatin domain	Os11g39990.1		11	23343292	23347200	Patatin-like phospholipase family , expressed
Contig4194_at	Contig4194_at	4194	patatin-like protein [Sorghum bicolor]	AT4G37070.2	patatin, putative, similar to patatin-like latex allergen (Hevea brasiliensis)(PMID:10589016); contains patatin domain	Os11g39990.1		11	23343292	23347200	Patatin-like phospholipase family , expressed
Contig17642_at	Contig17642_at	17642	adenylylsulfate kinase, putative [Arabidopsis thaliana] gb|AAF00628.1| putative adenylylsulfate kinase [Arabidopsis thaliana]	AT3G03900.1	adenylylsulfate kinase, putative, similar to adenylylsulfate kinase 1, chloroplast precursor (APS kinase,	Os11g41650.1		11	24487670	24491878	Adenylyl-sulfate kinase, chloroplast precursor, putative, expressed
HVSMEa0012I10r2_s_at	HVSMEa0012I10r2_s_at	40592	putative DNA helicase [Arabidopsis thaliana]	AT3G05740.1	DNA helicase (RECQI1), identical to DNA Helicase (Arabidopsis thaliana) GI:10944747	Os11g44910.1		11	26677210	26672516	ATP-dependent DNA helicase, RecQ family , expressed
Contig15387_at	Contig15387_at	15387	putative laccase [Oryza sativa (japonica cultivar-group)] dbj|BAB68098.1| putative laccase [Oryza sativa (japonica cultivar-group)]	AT5G05390.1	laccase, putative / diphenol oxidase, putative, similar to laccase (Populus balsamifera subsp. trichocarpa)(GI:3805960)	Os12g01730.1		12	433076	437615	Multicopper oxidase family , expressed
HW07B05u_at	HW07B05u_at	47589				Os12g01740.1		12	442649	438035	kinase domain containing , expressed
Contig5926_at	Contig5926_at	5926	protein kinase homolog - rice gb|AAB62693.1| protein kinase [Oryza sativa]	AT5G07070.1	CBL-interacting protein kinase 2 (CIPK2), identical to CBL-interacting protein kinase 2 (Arabidopsis thaliana) gi:9280636:gb:AAF865	Os12g02200.1		12	681269	678079	CBL-interacting serine/threonine- kinase 15, putative, expressed
Contig5924_s_at	Contig5924_s_at	5924	protein kinase homolog - rice gb|AAB62693.1| protein kinase [Oryza sativa]	AT5G07070.1	CBL-interacting protein kinase 2 (CIPK2), identical to CBL-interacting protein kinase 2 (Arabidopsis thaliana) gi:9280636:gb:AAF865	Os12g02200.1		12	681269	678079	CBL-interacting serine/threonine- kinase 15, putative, expressed
rbags25g01_at	rbags25g01_at	49987				Os12g02910.1		12	1073692	1068974	Glycosyl transferase family 8 , expressed
Contig14798_at	Contig14798_at	14798	P0683F02.22 [Oryza sativa (japonica cultivar-group)] dbj|BAB90556.1| putative hydrolase [Oryza sativa (japonica cultivar-group)] dbj|BAB6371	AT3G48410.1	hydrolase, alpha/beta fold family protein, low simiilarity to 2-hydroxy-6-oxo-6-phenylhexa-2,4-dienoate hydrolase	Os12g05600.1		12	2570685	2572881	hydrolase, alpha/beta fold family , putative, expressed
Contig19484_at	Contig19484_at	19484	putative tubby protein [Oryza sativa (japonica cultivar-group)] dbj|BAC01219.1| putative tubby-like protein TULP10 [Oryza sativa (japonica c	AT1G25280.1	F-box family protein / tubby family protein, similar to Tubby protein homolog (SP:O88808) (Rattus norvegicus); contains Pfam PF0064	Os12g06630.2		12	3216695	3211531	Tubby , putative, expressed
Contig11148_at	Contig11148_at	11148	hydroxyproline-rich glycoprotein DZ-HRGP [Volvox carteri f. nagariensis]	AT1G49750.1	leucine-rich repeat family protein, contains leucine-rich repeats, Pfam:PF00560	Os12g08110.1		12	4131874	4135599	transposon , putative, CACTA, En/Spm sub-class
Contig7455_at	Contig7455_at	7455	myosin-like protein, 97843-94399 [imported] - Arabidopsis thaliana gb|AAG51576.1| myosin-like protein; 97843-94399 [Arabidopsis thaliana]	AT1G55170.1	expressed protein	Os12g09089.2		12	4759819	4747015	myosin-like , putative, expressed
HI04I05u_at	HI04I05u_at	34611				Os12g17530.1		12	10046741	10050428	expressed
Contig14853_at	Contig14853_at	14853	RGA-like [Arabidopsis thaliana]	AT2G47790.1	transducin family protein / WD-40 repeat family protein, similar to WD-repeat protein 5 (SP:Q9UGP9) (Homo sapiens); The	Os12g19590.2		12	11417316	11426429	transducin family , putative, expressed
Contig2134_at	Contig2134_at	2134	nodulin MtN3 family protein [Arabidopsis thaliana] pir||T46218 MTN3-like protein - Arabidopsis thaliana	AT3G48740.1	nodulin MtN3 family protein, similar to MtN3 GI:1619602 (root nodule development) from (Medicago truncatula)	Os12g29220.1		12	17299268	17296043	N3 like , putative, expressed
Contig5393_at	Contig5393_at	5393	LIM transcription factor homolog [Zea mays]	AT1G10200.1	transcription factor LIM, putative, strong similarity to transcription factor Ntlim1 (Nicotiana tabacum) GI:5689136, LIM domain	Os12g32620.1		12	19651676	19653551	Pollen-specific SF3, putative, expressed
Contig12333_at	Contig12333_at	12333	expressed protein [Arabidopsis thaliana] dbj|BAB10367.1| unnamed protein product [Arabidopsis thaliana]	AT5G61040.1	expressed protein	Os12g38730.2		12	23764405	23760790	expressed
Contig15754_at	Contig15754_at	15754	putative A-type cyclin [Oryza sativa (japonica cultivar-group)] ref|XP_463127.1| putative A-type cyclin [Oryza sativa (japonica cultivar-gro	AT1G47230.1	cyclin, putative, similar to cyclin A-like protein (Nicotiana tabacum) GI:1064931, A-type cyclin (Catharanthus roseus)	Os12g39210.1		12	24109067	24111268	G2/mitotic-specific cyclin C13-1, putative, expressed
Contig2503_s_at	Contig2503_s_at	2503		AT3G04730.1	auxin-responsive protein / indoleacetic acid-induced protein 16 (IAA16), identical to SP:O24407 Auxin-responsive protein IAA16	Os12g40890.1		12	25282627	25277291	Auxin-induced AUX28, putative, expressed
Contig13136_at	Contig13136_at	13136	putative kinase interacting protein [Oryza sativa (japonica cultivar-group)] ref|XP_468999.1| putative kinase interacting protein [Oryza sat	AT1G03080.1	kinase interacting family protein, similar to kinase interacting protein 1 (GI:13936326) (Petunia integrifolia)	Os12g41200.1		12	25511306	25502530	expressed
Contig18488_at	Contig18488_at	18488	PHAVOLUTA-like HD-ZIPIII protein [Nicotiana sylvestris]	AT2G34710.1	homeobox-leucine zipper transcription factor (HB-14), identical to homeodomain transcription factor (ATHB-14)GP:3132474 GB:Y11122	Os12g41860.1		12	25893743	25887035	class III HD-Zip 4, putative, expressed
HVSMEg0016M04r2_s_at	HVSMEg0016M04r2_s_at	43293	plasma membrane H+ ATPase [Oryza sativa (japonica cultivar-group)]	AT5G62670.1	ATPase, plasma membrane-type, putative / proton pump, putative, strong similarity to P-type H(+)-transporting ATPase from	Os12g44150.1		12	27353613	27360162	Plasma membrane ATPase 1, putative, expressed
HR01G08u_at	HR01G08u_at	36662
Contig12338_at	Contig12338_at	12338
Contig3187_s_at	Contig3187_s_at	3187
Contig7668_at	Contig7668_at	7668
EBro04_SQ004_L16a_at	EBro04_SQ004_L16a_at	30887
Contig24673_at	Contig24673_at	24673
Contig16913_at	Contig16913_at	16913
EBed07_SQ001_P13_at	EBed07_SQ001_P13_at	28932
Contig2510_at	Contig2510_at	2510
Contig5987_at	Contig5987_at	5987
Contig11919_at	Contig11919_at	11919
Contig5588_at	Contig5588_at	5588
HB16O09r_at	HB16O09r_at	32690
Contig8740_at	Contig8740_at	8740
Contig1507_at	Contig1507_at	1507
Contig24822_at	Contig24822_at	24822
Contig7315_at	Contig7315_at	7315
HVSMEg0005O19r2_at	HVSMEg0005O19r2_at	43012
Contig3185_s_at	Contig3185_s_at	3185
EBem10_SQ004_A08_at	EBem10_SQ004_A08_at	29474
Contig7669_s_at	Contig7669_s_at	7669
Contig12701_at	Contig12701_at	12701
HVSMEm0006I03r2_at	HVSMEm0006I03r2_at	45516
Contig19848_at	Contig19848_at	19848
Contig21205_at	Contig21205_at	21205
HVSMEc0014M18r2_at	HVSMEc0014M18r2_at	41851
HS05C18u_at	HS05C18u_at	36766
HY05A23u_at	HY05A23u_at	48332
Contig26114_at	Contig26114_at	26114
HW03M21u_at	HW03M21u_at	47396
Contig19111_at	Contig19111_at	19111
Contig20649_at	Contig20649_at	20649
Contig12318_at	Contig12318_at	12318
Contig18391_at	Contig18391_at	18391
Contig17966_s_at	Contig17966_s_at	17966
Contig23209_at	Contig23209_at	23209
HVSMEm0023L23r2_s_at	HVSMEm0023L23r2_s_at	46065
Contig22923_at	Contig22923_at	22923
rbaal7g10_at	rbaal7g10_at	49808
rbaal19b08_at	rbaal19b08_at	49670
Contig3186_at	Contig3186_at	3186
