# Supplementary material for: Array-based genotyping and expression analysis of barley cv. Maythorpe and Golden Promise
Source: BMC Genomics. 2007 Mar 30;8:87. doi: 10.1186/1471-2164-8-87 (PMC1851953; doi:10.1186/1471-2164-8-87)
Supplement: Additional file 11 — MTcontrol vs MTsalt shoot up-reg [file 1471-2164-8-87-S11.xls]

## Sheet: MTC VS MTS SH UP ANN
Input Probe Set	Exemplar Unigene#	NR Desc	Ath Accn	Ath Description	Rice Model	Rice Chr	Rice 5'	Rice 3'	Rice Description
Contig3814_at	3814	putative delta l pyrroline-5-carboxylate synthetase [Oryza sativa (japonica cultivar-group)] dbj|BAB64280.1| putative delta-1-pyrroline-5-ca	AT2G39800.1	delta 1-pyrroline-5-carboxylate synthetase A / P5CS A (P5CS1), identical to SP:P54887:P5C1_ARATH	LOC_Os01g62900.1	1	36757827	36767692	protein Delta 1-pyrroline-5-carboxylate synthetase, putative, expressed
rbaal18i13_s_at	49666	60S RIBOSOMAL PROTEIN L5	AT3G25520.1	60S ribosomal protein L5, similar to 60S ribosomal protein L5 GB:P49625 from (Oryza sativa)	LOC_Os01g67134.2	1	39295133	39303285	protein 60S ribosomal protein L5-1, putative, expressed
Contig2837_at	2837	putative selenium binding protein [Oryza sativa (japonica cultivar-group)] gb|AAO91777.1| putative selenium binding protein [Oryza sativa (j	AT4G14030.1	selenium-binding protein, putative, contains Pfam profile PF05694: 56kDa selenium binding protein (SBP56); identical to Putative	LOC_Os01g68770.1	1	40274921	40278368	protein Selenium-binding protein, putative, expressed
HVSMEb0004G21r2_s_at	40926	putative selenium binding protein [Oryza sativa (japonica cultivar-group)] gb|AAO91777.1| putative selenium binding protein [Oryza sativa (j	AT4G14030.1	selenium-binding protein, putative, contains Pfam profile PF05694: 56kDa selenium binding protein (SBP56); identical to Putative	LOC_Os01g68770.1	1	40274921	40278368	protein Selenium-binding protein, putative, expressed
EBma08_SQ004_C15_s_at	29861	putative selenium binding protein [Oryza sativa (japonica cultivar-group)] gb|AAO91777.1| putative selenium binding protein [Oryza sativa (j	AT4G14030.1	selenium-binding protein, putative, contains Pfam profile PF05694: 56kDa selenium binding protein (SBP56); identical to Putative	LOC_Os01g68770.1	1	40274921	40278368	protein Selenium-binding protein, putative, expressed
Contig8708_at	8708	MtN3 [Medicago truncatula]	AT5G13170.1	nodulin MtN3 family protein, similar to MtN3 GI:1619602 (root nodule development) from (Medicago truncatula); identical to	LOC_Os02g30910.1	2	18451267	18448539	protein nodulin MtN3 family protein, putative, expressed
Contig9382_at	9382	pre-mRNA splicing SR protein related (68.2 kD) (rsr-1) [Caenorhabditis elegans] emb|CAB04214.3| Hypothetical protein F28D9.1 [Caenorhabditis	AT1G16610.1	arginine/serine-rich protein, putative (SR45), similar to arginine/serine-rich protein GI:6601502 from	LOC_Os02g33380.1	2	19828413	19829214	protein pectinesterase inhibitor domain containing protein, expressed
Contig6208_at	6208	putative C-4 sterol methyl oxidase [Oryza sativa (japonica cultivar-group)] gb|AAP54879.1| putative C-4 sterol methyl oxidase [Oryza sativa	AT4G22756.1	sterol desaturase family protein, similar to sterol 4-alpha-methyl-oxidase GI:16973471 from (Arabidopsis thaliana); contains Pfam	LOC_Os03g01820.1	3	480200	478264	protein Sterol desaturase family protein, expressed
Contig8533_s_at	8533	transcription factor WAPB [Triticum aestivum]	AT3G20910.1	CCAAT-binding transcription factor (CBF-B/NF-YA) family protein, contains Pfam profile: PF02045 CCAAT-binding	LOC_Os03g07880.1	3	3984531	3981120	protein CCAAT-binding transcription factor subunit B family protein, expressed
Contig7012_at	7012	Unknown protein [Oryza sativa (japonica cultivar-group)]	AT5G43150.1	expressed protein	LOC_Os03g10860.1	3	5561827	5561171	protein expressed protein
Contig15165_s_at	15165	Cytochrome P450 79A1 (Tyrosine N-monooxygenase) (Cytochrome P450Tyr) pir||S68203 tyrosine N-monooxygenase (EC 1.14.13.41) cytochrome P450tyr	AT4G39950.1	cytochrome P450 79B2, putative (CYP79B2), identical to cytochrome P450 (79B2) SP:O81346 from (Arabidopsis thaliana)	LOC_Os03g37290.1	3	20625453	20620699	protein Cytochrome P450 79A1, putative, expressed
Contig15164_at	15164	Cytochrome P450 79A1 (Tyrosine N-monooxygenase) (Cytochrome P450Tyr) pir||S68203 tyrosine N-monooxygenase (EC 1.14.13.41) cytochrome P450tyr	AT4G39950.1	cytochrome P450 79B2, putative (CYP79B2), identical to cytochrome P450 (79B2) SP:O81346 from (Arabidopsis thaliana)	LOC_Os03g37290.1	3	20625453	20620699	protein Cytochrome P450 79A1, putative, expressed
Contig10808_at	10808	putative sugar transporter (alternative splicing product) [Oryza sativa (japonica cultivar-group)] ref|XP_469003.1| putative sugar transport	AT3G13050.1	transporter-related, low similarity to apical organic cation transporter (Sus scrofa) GI:2062135, SP:Q02563 Synaptic vesicle protei	LOC_Os03g43720.4	3	24403334	24408133	protein major facilitator superfamily protein, expressed
Contig11270_at	11270	CCAAT-binding transcription factor (CBF-B/NF-YA) family protein [Arabidopsis thaliana]	AT5G06510.3	CCAAT-binding transcription factor (CBF-B/NF-YA) family protein, contains Pfam profile: PF02045 CCAAT-binding	LOC_Os03g44540.1	3	25028891	25023300	protein CCAAT-binding transcription factor subunit B family protein, expressed
Contig7967_at	7967	OJ991214_12.11 [Oryza sativa (japonica cultivar-group)] ref|XP_472424.1| OJ991214_12.11 [Oryza sativa (japonica cultivar-group)]	AT3G53980.2	protease inhibitor/seed storage/lipid transfer protein (LTP) family protein, contains Pfam protease inhibitor/seed storage/LTP fa	LOC_Os04g33920.1	4	20356070	20357087	protein protease inhibitor/seed storage/lipid transfer protein, putative, expressed
Contig11993_at	11993	OSJNBa0086B14.7 [Oryza sativa (japonica cultivar-group)] ref|XP_472665.1| OSJNBa0086B14.7 [Oryza sativa (japonica cultivar-group)]			LOC_Os04g37760.1	4	22229073	22231462	protein expressed protein
HU12E11u_s_at	38563	Aspartic proteinase precursor pir||JS0732 aspartic proteinase (EC 3.4.23.-) - rice	AT1G11910.1	aspartyl protease family protein, contains Pfam profiles: PF00026 eukaryotic aspartyl protease, PF03489 surfactant protein B, PF051	LOC_Os05g04630.6	5	2152939	2157111	protein Aspartic proteinase precursor, putative, expressed
Contig3526_at	3526	Aspartic proteinase precursor pir||JS0732 aspartic proteinase (EC 3.4.23.-) - rice	AT1G11910.1	aspartyl protease family protein, contains Pfam profiles: PF00026 eukaryotic aspartyl protease, PF03489 surfactant protein B, PF051	LOC_Os05g04630.6	5	2152939	2157111	protein Aspartic proteinase precursor, putative, expressed
Contig3588_s_at	3588	proline-rich protein - wheat emb|CAA36712.1| proline-rich protein [Triticum aestivum]	AT3G19020.1	leucine-rich repeat family protein / extensin family protein, similar to extensin-like protein (Lycopersicon esculentum)	LOC_Os05g13940.1	5	7727555	7725737	protein retrotransposon protein, putative, Ty3-gypsy subclass, expressed
Contig10206_at	10206	proline-rich protein [Zea mays] emb|CAB91647.1| cell wall protein, putative [Zea mays]	AT1G20130.1	family II extracellular lipase, putative, contains Pfam profile PF00657: GDSL-like Lipase/Acylhydrolase; similar to EXL3	LOC_Os05g13940.1	5	7727555	7725737	protein retrotransposon protein, putative, Ty3-gypsy subclass, expressed
Contig10206_s_at	10206	proline-rich protein [Zea mays] emb|CAB91647.1| cell wall protein, putative [Zea mays]	AT1G20130.1	family II extracellular lipase, putative, contains Pfam profile PF00657: GDSL-like Lipase/Acylhydrolase; similar to EXL3	LOC_Os05g13940.1	5	7727555	7725737	protein retrotransposon protein, putative, Ty3-gypsy subclass, expressed
Contig4973_s_at	4973	proline-rich protein - wheat emb|CAA36712.1| proline-rich protein [Triticum aestivum]	AT1G20130.1	family II extracellular lipase, putative, contains Pfam profile PF00657: GDSL-like Lipase/Acylhydrolase; similar to EXL3	LOC_Os05g13940.1	5	7727555	7725737	protein retrotransposon protein, putative, Ty3-gypsy subclass, expressed
HS01M21w_s_at	36686	putative protein phosphatase 2C [Oryza sativa (japonica cultivar-group)]	AT3G11410.1	protein phosphatase 2C, putative / PP2C, putative, identical to protein phosphatase 2C (PP2C) GB:P49598 (Arabidopsis thaliana);	LOC_Os05g38290.1	5	22369217	22367506	protein Protein phosphatase 2C, putative, expressed
Contig4281_s_at	4281	cold-regulated protein [Hordeum vulgare subsp. vulgare]	AT5G01300.1	phosphatidylethanolamine-binding family protein, similar to cold-regulated protein (Hordeum vulgare subsp.	LOC_Os05g39250.1	5	22931153	22930379	protein expressed protein
Contig2188_s_at	2188	phosphoethanolamine methyltransferase [Triticum aestivum]	AT1G48600.1	phosphoethanolamine N-methyltransferase 2, putative (NMT2), very similar to :PEM2_ARATH Putative phosphoethanolamine	LOC_Os05g47540.2	5	27150431	27146140	protein Phosphoethanolamine N-methyltransferase, putative, expressed
Contig19992_at	19992	probable lipid transfer protein - barley gb|AAB47967.1| nonspecific lipid transfer protein [Hordeum vulgare]	AT3G18280.1	protease inhibitor/seed storage/lipid transfer protein (LTP) family protein, similar to TED4 (Zinnia elegans) GI:493721; contains	LOC_Os05g47730.1	5	27262527	27262817	protein nonspecific lipid-transfer protein AKCS9 precursor, putative, expressed
Contig12208_at	12208		AT1G32900.1	starch synthase, putative, similar to starch synthase SP:Q42857 from (Ipomoea batatas)	LOC_Os07g22930.4	7	12922613	12914751	protein Granule-bound starch synthase 1b, chloroplast precursor, putative, expressed
Contig4025_s_at	4025	putative phosphoadenylyl-sulfate reductase [Oryza sativa (japonica cultivar-group)]	AT4G04610.1	5'-adenylylsulfate reductase (APR1) / PAPS reductase homolog (PRH19), identical to 5'-adenylylsulfate reductase (Arabidopsis	LOC_Os07g32570.1	7	19411558	19408263	protein 5'-adenylylsulfate reductase 2, chloroplast precursor, putative, expressed
Contig10074_at	10074	putative transcription factor [Oryza sativa (japonica cultivar-group)]	AT1G54160.1	CCAAT-binding transcription factor (CBF-B/NF-YA) family protein, contains Pfam profile: PF02045 CCAAT-binding	LOC_Os07g41720.2	7	24999525	24995030	protein CCAAT-box transcription factor complex WHAP10, putative, expressed
Contig2737_at	2737	beta-glucosidase [Musa acuminata]	AT1G02850.2	similar to glycosyl hydrolase family 1 protein [Arabidopsis thaliana] (TAIR:At4g22100.1); similar to glycosyl hydrolase family	LOC_Os09g33680.1	9	19887645	19882169	protein Glycosyl hydrolase family 1 protein, expressed
Contig1718_s_at	1718	dehydrin 9 [Hordeum vulgare] gb|AAF01697.1| dehydrin; DHN9 [Hordeum vulgare] gb|AAQ55347.1| dehydrin 9 [Hordeum vulgare subsp. spontaneum]	AT3G50980.1	dehydrin, putative, similar to dehydrin Xero 1 (Arabidopsis thaliana) SWISS-PROT:P25863	LOC_Os11g26760.1	11	14828391	14827503	protein Dehydrin family protein, expressed
Contig1709_at	1709	dehydrin; DHN7 [Hordeum vulgare]	AT5G66400.1	dehydrin (RAB18), nearly identical to SP:P30185 Dehydrin Rab18 {Arabidopsis thaliana}	LOC_Os11g26790.1	11	14843405	14842429	protein Dehydrin family protein, expressed
Contig8641_at	8641	phosphoethanolamine cytidylyltransferase [Hordeum vulgare subsp. vulgare]	AT2G38670.1	ethanolamine-phosphate cytidylyltransferase, putative / phosphorylethanolamine transferase, putative / CTP:phosphoethanolamine	LOC_Os12g02820.1	12	1010142	1004448	protein Cytidylyltransferase family protein, expressed
Contig2305_at	2305	Lipoxygenase 2.2, chloroplast precursor (LOX2:Hv:2) emb|CAD45186.1| lipoxygenase 2 [Hordeum vulgare subsp. vulgare]	AT3G45140.1	lipoxygenase (LOX2), identical to SP:P38418	LOC_Os12g37350.1	12	22901276	22903277	protein Lipoxygenase 2.2, chloroplast precursor, putative
Contig1675_s_at	1675	23 KD JASMONATE-INDUCED PROTEIN pir||S22514 jasmonate-induced protein 1 - barley	AT2G18020.1	60S ribosomal protein L8 (RPL8A)	LOC_Os12g38000.1	12	23316456	23318304	protein 60S ribosomal protein L2, putative, expressed
HS05D20u_s_at	36772
