# Supplementary material for: Array-based genotyping and expression analysis of barley cv. Maythorpe and Golden Promise
Source: BMC Genomics. 2007 Mar 30;8:87. doi: 10.1186/1471-2164-8-87 (PMC1851953; doi:10.1186/1471-2164-8-87)
Supplement: Additional file 12 — MTcontrol vs MTsalt shoot down-reg [file 1471-2164-8-87-S12.xls]

## Sheet: MTC VS MTS SH D ANN
Input Probe Set	Exemplar Unigene#	NR Desc	Ath Accn	Ath Description	Rice Model	Rice Chr	Rice 5'	Rice 3'	Rice Description
rbaal5k15_s_at	49806	P0039G05.22 [Oryza sativa (japonica cultivar-group)]			LOC_Os01g45470.1	1	26128012	26127617	protein hypothetical protein
Contig8208_at	8208	P0018C10.36 [Oryza sativa (japonica cultivar-group)] dbj|BAC06235.1| putative MtN3 [Oryza sativa (japonica cultivar-group)] dbj|BAB90353.1|	AT1G21460.1	nodulin MtN3 family protein, contains similarity to MTN3 (nodule development protein) GB:Y08726 GI:1619601 from (Medicago truncatul	LOC_Os01g65880.1	1	38580899	38584499	protein MtN3/saliva family protein, expressed
Contig14647_at	14647	ankyrin-like protein [Oryza sativa (japonica cultivar-group)]	AT5G64030.1	dehydration-responsive protein-related, similar to early-responsive to dehydration stress ERD3 protein (Arabidopsis thaliana)	LOC_Os01g66110.2	1	38718607	38713118	protein dehydration-responsive protein, putative, expressed
Contig2495_s_at	2495	probable beta-fructofuranosidase (EC 3.2.1.26), vacuolar - wheat (fragment) gb|AAC23502.1| vacuolar invertase [Triticum aestivum]	AT1G62660.1	beta-fructosidase (BFRUCT3) / beta-fructofuranosidase / invertase, vacuolar, identical to beta-fructosidase GB:CAA67560	LOC_Os02g01590.1	2	343057	346875	protein Beta-fructofuranosidase 1 precursor, putative, expressed
Contig17190_at	17190	putative heat shock protein [Oryza sativa]	AT5G40450.1	expressed protein	LOC_Os02g03840.1	2	1617326	1630163	protein expressed protein
Contig13905_at	13905	putative receptor-like protein kinase [Oryza sativa (japonica cultivar-group)]	AT1G34300.1	lectin protein kinase family protein, contains Pfam domains, PF01453: Lectin (probable mannose binding) and PF00069: Protein kina	LOC_Os03g62180.1	3	35161738	35158306	protein lectin protein kinase family protein, putative, expressed
Contig14013_s_at	14013	OSJNBa0016N04.14 [Oryza sativa (japonica cultivar-group)] emb|CAD40705.2| OSJNBb0042I07.2 [Oryza sativa (japonica cultivar-group)]	AT4G21230.1	protein kinase family protein, contains Pfam domain, PF00069: Protein kinase domain	LOC_Os04g30030.1	4	17729387	17726046	protein Protein kinase domain containing protein
Contig11241_at	11241	apoplastic invertase 1 [Hordeum vulgare subsp. vulgare]	AT3G52600.1	beta-fructosidase, putative / beta-fructofuranosidase, putative, similar to beta-fructofuranosidase (Daucus carota) GI:18324	LOC_Os04g33740.1	4	20234783	20239629	protein Beta-fructofuranosidase, insoluble isoenzyme 2 precursor, putative, expressed
Contig7577_at	7577	OSJNBa0038O10.19 [Oryza sativa (japonica cultivar-group)] ref|XP_473247.1| OSJNBa0038O10.19 [Oryza sativa (japonica cultivar-group)]	AT1G73390.3	expressed protein	LOC_Os04g44530.5	4	26145064	26149295	protein expressed protein
Contig17314_at	17314	unknown protein [Arabidopsis thaliana] gb|AAK76575.1| unknown protein [Arabidopsis thaliana] ref|NP_567276.1| amidohydrolase family protein	AT4G04955.1	Encodes an allantoinase which is involved in allantoin degradation and assimilation. Gene expression was induced when allantoin	LOC_Os04g58390.1	4	34519017	34523242	protein allantoinase, putative, expressed
HU10K22u_s_at	38463	putative Glucan 1,3-beta-glucosidase precursor [Oryza sativa (japonica cultivar-group)] gb|AAP53379.1| putative Glucan 1,3-beta-glucosidase	AT2G18470.1	protein kinase family protein, contains Pfam PF00069: Protein kinase domain	LOC_Os05g15510.2	5	8753687	8746046	protein Cellulase containing protein, expressed
Contig20162_at	20162	protein phosphatase 2C, putative / PP2C, putative [Arabidopsis thaliana]	AT3G05640.2	protein phosphatase 2C, putative / PP2C, putative, similar to protein phosphatase-2C GB:AAC36699 from (Mesembryanthemum	LOC_Os05g29030.1	5	16940904	16936260	protein protein phosphatase 2C, putative, expressed
Contig17698_at	17698	putative protein kinase [Arabidopsis thaliana]	AT1G73660.1	protein kinase family protein, contains Pfam profile: PF00069 eukaryotic protein kinase domain	LOC_Os06g12590.1	6	6831863	6821983	protein Protein kinase domain containing protein, expressed
Contig7008_at	7008	thionin Osthi1 [Oryza sativa (japonica cultivar-group)]	AT2G15010.1	thionin, putative, similar to thionin (Arabidopsis thaliana) gi:1181533:gb:AAC41679	LOC_Os06g31280.1	6	18201886	18201176	protein Plant thionin family protein
Contig7007_s_at	7007	thionin Osthi1 [Oryza sativa (japonica cultivar-group)]	AT2G15010.1	thionin, putative, similar to thionin (Arabidopsis thaliana) gi:1181533:gb:AAC41679	LOC_Os06g31280.1	6	18201886	18201176	protein Plant thionin family protein
Contig17575_at	17575	putative organic cation transporter [Oryza sativa (japonica cultivar-group)]	AT1G79360.1	transporter-related, low similarity to SP:O76082 Organic cation/carnitine transporter 2 (Solute carrier family 22, member 5)	LOC_Os07g37454.1	7	22425967	22427944	protein Organic cation transporter 3, putative, expressed
Contig14134_at	14134	unknown protein [Oryza sativa (japonica cultivar-group)] dbj|BAD10549.1| unknown protein [Oryza sativa (japonica cultivar-group)]	AT2G44080.1	expressed protein	LOC_Os08g02180.1	8	728904	728348	protein expressed protein
Contig15434_at	15434	putative glycosyltransferase [Oryza sativa (japonica cultivar-group)] dbj|BAD10623.1| putative glycosyltransferase [Oryza sativa (japonica	AT1G23480.3	similar to glycosyl transferase family 2 protein [Arabidopsis thaliana] (TAIR:At5g03760.1); similar to glycosyl transferase	LOC_Os08g33740.1	8	20945297	20953346	protein Glycosyltransferase, putative, expressed
Contig9110_at	9110		AT3G25070.1	RPM1-interacting protein 4 (RIN4), identical to SP:Q8GYN5 RPM1-interacting protein 4 {Arabidopsis thaliana}	LOC_Os08g41470.2	8	26063253	26059851	protein expressed protein
Contig13823_at	13823	nodulin MtN3 family protein [Arabidopsis thaliana] pir||T46218 MTN3-like protein - Arabidopsis thaliana	AT5G13170.1	nodulin MtN3 family protein, similar to MtN3 GI:1619602 (root nodule development) from (Medicago truncatula); identical to	LOC_Os08g42350.1	8	26595951	26593109	protein MtN3/saliva family protein, expressed
Contig6633_at	6633	unknown protein [Oryza sativa (japonica cultivar-group)]	AT1G78020.1	senescence-associated protein-related, similar to senescence-associated protein SAG102 (GI:22331931) (Arabidopsis thaliana)	LOC_Os09g20240.1	9	12125838	12127188	protein expressed protein
Contig68_at	68	putative proline oxidase [Oryza sativa (japonica cultivar-group)] gb|AAP54933.1| putative proline oxidase [Oryza sativa (japonica cultivar-g	AT5G38710.1	proline oxidase, putative / osmotic stress-responsive proline dehydrogenase, putative, similar to proline oxidase,	LOC_Os10g40360.1	10	21288526	21290890	protein Proline dehydrogenase family protein, expressed
Contig14798_at	14798	P0683F02.22 [Oryza sativa (japonica cultivar-group)] dbj|BAB90556.1| putative hydrolase [Oryza sativa (japonica cultivar-group)] dbj|BAB6371	AT3G48410.1	hydrolase, alpha/beta fold family protein, low simiilarity to 2-hydroxy-6-oxo-6-phenylhexa-2,4-dienoate hydrolase	LOC_Os12g05600.1	12	2570685	2572881	protein hydrolase, alpha/beta fold family protein, putative, expressed
Contig13977_at	13977
Contig19515_at	19515
HK04G05r_at	35013
Contig18597_at	18597
