# Supplementary material for: Array-based genotyping and expression analysis of barley cv. Maythorpe and Golden Promise
Source: BMC Genomics. 2007 Mar 30;8:87. doi: 10.1186/1471-2164-8-87 (PMC1851953; doi:10.1186/1471-2164-8-87)
Supplement: Additional file 13 — MTcontrol vs MTsalt up-reg root [file 1471-2164-8-87-S13.xls]

## Sheet: MTC VS MTS UP R ANN
Input Probe Set	Exemplar Unigene#	NR Desc	Ath Accn	Ath Description	Rice Model	Rice Chr	Rice 5'	Rice 3'	Rice Description
Contig23295_at	23295	putative chaperonin [Plasmodium yoelii yoelii]	AT5G03710.1	expressed protein	Os01g01410.2	1	206408	202933	protein Protein kinase domain containing protein, expressed
Contig6854_at	6854	putative 1-deoxy-D-xylulose 5-phosphate reductoisomerase [Hordeum vulgare subsp. vulgare]	AT5G62790.1	1-deoxy-D-xylulose 5-phosphate reductoisomerase (DXR), nearly identical to 1-deoxy-d-xylulose-5-phosphate reductoisomerase	Os01g01710.1	1	377518	371530	protein 1-deoxy-D-xylulose 5-phosphate reductoisomerase, chloroplast precursor, putative, expressed
Contig10743_at	10743	receptor-like kinase [Hordeum vulgare]	AT1G66910.1	protein kinase, putative, similar to receptor serine/threonine kinase PR5K gi:1235680:gb:AAC49208	Os01g02580.1	1	857385	854759	protein receptor kinase ORK10, putative
Contig13446_at	13446	P0443D08.12 [Oryza sativa (japonica cultivar-group)]	AT1G18390.1	protein kinase family protein, contains protein kinase domain, Pfam:PF00069	Os01g04450.1	1	1979286	1974225	protein Protein kinase domain containing protein, expressed
Contig13829_s_at	13829	unknown protein [Oryza sativa (japonica cultivar-group)] dbj|BAB64635.1| unknown protein [Oryza sativa (japonica cultivar-group)] dbj|BAB44066.1| unknown protei	AT5G01130.1	hypothetical protein, contains Pfam profile PF05056: Protein of unknown function (DUF674)	Os01g06140.1	1	2922737	2925567	protein expressed protein
Contig3198_x_at	3198	unknown protein [Oryza sativa (japonica cultivar-group)] dbj|BAB64647.1| unknown protein [Oryza sativa (japonica cultivar-group)]	AT2G05440.2	glycine-rich protein	Os01g06310.1	1	2996395	2997985	protein expressed protein
Contig7697_at	7697	carboxypeptidase D (EC 3.4.16.6) precursor - barley emb|CAA70815.1| serine carboxypeptidase II, CP-MII [Hordeum vulgare subsp. vulgare]	AT3G07990.1	serine carboxypeptidase S10 family protein, similar to serine carboxypeptidase II (CP-MII) GB:CAA70815 (Hordeum vulgare)	Os01g06490.1	1	3051267	3054000	protein Serine carboxypeptidase II precursor, putative, expressed
Contig19403_at	19403	ESTs C26093(C11622),AU090634(C12429) correspond to a region of the predicted gene.~Similar to Arabidopsis thaliana chromosome II BAC T3K9; h			Os01g06640.2	1	3125794	3127451	protein Helix-loop-helix DNA-binding domain containing protein, expressed
Contig5532_at	5532	Similar to Zea mays mRNA for pyruvate decarboxylase (X17555) [Oryza sativa (japonica cultivar-group)] dbj|BAA96769.1| unnamed protein produc	AT5G54960.1	pyruvate decarboxylase, putative, strong similarity to pyruvate decarboxylase 1 (Vitis vinifera) GI:10732644; contains InterPro e	Os01g06660.1	1	3137019	3132906	protein Pyruvate decarboxylase isozyme 1, putative, expressed
Contig17381_at	17381	putative PRLI-interacting factor N [Oryza sativa (japonica cultivar-group)]	AT5G58720.1	PRLI-interacting factor, putative, similar to PRLI-interacting factor N (Arabidopsis thaliana) GI:11139276; contains Pfam	Os01g12530.4	1	6886153	6893212	protein Smr domain containing protein, expressed
Contig13089_at	13089	P0492F05.26 [Oryza sativa (japonica cultivar-group)]	AT1G64110.1	AAA-type ATPase family protein, contains Pfam domain, PF00004: ATPase, AAA family	Os01g12660.1	1	6973508	6967714	protein AAA-type ATPase family protein, putative, expressed
Contig16450_at	16450	P0452F10.20 [Oryza sativa (japonica cultivar-group)]	AT3G24630.1	expressed protein	Os01g12840.1	1	7105897	7101075	protein expressed protein
Contig15224_at	15224	NADP-dependent isocitrate dehydrogenase [Oryza sativa (japonica cultivar-group)] dbj|BAD81495.1| putative NADP-dependent isocitrate dehydrog	AT1G65930.1	isocitrate dehydrogenase, putative / NADP+ isocitrate dehydrogenase, putative, strong similarity to isocitrate	Os01g14580.1	1	8167111	8172705	protein Isocitrate dehydrogenase, putative, expressed
Contig4533_at	4533	unnamed protein product [Oryza sativa (japonica cultivar-group)]	AT3G16830.1	WD-40 repeat family protein, contains 10 WD-40 repeats (PF00400) (1 weak)	Os01g15020.2	1	8427082	8417793	protein WD-40 repeat family protein, putative, expressed
rbaal40l24_s_at	49796	putative protein kinase [Oryza sativa (japonica cultivar-group)]	AT5G18610.1	protein kinase family protein, contains eukaryotic protein kinase domain, PROSITE:PS00107	Os01g15470.3	1	8679813	8684383	protein Serine/threonine-protein kinase RLCKVII, putative, expressed
Contig7564_at	7564	unnamed protein product [Oryza sativa (japonica cultivar-group)]	AT2G32080.1	PUR alpha-1 protein, identical to PUR alpha-1 GI:5081612 from (Arabidopsis thaliana); contains Pfam profile: PF04845 PurA ssDNA a	Os01g15600.1	1	8756172	8760291	protein Purine-rich single-stranded DNA-binding protein, putative, expressed
Contig12277_at	12277	unnamed protein product [Oryza sativa (japonica cultivar-group)]	AT1G22180.2	SEC14 cytosolic factor family protein / phosphoglyceride transfer family protein, contains Pfam profile: PF00650 CRAL/TRIO	Os01g16000.1	1	9004857	9001392	protein SEC14 cytosolic factor family protein, putative, expressed
Contig2212_s_at	2212	Pathogenesis-related protein 1 precursor pir||S39474 pathogenesis-related protein 1 precursor - barley emb|CAA79703.1| Pathogenesis-related	AT2G14610.1	pathogenesis-related protein 1 (PR-1), identical to GB:M90508 SP:P33154	Os01g28500.1	1	16286363	16285609	protein Pathogenesis-related protein PRMS precursor, putative, expressed
Contig11242_at	11242		AT4G27340.1	Met-10+ like family protein, ; contains Pfam profile PF02475: Met-10+ like-protein	Os01g29409.1	1	16807264	16821200	protein Met-10 family protein, putative, expressed
Contig6073_at	6073	farnesylated protein 3 [Hordeum vulgare subsp. vulgare]	AT1G71050.1	heavy-metal-associated domain-containing protein / copper chaperone (CCH)-related, low similarity to copper homeostasis	Os01g32330.1	1	18067906	18069143	protein farnesylated protein 2, putative, expressed
Contig3841_at	3841	B1156H12.22 [Oryza sativa (japonica cultivar-group)]	AT5G42050.1	expressed protein, similar to gda-1 (Pisum sativum) GI:2765418	Os01g36950.2	1	20929106	20926161	protein expressed protein
rbaal3d15_s_at	49787	B1156H12.22 [Oryza sativa (japonica cultivar-group)]	AT5G42050.1	expressed protein, similar to gda-1 (Pisum sativum) GI:2765418	Os01g36950.2	1	20929106	20926161	protein expressed protein
Contig3841_x_at	3841	B1156H12.22 [Oryza sativa (japonica cultivar-group)]	AT5G42050.1	expressed protein, similar to gda-1 (Pisum sativum) GI:2765418	Os01g36950.2	1	20929106	20926161	protein expressed protein
Contig18431_at	18431	P0710A02.2 [Oryza sativa (japonica cultivar-group)] dbj|BAB55804.1| P0710A02.2 [Oryza sativa (japonica cultivar-group)]			Os01g40750.1	1	23352964	23349926	protein expressed protein
EBro08_SQ004_B22_at	31087	cytochrome P450 monooxygenase CYP72A26 [Zea mays]	AT3G14690.1	cytochrome P450, putative, similar to GB:Q05047 from (Catharanthus roseus)	Os01g43774.1	1	25400697	25405220	protein Cytochrome P450 family protein, expressed
Contig17284_at	17284	putative cytochrome P450 [Oryza sativa (japonica cultivar-group)]	AT3G14680.1	cytochrome P450, putative, similar to GB:Q05047 from (Catharanthus roseus)	Os01g43844.2	1	25441084	25448767	protein Cytochrome P450 family protein, expressed
Contig23540_at	23540	acidic class III chitinase OsChib3a [Oryza sativa (japonica cultivar-group)] dbj|BAC06302.1| putative chitinase [Oryza sativa (japonica cult	AT5G24090.1	acidic endochitinase (CHIB1), identical to SP:P19172 Acidic endochitinase precursor (EC 3.2.1.14) {Arabidopsis thaliana}	Os01g47070.1	1	27212345	27213567	protein Acidic endochitinase precursor, putative, expressed
Contig12629_s_at	12629	P0034C09.1 [Oryza sativa (japonica cultivar-group)]	AT5G38210.1	serine/threonine protein kinase family protein, contains protein kinase domain, Pfam:PF00069; contains serine/threonine protein k	Os01g49529.2	1	28823023	28809781	protein Protein kinase domain containing protein, expressed
Contig12629_at	12629	P0034C09.1 [Oryza sativa (japonica cultivar-group)]	AT5G38210.1	serine/threonine protein kinase family protein, contains protein kinase domain, Pfam:PF00069; contains serine/threonine protein k	Os01g49529.2	1	28823023	28809781	protein Protein kinase domain containing protein, expressed
EBro08_SQ003_G19_at	31052	putative multidrug resistance protein 1 homolog [Oryza sativa (japonica cultivar-group)]	AT2G47000.1	multidrug resistant (MDR) ABC transporter, putative, similar to multidrug-resistant protein CjMDR1 (Coptis japonica)	Os01g50070.1	1	29095823	29096273	protein multidrug resistance protein 1 homolog, putative
HVSMEa0001M23r2_at	40326	P0435H01.23 [Oryza sativa (japonica cultivar-group)] tpg|DAA05079.1| TPA: WRKY transcription factor 14 [Oryza sativa (japonica cultivar-grou			Os01g53040.1	1	30809009	30806982	protein WRKY DNA binding domain containing protein, expressed
Contig13378_at	13378	putative peptidase-like protein [Oryza sativa (japonica cultivar-group)]	AT5G19740.1	peptidase M28 family protein, ileal peptidase I100 - Rattus norvegicus, EMBL:AF009921; contains Pfam profiles PF04389: Peptidase	Os01g54010.1	1	31392001	31396895	protein Transferrin receptor-like dimerisation domain containing protein, expressed
Contig1747_at	1747	aspartate aminotransferase [Oryza sativa (japonica cultivar-group)] sp|P37833|AATC_ORYSA Aspartate aminotransferase, cytoplasmic (Transamina	AT5G11520.1	aspartate aminotransferase, chloroplast / transaminase A (ASP3) (YLS4), identical to SP:P46644 Aspartate	Os01g55540.1	1	32330538	32325573	protein Aspartate aminotransferase, cytoplasmic, putative, expressed
Contig11754_at	11754	hypothetical protein [Oryza sativa (japonica cultivar-group)] dbj|BAB61213.1| hypothetical protein [Oryza sativa (japonica cultivar-group)]	AT2G46225.1	Encodes a subunit of the WAVE complex. The WAVE complex is required for activation of ARP2/3 complex which functions in actin	Os01g55560.1	1	32340070	32337326	protein expressed protein
Contig12102_at	12102	putative auxin-responsive GH3 protein [Oryza sativa (japonica cultivar-group)] dbj|BAB63594.1| putative auxin-responsive GH3 protein [Oryza	AT4G37390.1	encodes an IAA-amido synthase that conjugates Asp and other amino acids to auxin in vitro. Lines carrying insertions in this gene	Os01g55940.1	1	32548226	32551969	protein indole-3-acetic acid-amido synthetase GH3.1, putative, expressed
Contig21140_at	21140	B1100D10.33 [Oryza sativa (japonica cultivar-group)]	AT4G21390.1	S-locus lectin protein kinase family protein, contains Pfam profiles: PF00954 S-locus glycoprotein family, PF00069 protein kinase	Os01g57480.1	1	33537079	33543180	protein D-mannose binding lectin family protein, expressed
Contig11892_at	11892	putative 4-diphosphocytidyl-2-C-methyl-D- erythritol kinase [Oryza sativa (japonica cultivar-group)] dbj|BAB86428.1| putative isopentenyl mo	AT2G26930.1	4-diphosphocytidyl-2-C-methyl-D-erythritol kinase (CMK) (CDPMEK), identical to	Os01g58790.1	1	34298035	34303312	protein 4-diphosphocytidyl-2-C-methyl-D-erythritol kinase, chloroplast precursor, putative, expressed
Contig3667_s_at	3667	myb-related protein - barley emb|CAA61021.1| GAMyb protein [Hordeum vulgare subsp. vulgare]	AT5G06100.2	Encodes a member of the myb family of transcription factors (MYB33), contains Pfam profile: PF00249 myb DNA-binding domain. Double	Os01g59660.2	1	34835213	34839625	protein Transcription factor GAMYB, putative, expressed
Contig5581_at	5581	auxin efflux carrier family protein [Arabidopsis thaliana] pir||T48220 hypothetical protein T7H20.40 - Arabidopsis thaliana emb|CAB82972.1|	AT5G01990.1	auxin efflux carrier family protein, contains auxin efflux carrier domain, Pfam:PF03547	Os01g60230.3	1	35161430	35166673	protein auxin efflux carrier family protein, putative, expressed
Contig5580_s_at	5580	P0454H12.16 [Oryza sativa (japonica cultivar-group)]	AT5G01990.1	auxin efflux carrier family protein, contains auxin efflux carrier domain, Pfam:PF03547	Os01g60230.3	1	35161430	35166673	protein auxin efflux carrier family protein, putative, expressed
Contig3814_at	3814	putative delta l pyrroline-5-carboxylate synthetase [Oryza sativa (japonica cultivar-group)] dbj|BAB64280.1| putative delta-1-pyrroline-5-ca	AT2G39800.1	delta 1-pyrroline-5-carboxylate synthetase A / P5CS A (P5CS1), identical to SP:P54887:P5C1_ARATH	Os01g62900.1	1	36757827	36767692	protein Delta 1-pyrroline-5-carboxylate synthetase, putative, expressed
Contig9296_at	9296	P0005H10.22 [Oryza sativa (japonica cultivar-group)]	AT3G55646.1	expressed protein, similar to expressed protein [Arabidopsis thaliana] (TAIR:At2g39855.1); contains domain SER_RICH (PS50324)	Os01g62970.1	1	36807359	36810839	protein expressed protein
Contig16209_at	16209	OJ1402_H07.11 [Oryza sativa (japonica cultivar-group)] dbj|BAD82315.1| unknown protein [Oryza sativa (japonica cultivar-group)] dbj|BAB63700	AT5G01260.2	glycoside hydrolase starch-binding domain-containing protein, low similarity to SP:P31797 Cyclomaltodextrin glucanotransferase	Os01g63810.1	1	37348393	37350692	protein Starch binding domain containing protein, expressed
Contig21055_at	21055	contains EST AU065194(E60541)~similar to oligopeptide transporter [Oryza sativa (japonica cultivar-group)] dbj|BAB86548.1| contains EST AU06	AT1G22540.1	proton-dependent oligopeptide transport (POT) family protein, contains Pfam profile: PF00854 POT family	Os01g65210.1	1	38163986	38170513	protein POT family protein, expressed
Contig15379_at	15379	seven transmembrane protein Mlo4 [Zea mays]	AT1G11000.1	seven transmembrane MLO family protein / MLO-like protein 4 (MLO4), identical to membrane protein Mlo4 (Arabidopsis thaliana)	Os01g66510.1	1	38954595	38958776	protein MLO-like protein 1, putative, expressed
Contig5075_s_at	5075	P0470A12.5 [Oryza sativa (japonica cultivar-group)] dbj|BAB90280.1| P0470A12.5 [Oryza sativa (japonica cultivar-group)] dbj|BAB92626.1| P045	AT3G09000.1	proline-rich family protein	Os01g68300.1	1	40010287	40009684	protein expressed protein
Contig5075_at	5075	P0470A12.5 [Oryza sativa (japonica cultivar-group)] dbj|BAB90280.1| P0470A12.5 [Oryza sativa (japonica cultivar-group)] dbj|BAB92626.1| P045	AT3G09000.1	proline-rich family protein	Os01g68300.1	1	40010287	40009684	protein expressed protein
Contig7973_at	7973	putative histidine kinase [Oryza sativa (japonica cultivar-group)]	AT1G27320.1	histidine kinase (AHK3), identical to histidine kinase AHK3 (Arabidopsis thaliana) gi:13537198:dbj:BAB40775	Os01g69920.2	1	40736460	40730667	protein histidine kinase 2, putative, expressed
Contig19871_at	19871	putative CRK1 protein [Oryza sativa (japonica cultivar-group)] dbj|BAB89661.1| putative CRK1 protein [Oryza sativa (japonica cultivar-group)			Os01g70130.1	1	40918122	40912299	protein Protein kinase domain containing protein, expressed
Contig10529_at	10529	sec14 like protein [Oryza sativa (japonica cultivar-group)] dbj|BAB89672.1| sec14 like protein [Oryza sativa (japonica cultivar-group)]	AT1G01630.1	SEC14 cytosolic factor, putative / phosphoglyceride transfer protein, putative, contains Pfam PF00650 : CRAL/TRIO domain and PF03765	Os01g70210.1	1	40971463	40975281	protein Polyphosphoinositide-binding protein, putative, expressed
Contig16752_at	16752	putative flowering-time protein isoform alpha [Oryza sativa (japonica cultivar-group)] dbj|BAB64183.1| putative flowering-time protein isofo	AT4G35800.1	DNA-directed RNA polymerase II largest subunit (RPB205) (RPII) (RPB1), nearly identical to P:P18616 DNA-directed RNA polymerase	Os01g70810.1	1	41311305	41319819	protein flowering-time protein isoform alpha, putative, expressed
Contig8502_at	8502	P0492G09.20 [Oryza sativa (japonica cultivar-group)] dbj|BAB64198.1| P0492G09.20 [Oryza sativa (japonica cultivar-group)]	AT4G03200.1	expressed protein, contains Pfam PF03190: Protein of unknown function, DUF255	Os01g70950.1	1	41397603	41393885	protein sperm protein SSP411, putative, expressed
Contig4633_at	4633	putative dermal glycoprotein precursor [Oryza sativa (japonica cultivar-group)] dbj|BAB89707.1| putative xylanase inhibitor [Oryza sativa (j	AT1G03220.1	extracellular dermal glycoprotein, putative / EDGP, putative, similar to extracellular dermal glycoprotein EDGP precursor (Daucus	Os01g71080.1	1	41467498	41466060	protein xylanase inhibitor TAXI-IV, putative, expressed
Contig4633_x_at	4633	putative dermal glycoprotein precursor [Oryza sativa (japonica cultivar-group)] dbj|BAB89707.1| putative xylanase inhibitor [Oryza sativa (j	AT1G03220.1	extracellular dermal glycoprotein, putative / EDGP, putative, similar to extracellular dermal glycoprotein EDGP precursor (Daucus	Os01g71080.1	1	41467498	41466060	protein xylanase inhibitor TAXI-IV, putative, expressed
Contig9887_at	9887	glutathione S-transferase GST 28 [Zea mays]	AT3G09270.1	glutathione S-transferase, putative, similar to glutathione transferase GB:CAA71784 (Glycine max)	Os01g72120.1	1	42166847	42167909	protein Glutathione S-transferase, N-terminal domain containing protein, expressed
Contig23141_at	23141	putative glutathione S-transferase GST 24 [Oryza sativa (japonica cultivar-group)]	AT3G09270.1	glutathione S-transferase, putative, similar to glutathione transferase GB:CAA71784 (Glycine max)	Os01g72160.1	1	42174554	42175926	protein Glutathione S-transferase, N-terminal domain containing protein, expressed
Contig10278_at	10278	B1147A04.22 [Oryza sativa (japonica cultivar-group)]	AT5G13480.1	similar to WD-40 repeat family protein [Arabidopsis thaliana] (TAIR:At5g67320.1); similar to putative FY protein	Os01g72220.1	1	42207376	42201179	protein WD-repeat protein 33, putative, expressed
Contig11926_s_at	11926	OJ1656_A11.23 [Oryza sativa (japonica cultivar-group)] dbj|BAB85334.1| OJ1656_A11.23 [Oryza sativa (japonica cultivar-group)]			Os01g72670.4	1	42493310	42489440	protein expressed protein
Contig6627_at	6627	P0483G10.15 [Oryza sativa (japonica cultivar-group)] dbj|BAB63621.1| putative Ubiquitin-fold modifier 1 [Oryza sativa (japonica cultivar-group)]	AT1G77710.1	expressed protein, similar to hypothetical protein GB:P34661 (Caenorhabditis elegans)	Os01g73140.1	1	42748224	42746256	protein ubiquitin-fold modifier 1 precursor, putative, expressed
Contig8487_s_at	8487	putative syntaxin [Oryza sativa (japonica cultivar-group)]	AT1G28490.1	syntaxin 61 (SYP61) / osmotic stess-sensitive mutant 1 (OSM1), identical to SP:Q946Y7 Syntaxin 61 (AtSYP61) (Osmotic stess-sensit	Os01g73230.1	1	42777771	42774773	protein SNELIPTRC, putative, expressed
Contig14972_s_at	14972	peroxisomal membrane protein ABC transporter homologue [Oryza sativa (japonica cultivar-group)]	AT4G39850.1	peroxisomal ABC transporter (PXA1), identical to peroxisomal ABC transporter PXA1 GI:15320529 from (Arabidopsis	Os01g73530.1	1	42935890	42939281	protein ABC transporter family protein, expressed
Contig7463_at	7463	P0518C01.5 [Oryza sativa (japonica cultivar-group)] dbj|BAB63668.1| unknown protein [Oryza sativa (japonica cultivar-group)]			Os01g73940.1	1	43165822	43166397	protein expressed protein
Contig10985_at	10985	putative cytochrome P450 [Lolium rigidum]	AT1G64950.1	cytochrome P450, putative, similar to cytochrome P450 89A2 (CYPLXXXIX) (SP:Q42602) (Arabidopsis thaliana);similar to cytochrome	Os02g01890.1	2	488913	490588	protein Cytochrome P450 family protein, expressed
Contig8087_at	8087		AT4G16130.1	GHMP kinase family protein, contains GHMP kinases putative ATP-binding protein domain, Pfam:PF00288	Os02g04840.1	2	2239226	2230686	protein Arabinose kinase, putative, expressed
Contig5551_at	5551	probable choline-phosphate cytidylyltransferase (EC 2.7.7.15) (clone CCT2) - rape dbj|BAA09642.1| CTP:phosphocholine cytidylyltransferase [B	AT2G32260.1	cholinephosphate cytidylyltransferase, putative / phosphorylcholine transferase, putative / CTP:phosphocholine	Os02g07720.1	2	4024688	4028680	protein Choline-phosphate cytidylyltransferase B, putative, expressed
Contig4823_at	4823	putative glossy1 protein [Oryza sativa (japonica cultivar-group)]	AT5G57800.1	CER1 protein, putative (WAX2), similar to maize glossy1 homolog GI:2213643 from (Oryza sativa); contains Pfam profile PF01598: St	Os02g08230.1	2	4362385	4355059	protein Gl1 protein, putative, expressed
Contig10449_at	10449	hypothetical protein [Oryza sativa (japonica cultivar-group)] dbj|BAD10424.1| unknown protein [Oryza sativa (japonica cultivar-group)]	AT4G35220.1	cyclase family protein, contains Pfam profile: PF04199 putative cyclase	Os02g09420.1	2	4831146	4835173	protein cyclase family protein, putative, expressed
HV12E23u_at	39273	cysteine synthase [Oryza sativa] dbj|BAD53765.1| cysteine synthase [Oryza sativa (japonica cultivar-group)]	AT2G43750.1	cysteine synthase, chloroplast / O-acetylserine (thiol)-lyase / O-acetylserine sulfhydrylase / cpACS1 (OASB), identical	Os02g12900.2	2	6810648	6814112	protein Cysteine synthase, putative, expressed
Contig12674_at	12674	aminotransferase class IV family protein [Arabidopsis thaliana] sp|Q8L493|BAL3_ARATH Branched-chain amino acid aminotransferase-like protein	AT5G57850.1	aminotransferase class IV family protein, contains Pfam profile: PF01063 aminotransferase class IV	Os02g17330.1	2	9954958	9950652	protein Branched-chain-amino-acid aminotransferase-like protein 3, chloroplast precursor, putative, expressed
Contig24207_at	24207	putative branched-chain amino acid aminotransferase [Oryza sativa (japonica cultivar-group)] dbj|BAD28292.1| putative branched-chain amino a	AT5G57850.1	aminotransferase class IV family protein, contains Pfam profile: PF01063 aminotransferase class IV	Os02g17330.1	2	9954958	9950652	protein Branched-chain-amino-acid aminotransferase-like protein 3, chloroplast precursor, putative, expressed
Contig10520_s_at	10520	sugar transporter [Citrus unshiu]	AT1G67300.1	hexose transporter, putative, similar to hexose transporters from Solanum tuberosum (GI:8347246), Nicotiana tabacum (GI:8347244),	Os02g17500.2	2	10074588	10081476	protein Sugar transporter family protein, expressed
HV02I22r_at	38776	transducin family protein / WD-40 repeat family protein [Arabidopsis thaliana]	AT1G27840.2	similar to transducin family protein / WD-40 repeat family protein [Arabidopsis thaliana] (TAIR:At1g19750.1); similar to	Os02g20430.1	2	12052019	12057368	protein DNA excision repair protein ERCC-8, putative, expressed
Contig21830_at	21830	kelch repeat-containing F-box family protein [Arabidopsis thaliana]	AT4G03030.1	kelch repeat-containing F-box family protein, contains Pfam profiles PF01344: Kelch motif, PF00646: F-box domain	Os02g21110.1	2	12533292	12528766	protein Kelch motif family protein, expressed
Contig12841_at	12841	oxidoreductase NAD-binding domain-containing protein [Arabidopsis thaliana]	AT1G15140.1	oxidoreductase NAD-binding domain-containing protein, Contains Pfam profile PF00175: Oxidoreductase NAD-binding domain; ESTs	Os02g22260.1	2	13280877	13292529	protein Fruit protein PKIWI502, putative, expressed
Contig18478_at	18478	unknown [Arabidopsis thaliana]	AT3G25410.1	bile acid:sodium symporter family protein, low similarity to SP:Q14973 Sodium/bile acid cotransporter (Na(+)/bile acid cotransporte	Os02g27490.1	2	16259536	16262962	protein Sodium Bile acid symporter family protein, expressed
Contig12443_at	12443	hydroxyproline-rich glycoprotein family protein [Arabidopsis thaliana]	AT3G14010.1	hydroxyproline-rich glycoprotein family protein, similar to Mrs16p (GI:2737884) (Saccharomyces cerevisiae); weak similarity	Os02g27950.1	2	16539876	16531344	protein Ataxin-2 N-terminal region family protein, expressed
Contig7067_at	7067	O-linked N-acetyl glucosamine transferase, putative [Arabidopsis thaliana]	AT3G04240.1	O-linked N-acetyl glucosamine transferase, putative, similar to O-GlcNAc transferase, Homo sapiens (SP:O15294), Rattus norvegicus	Os02g28830.1	2	17052660	17040926	protein TPR Domain containing protein, expressed
Contig21229_at	21229	OSJNBa0073L04.5 [Oryza sativa (japonica cultivar-group)]	AT2G36290.1	hydrolase, alpha/beta fold family protein, low similarity to 2-hydroxy-6-oxo-6-phenylhexa-2,4-dienoate hydrolase	Os02g32970.1	2	19585409	19589654	protein hydrolase, alpha/beta fold family protein, putative, expressed
Contig4229_at	4229	NTGP4 [Nicotiana tabacum]	AT1G33970.2	similar to avirulence-responsive family protein / avirulence induced gene (AIG1) family protein [Arabidopsis	Os02g35130.1	2	21076774	21082494	protein AIG1 family protein, expressed
Contig13947_at	13947	ABC transporter-like [Arabidopsis thaliana]	AT5G64940.2	ABC1 family protein, contains Pfam domain, PF03109: ABC1 family	Os02g36570.2	2	22071618	22079406	protein ABC1 family protein, putative, expressed
HS16J06u_at	37155	OSJNBa0086B14.13 [Oryza sativa (japonica cultivar-group)] ref|XP_472671.1| OSJNBa0086B14.13 [Oryza sativa (japonica cultivar-group)]	AT1G22340.1	UDP-glucoronosyl/UDP-glucosyl transferase family protein, contains Pfam profile: PF00201 UDP-glucoronosyl	Os02g36840.1	2	22223706	22225554	protein Cytokinin-O-glucosyltransferase 2, putative, expressed
Contig2656_at	2656	OSJNBa0044K18.2 [Oryza sativa (japonica cultivar-group)] ref|XP_472873.1| OSJNBa0044K18.2 [Oryza sativa (japonica cultivar-group)]	AT4G24690.1	ubiquitin-associated (UBA)/TS-N domain-containing protein / octicosapeptide/Phox/Bemp1 (PB1) domain-containing	Os02g38050.3	2	22981721	22975977	protein PB1 domain containing protein, expressed
Contig3822_at	3822	GCPE protein [Catharanthus roseus]	AT5G60600.1	1-hydroxy-2-methyl-2-(E)-butenyl 4-diphosphate synthase, putative / GcpE family protein, similar to GcpE	Os02g39160.1	2	23653305	23647436	protein 4-hydroxy-3-methylbut-2-en-1-yl diphosphate synthase family protein, expressed
Contig6878_at	6878	unknown [Arabidopsis thaliana]	AT2G22570.1	isochorismatase hydrolase family protein, contains Pfam profile PF00857: isochorismatase family protein	Os02g39400.1	2	23767238	23769792	protein isochorismatase family protein, expressed
Contig16219_at	16219	OSJNBa0014K14.6 [Oryza sativa (japonica cultivar-group)] ref|XP_473075.1| OSJNBa0014K14.6 [Oryza sativa (japonica cultivar-group)]	AT1G15740.1	leucine-rich repeat family protein	Os02g39970.2	2	24168376	24160960	protein F-box protein FBL2, putative, expressed
Contig14492_at	14492	tRNA synthetase class II (D, K and N) family protein [Arabidopsis thaliana]	AT3G13490.1	tRNA synthetase class II (D, K and N) family protein, similar to SP:Q9RHV9 Lysyl-tRNA synthetase (EC 6.1.1.6) (Lysine--tRNA ligase)	Os02g41470.3	2	24854226	24842306	protein Lysyl-tRNA synthetase, putative, expressed
HR01G01r_at	36660	cytochrome b5 [Ananas comosus]	AT5G48810.1	cytochrome b5, identical to cytochrome b5 (Arabidopsis thaliana) GI:4240122; strong similarity to Cytochrome B5 SP:P49098 from	Os02g43360.1	2	26158352	26157254	protein Cytochrome b5, putative, expressed
Contig8758_at	8758	putative UDP-glucose:glycoprotein glucosyltransferase [Oryza sativa (japonica cultivar-group)]	AT1G71220.1	UDP-glucose:glycoprotein glucosyltransferase, putative, similar to UDP-glucose:glycoprotein glucosyltransferase precursor	Os02g44510.3	2	26937222	26945553	protein UDP-glucose:glycoprotein glucosyltransferase 1 precursor, putative, expressed
Contig9801_at	9801	2-C-methyl-D-erythritol 2,4-cyclodiphosphate synthase, chloroplast precursor (MECPS) (MECDP-synthase) gb|AAF65155.1| 2C-methyl-D-erythritol	AT1G63970.1	2C-methyl-D-erythritol 2,4-cyclodiphosphate synthase, putative, similar to 2C-methyl-D-erythritol 2,4-cyclodiphosphate synthase	Os02g45660.1	2	27769641	27767582	protein 2-C-methyl-D-erythritol 2,4-cyclodiphosphate synthase, chloroplast precursor, putative, expressed
HVSMEb0005E07r2_s_at	40954	putative zinc-binding protein [Oryza sativa (japonica cultivar-group)] dbj|BAD07695.1| putative zinc-binding protein [Oryza sativa (japonica	AT1G32700.1	zinc-binding family protein, similar to zinc-binding protein (Pisum sativum) GI:16117799; contains Pfam profile PF04640 : Protein	Os02g46610.1	2	28430833	28429222	protein zinc-binding family protein, putative, expressed
Contig3950_at	3950	putative WD-40 repeat protein [Oryza sativa (japonica cultivar-group)] ref|XP_506946.1| PREDICTED P0654B04.16-1 gene product [Oryza sativa (	AT1G55680.1	WD-40 repeat family protein, contains 2 (1 significant) WD-40 repeats (PF0400); similar to Trp-Asp repeat protein (PIR:T40094)	Os02g48964.1	2	29935779	29928601	protein WD-40 repeat family protein, putative, expressed
Contig18520_at	18520	cellulose synthase-like protein OsCslE2 [Oryza sativa]	AT1G55850.1	cellulose synthase family protein, similar to cellulose synthase catalytic subunit (gi:13925881) from Nicotiana alata, cellulose	Os02g49332.3	2	30142989	30147946	protein cellulose synthase-like protein CslE, putative, expressed
Contig12535_at	12535	protein F26F24.8 [imported] - Arabidopsis thaliana gb|AAF86997.1| F26F24.8 [Arabidopsis thaliana]	AT1G23230.1	expressed protein	Os02g49992.1	2	30547698	30536300	protein expressed protein
Contig14094_at	14094	unknown protein [Oryza sativa (japonica cultivar-group)] dbj|BAD15758.1| unknown protein [Oryza sativa (japonica cultivar-group)]			Os02g50700.1	2	30965708	30967020	protein expressed protein
Contig14842_at	14842	OSJNBa0013K16.12 [Oryza sativa (japonica cultivar-group)]	AT4G39795.1	senescence-associated protein-related, similar to senescence-associated protein SAG102 (GI:22331931) (Arabidopsis thaliana);	Os02g51550.1	2	31570121	31571386	protein expressed protein
Contig4110_s_at	4110	putative RING-H2 zinc finger protein [Oryza sativa (japonica cultivar-group)] dbj|BAD17101.1| putative RING-H2 zinc finger protein [Oryza sa	AT5G27420.1	zinc finger (C3HC4-type RING finger) family protein, similar to RING-H2 zinc finger protein ATL6 (Arabidopsis thaliana)	Os02g52210.1	2	31961936	31964156	protein Zinc finger, C3HC4 type family protein, expressed
rbaal21j20_s_at	49706	putative RING-H2 zinc finger protein [Oryza sativa (japonica cultivar-group)] dbj|BAD17101.1| putative RING-H2 zinc finger protein [Oryza sa	AT5G27420.1	zinc finger (C3HC4-type RING finger) family protein, similar to RING-H2 zinc finger protein ATL6 (Arabidopsis thaliana)	Os02g52210.1	2	31961936	31964156	protein Zinc finger, C3HC4 type family protein, expressed
Contig4110_at	4110	putative RING-H2 zinc finger protein [Oryza sativa (japonica cultivar-group)] dbj|BAD17101.1| putative RING-H2 zinc finger protein [Oryza sa	AT5G27420.1	zinc finger (C3HC4-type RING finger) family protein, similar to RING-H2 zinc finger protein ATL6 (Arabidopsis thaliana)	Os02g52210.1	2	31961936	31964156	protein Zinc finger, C3HC4 type family protein, expressed
Contig25716_at	25716	Galactoside 2-alpha-L-fucosyltransferase (Xyloglucan alpha-(1,2)-fucosyltransferase) (PsFT1)	AT2G03220.1	galactoside 2-alpha-L-fucosyltransferase / xyloglucan alpha-(1,2)-fucosyltransferase (FUT1) (FT1), identical	Os02g52610.1	2	32173486	32181532	protein Galactoside 2-alpha-L-fucosyltransferase, putative, expressed
Contig4312_s_at	4312	neutral leucine aminopeptidase preprotein; preLAP-N; metallo-exopeptidase; leucyl aminopeptidase; LAP [Lycopersicon esculentum]	AT2G24200.1	cytosol aminopeptidase, identical to cytosol aminopeptidase SP:P30184 from (Arabidopsis thaliana); contains Pfam profiles: PF0088	Os02g55140.1	2	33776827	33773392	protein Cytosol aminopeptidase, putative, expressed
Contig8038_s_at	8038	ABC1 family protein [Arabidopsis thaliana] dbj|BAB01360.1| unnamed protein product [Arabidopsis thaliana]	AT3G24190.1	ABC1 family protein, contains Pfam domain, PF03109: ABC1 family	Os02g57160.1	2	35003489	34999045	protein ABC1 family protein, expressed
Contig2750_s_at	2750	3-ketoacyl-CoA thiolase-like protein [Oryza sativa (japonica cultivar-group)] dbj|BAD21525.1| putative 3-ketoacyl-CoA thiolase; acetyl-CoA a	AT2G33150.1	acetyl-CoA C-acyltransferase, putative / 3-ketoacyl-CoA thiolase, putative, similar to 3-ketoacyl-CoA thiolase (E.C.	Os02g57260.1	2	35079330	35075010	protein 3-ketoacyl-CoA thiolase 2, peroxisomal precursor, putative, expressed
Contig14007_at	14007	expressed protein [Arabidopsis thaliana]	AT5G04460.1	expressed protein	Os02g57750.1	2	35357005	35363032	protein expressed protein
Contig23021_at	23021	AGO1 homologous protein [Oryza sativa (japonica cultivar-group)]	AT1G48410.1	argonaute protein (AGO1), identical to SP:O04379 Argonaute protein (AGO1) {Arabidopsis thaliana}; contains Pfam profiles PF02171:	Os02g58490.1	2	35762519	35755309	protein PINHEAD protein, putative, expressed
Contig20989_at	20989	putative palmitoyl-protein thioesterase [Oryza sativa (japonica cultivar-group)] gb|AAP55031.1| putative palmitoyl-protein thioesterase [Ory	AT3G60340.2	palmitoyl protein thioesterase family protein, palmitoyl-protein thioesterase precursor, Mus musculus, EMBL:AF071025	Os03g01150.1	3	84875	88867	protein Palmitoyl protein thioesterase containing protein, expressed
Contig9955_at	9955	Pollen allergen Lol p 2-A (Lol p II-A) pir||A34291 pollen allergen Lol p IIA - perennial ryegrass	AT1G65680.1	similar to beta-expansin, putative (EXPB4) [Arabidopsis thaliana] (TAIR:At2g45110.1); similar to cim1 protein - soybean	Os03g01640.1	3	375686	376785	protein Major pollen allergen Ory s 1 precursor, putative, expressed
Contig6208_at	6208	putative C-4 sterol methyl oxidase [Oryza sativa (japonica cultivar-group)] gb|AAP54879.1| putative C-4 sterol methyl oxidase [Oryza sativa	AT4G22756.1	sterol desaturase family protein, similar to sterol 4-alpha-methyl-oxidase GI:16973471 from (Arabidopsis thaliana); contains Pfam	Os03g01820.1	3	480200	478264	protein Sterol desaturase family protein, expressed
Contig25041_at	25041	Hypothetical protein [Oryza sativa (japonica cultivar-group)] gb|AAO17031.1| Hypothetical protein [Oryza sativa (japonica cultivar-group)]	AT1G01220.1	GHMP kinase-related, contains similarity to L-fucose kinase (Homo sapiens) gi:21212956:emb:CAD29647	Os03g02410.1	3	835526	830606	protein GHMP kinases putative ATP-binding protein, expressed
Contig19065_at	19065	Putative glucan synthase [Oryza sativa (japonica cultivar-group)] gb|AAM19120.1| Putative glucan synthase [Oryza sativa (japonica cultivar-g	AT1G05570.1	similar to glycosyl transferase family 48 protein [Arabidopsis thaliana] (TAIR:At5g13000.1); similar to glycosyl transferase	Os03g03610.1	3	1574179	1560521	protein 1,3-beta-glucan synthase component family protein, expressed
Contig17715_at	17715				Os03g05240.1	3	2517931	2519094	protein retrotransposon protein, putative, unclassified
Contig10352_s_at	10352	Hypothetical protein [Oryza sativa]	AT2G36810.1	expressed protein	Os03g05330.1	3	2576121	2584586	protein HEAT repeat family protein, expressed
Contig14289_at	14289	putative protein C prepropeptide [Oryza sativa (japonica cultivar-group)] gb|AAP53796.1| putative protein C prepropeptide [Oryza sativa (jap	AT4G14746.1	similar to Unknown protein [Oryza sativa (japonica cultivar-group)] (GB:AAN06866.1)	Os03g06580.1	3	3293893	3296539	protein expressed protein
HA13O21r_s_at	31872	putative protein C prepropeptide [Oryza sativa (japonica cultivar-group)] gb|AAP53796.1| putative protein C prepropeptide [Oryza sativa (jap	AT4G14746.1	similar to Unknown protein [Oryza sativa (japonica cultivar-group)] (GB:AAN06866.1)	Os03g06580.1	3	3293893	3296539	protein expressed protein
Contig9064_at	9064	unnamed protein product [Arabidopsis thaliana]	AT3G13845.1	expressed protein	Os03g07640.1	3	3862749	3862120	protein transposon protein, putative, CACTA, En/Spm sub-class
Contig25993_at	25993	Putative dihydroflavonal-4-reductase [Oryza sativa]	AT4G33360.1	terpene cyclase/mutase-related, low similarity to squalene-hopene cyclase from Zymomonas mobilis	Os03g08630.1	3	4423132	4425588	protein dihydrokaempferol 4-reductase, putative, expressed
Contig13799_at	13799	Putative alcohol dehydrogenase [Oryza sativa (japonica cultivar-group)] gb|AAN64148.1| Putative alcohol dehydrogenase [Oryza sativa (japonic	AT1G22430.2	similar to alcohol dehydrogenase, putative [Arabidopsis thaliana] (TAIR:At4g22110.1); similar to alcohol dehydrogenase,	Os03g08999.1	3	4659082	4646378	protein oxidoreductase, zinc-binding dehydrogenase family protein, expressed
Contig6706_at	6706	mannitol transporter, putative [Arabidopsis thaliana] dbj|BAB01812.1| sugar transporter protein [Arabidopsis thaliana]	AT3G18830.1	This gene encodes a plasma membrane-localized polyol/cyclitol/monosaccharide-H+-symporter. The AtPLT5	Os03g10100.1	3	5091309	5093451	protein Sugar transporter family protein, expressed
Contig16010_at	16010	putative 1,4-beta-xylanase [Oryza sativa (japonica cultivar-group)] gb|AAP53220.1| putative 1,4-beta-xylanase [Oryza sativa (japonica cultiv	AT4G33830.1	glycosyl hydrolase family 10 protein, xylan endohydrolase isoenzyme X-I, Hordeum vulgare,PID:g1813595	Os03g10478.1	3	5314859	5310426	protein 1,4-beta-xylanase, putative, expressed
Contig15716_at	15716	glyoxal oxidase-related [Arabidopsis thaliana] gb|AAF87115.1| F10A5.18 [Arabidopsis thaliana]	AT1G75620.1	glyoxal oxidase-related, contains similarity to glyoxal oxidase precursor (Phanerochaete chrysosporium) gi:1050302:gb:AAA87594	Os03g15320.1	3	8363259	8365140	protein glyoxal oxidase, putative, expressed
Contig5189_at	5189	hypothetical protein [Oryza sativa (japonica cultivar-group)] gb|AAP06907.1| hypothetical protein [Oryza sativa (japonica cultivar-group)] g	AT5G06060.1	tropinone reductase, putative / tropine dehydrogenase, putative, similar to tropinone reductase SP:P50165 from (Datura stramonium)	Os03g16230.2	3	8931135	8929080	protein Tropinone reductase homolog At1g07440, putative, expressed
Contig6641_at	6641	P0009G03.13 [Oryza sativa (japonica cultivar-group)]	AT2G37570.1	expressed protein	Os03g16910.2	3	9381693	9384605	protein SLT1 protein, putative, expressed
Contig8153_at	8153	P0506B12.26 [Oryza sativa (japonica cultivar-group)]	AT3G12360.1	ankyrin repeat family protein, contains ankyrin repeat domains, Pfam:PF00023	Os03g17240.1	3	9584235	9587476	protein ankyrin repeat family protein, putative, expressed
Contig17964_at	17964	At5g01610 [Arabidopsis thaliana]	AT5G37070.1	expressed protein, contains Pfam profile PF04398: Protein of unknown function, DUF538	Os03g18560.1	3	10371797	10370703	protein expressed protein
HO14C15S_at	36489	P0496H05.21 [Oryza sativa (japonica cultivar-group)] dbj|BAC03293.1| P0496H05.21 [Oryza sativa (japonica cultivar-group)]	AT3G50190.1	expressed protein, similar to expressed protein [Arabidopsis thaliana] (TAIR:At3g50130.1); similar to expressed protein	Os03g19700.1	3	11062018	11060503	protein expressed protein
Contig14026_at	14026	Putative NAM (no apical meristem) protein [Oryza sativa (japonica cultivar-group)] gb|AAN64999.1| Putative NAM (no apical meristem) protein	AT1G61110.1	no apical meristem (NAM) family protein, contains Pfam PF02365: No apical meristem (NAM) domain; similar to NAM protein GI:127963	Os03g21060.1	3	11955207	11952807	protein NAC domain transcription factor, putative, expressed
Contig7297_at	7297	putative CDPK substrate protein 1 [Oryza sativa (japonica cultivar-group)]	AT4G28610.1	myb family transcription factor, putative / phosphate starvation response regulator, putative (PHR1), contains Pfam profile:	Os03g21240.1	3	12105094	12110104	protein myb-like DNA-binding domain, SHAQKYF class family protein, expressed
Contig16518_at	16518		AT1G07730.2	disease resistance-responsive family protein, contains Pfam PF03018: Plant disease resistance response protein	Os03g24560.1	3	13975479	13974644	protein expressed protein
Contig5665_at	5665	putative cytochrome P450-related protein [Oryza sativa] gb|AAG46147.1| putative cytochrome P450-related protein [Oryza sativa]	AT2G46950.1	cytochrome P450 family protein, similar to cytochrome P450 72A1 (SP:Q05047) (Catharanthus roseus); contains Pfam profile: PF00067	Os03g25480.1	3	14531818	14535607	protein Cytochrome P450 family protein, expressed
HW06D22u_at	47528	secretory carrier membrane protein (SCAMP) family protein (SC3) [Arabidopsis thaliana]	AT1G61250.1	secretory carrier membrane protein (SCAMP) family protein (SC3), contains Pfam domain, PF04144: SCAMP family	Os03g38590.1	3	21375180	21370785	protein Secretory carrier-associated membrane protein, putative, expressed
Contig14987_at	14987	putative ACT domain repeat protein [Oryza sativa (japonica cultivar-group)] gb|AAO59994.1| putative ACT domain repeat protein [Oryza sativa	AT2G03730.2	similar to ACT domain containing protein (ACR4) [Arabidopsis thaliana] (TAIR:At1g69040.2); similar to putative ACT domain	Os03g40100.1	3	22236313	22239261	protein ACT domain containing protein, putative, expressed
Contig11855_at	11855	putative ubiquitin-conjugating enzyme binding protein [Oryza sativa (japonica cultivar-group)] ref|XP_463240.1| putative ubiquitin-conjugati	AT2G16090.1	zinc finger protein-related, contains similarity to zinc finger proteins and Pfam domain, PF01485: IBR domain	Os03g42760.1	3	23766859	23770876	protein IBR domain containing protein, expressed
Contig11270_at	11270	CCAAT-binding transcription factor (CBF-B/NF-YA) family protein [Arabidopsis thaliana]	AT5G06510.3	CCAAT-binding transcription factor (CBF-B/NF-YA) family protein, contains Pfam profile: PF02045 CCAAT-binding	Os03g44540.1	3	25028891	25023300	protein CCAAT-binding transcription factor subunit B family protein, expressed
Contig13009_at	13009	putative oxidoreductase protein [Oryza sativa (japonica cultivar-group)] ref|XP_469064.1| putative oxidoreductase protein [Oryza sativa (jap	AT5G04900.1	short-chain dehydrogenase/reductase (SDR) family protein, contains INTERPRO family IPR002198 Short-chain	Os03g45194.1	3	25479421	25471939	protein myb-like DNA-binding domain, SHAQKYF class family protein, expressed
Contig7803_at	7803	hypothetical protein [Oryza sativa (japonica cultivar-group)]	AT2G32090.1	lactoylglutathione lyase family protein / glyoxalase I family protein, contains glyoxalase family protein domain, Pfam:PF00903	Os03g45720.1	3	25758585	25755754	protein glyoxalase family protein, expressed
Contig1648_at	1648	phosphoglucomutase [Triticum aestivum]	AT1G70730.1	phosphoglucomutase, cytoplasmic, putative / glucose phosphomutase, putative, strong similarity to SP:P93804 Phosphoglucomutase,	Os03g50480.1	3	28762755	28769269	protein Phosphoglucomutase, cytoplasmic 2, putative, expressed
Contig18001_at	18001	3,4-dihydroxy-2-butanone kinase [Oryza sativa (japonica cultivar-group)]	AT3G17770.1	dihydroxyacetone kinase family protein, contains Pfam domains, PF02733: DAK1 domain and PF02734: DAK2 domain	Os03g51000.1	3	29096123	29088237	protein 3,4-dihydroxy-2-butanone kinase, putative, expressed
Contig3848_at	3848	LYTB-like protein precursor [Adonis palaestina]	AT4G34350.1	Arabidopsis ISPH is involved in the plastid nonmevalonate pathway of isoprenoid biosynthesis. It was shown to complement the	Os03g52170.1	3	29904464	29900734	protein 4-hydroxy-3-methylbut-2-enyl diphosphate reductase, putative, expressed
Contig3848_s_at	3848	LYTB-like protein precursor [Adonis palaestina]	AT4G34350.1	Arabidopsis ISPH is involved in the plastid nonmevalonate pathway of isoprenoid biosynthesis. It was shown to complement the	Os03g52170.1	3	29904464	29900734	protein 4-hydroxy-3-methylbut-2-enyl diphosphate reductase, putative, expressed
Contig16764_at	16764	LIP isoform of BLIP [Homo sapiens]			Os03g52830.1	3	30243651	30246166	protein FATC domain containing protein, expressed
Contig15344_at	15344	unknown protein [Oryza sativa (japonica cultivar-group)] ref|XP_469667.1| unknown protein [Oryza sativa (japonica cultivar-group)]	AT1G56290.1	CwfJ-like family protein, contains Pfam profiles PF04677: Protein similar to CwfJ N terminus 1, PF04676: Protein similar to CwfJ	Os03g52980.1	3	30337025	30342401	protein CwfJ C-terminus 1 containing protein, expressed
Contig2776_at	2776	sulfate adenylyltransferase (EC 2.7.7.4) - maize gb|AAB94542.1| ATP sulfurylase [Zea mays]	AT3G22890.1	sulfate adenylyltransferase 1 / ATP-sulfurylase 1 (APS1), nearly identical to ATP sulfurylase (APS1) (Arabidopsis	Os03g53230.1	3	30485708	30482460	protein Bifunctional 3'-phosphoadenosine 5'-phosphosulfate synthethase, putative, expressed
Contig7413_s_at	7413	putative ABC transporter [Hordeum vulgare subsp. vulgare]	AT5G39040.1	ABC transporter (TAP2), TAP-like ABC transporter, Rattus norvegicus, EMBL:AB027520; identical to cDNA transporter associated	Os03g54790.1	3	31088889	31094229	protein ABC transporter transmembrane region family protein, expressed
Contig15963_at	15963	putative heat shock protein [Oryza sativa (japonica cultivar-group)]	AT4G37480.1	DNAJ heat shock N-terminal domain-containing protein, low similarity to J-Domain (Residues 2-76) In The Escherichia coli	Os03g55360.1	3	31434870	31439304	protein DnaJ domain containing protein, expressed
Contig16143_at	16143	hypothetical protein [Oryza sativa (japonica cultivar-group)] gb|AAM19029.1| hypothetical protein [Oryza sativa (japonica cultivar-group)] g			Os03g56620.1	3	32187851	32190559	protein expressed protein
HK03H05r_s_at	34968	unknown protein [Oryza sativa (japonica cultivar-group)]	AT3G14160.1	oxidoreductase, 2OG-Fe(II) oxygenase family protein, low similarity to alkB protein (Caulobacter crescentus)(GI:2055386); contains	Os03g60190.1	3	34173380	34177340	protein oxidoreductase, 2OG-Fe oxygenase family protein, putative, expressed
HV10J12u_s_at	39163	putative actin-binding protein [Oryza sativa (japonica cultivar-group)]	AT5G59880.1	actin-depolymerizing factor 3 (ADF3), identical to SP:Q9ZSK4 Actin-depolymerizing factor 3 (ADF 3) (AtADF3)	Os03g60580.1	3	34369405	34370315	protein Actin-depolymerizing factor 4, putative, expressed
Contig17082_at	17082	putative Bowman-Birk serine protease inhibitor [Oryza sativa (japonica cultivar-group)] gb|AAO18460.1| putative Bowman-Birk serine protease			Os03g60840.1	3	34507021	34506004	protein Bowman-Birk serine protease inhibitor family protein, expressed
Contig13983_at	13983	putative hydrolase [Oryza sativa (japonica cultivar-group)] gb|AAL79744.1| putative hydrolase [Oryza sativa] gb|AAO39862.1| putative hydrola	AT4G02340.1	epoxide hydrolase, putative, similar to epoxide hydrolases from Glycine max GI:2764806, Solanum tuberosum GI:407938; contains Pfam	Os03g61340.1	3	34762463	34759621	protein hydrolase, alpha/beta fold family protein, expressed
HVSMEc0004G11r2_s_at	41551	putative galactose kinase [Oryza sativa (japonica cultivar-group)] ref|XP_470165.1| putative galactose kinase [Oryza sativa (japonica cultiv	AT3G06580.1	galactokinase (GAL1), identical to galactokinase (Galactose kinase) (Arabidopsis thaliana) SWISS-PROT:Q9SEE5	Os03g61710.1	3	34913653	34919176	protein Galactokinase, putative, expressed
Contig7990_at	7990	putative basic blue copper protein [Oryza sativa (japonica cultivar-group)]	AT2G02850.1	plastocyanin-like domain-containing protein / plantacyanin, putative, similar to plantacyanin GI:3395754 from (Spinacia	Os03g63390.1	3	35759693	35760450	protein Chemocyanin precursor, putative, expressed
Contig23023_at	23023	OSJNBb0004G23.9 [Oryza sativa (japonica cultivar-group)] emb|CAE02757.2| OSJNBb0085F13.4 [Oryza sativa (japonica cultivar-group)]	AT4G12390.1	invertase/pectin methylesterase inhibitor family protein, low similarity to pectinesterase from Arabidopsis thaliana SP:Q42534,	Os04g01570.1	4	377523	376759	protein pectinesterase inhibitor domain containing protein, expressed
Contig25605_at	25605	OSJNBa0027O01.2 [Oryza sativa (japonica cultivar-group)] emb|CAD39708.1| OSJNBa0052P16.24 [Oryza sativa (japonica cultivar-group)]	AT3G26210.1	cytochrome P450 71B23, putative (CYP71B23), Identical to Cytochrome P450 71B23 (SP:Q9LTM0)(Arabidopsis thaliana);contains Pfam prof	Os04g10160.1	4	5464874	5466769	protein Cytochrome P450 CYP99A1, putative, expressed
Contig17510_s_at	17510	OSJNBb0006L01.7 [Oryza sativa (japonica cultivar-group)]	AT1G59520.1	expressed protein (CW7)	Os04g10420.1	4	5646506	5635855	protein expressed protein
Contig11751_at	11751	farnesylated protein 1 [Hordeum vulgare subsp. vulgare]	AT5G66110.1	similar to heavy-metal-associated domain-containing protein / copper chaperone (CCH)-related [Arabidopsis thaliana]	Os04g17100.1	4	9344407	9343205	protein farnesylated protein 1, putative, expressed
Contig10432_at	10432	OSJNBa0072D08.7 [Oryza sativa (japonica cultivar-group)] ref|XP_471447.1| OSJNBa0072D08.7 [Oryza sativa (japonica cultivar-group)]	AT2G45290.1	transketolase, putative, strong similarity to transketolase 1 (Capsicum annuum) GI:3559814; contains Pfam profiles PF02779:	Os04g19740.1	4	11001922	11007947	protein Transketolase, chloroplast precursor, putative, expressed
Contig22173_at	22173	OSJNBa0079F16.16 [Oryza sativa (japonica cultivar-group)]			Os04g21110.1	4	11842537	11862809	protein Phosphoribulokinase/Uridine kinase family protein, expressed
HVSMEi0009N09r2_at	43959	OSJNBa0008A08.5 [Oryza sativa (japonica cultivar-group)] ref|XP_471937.1| OSJNBa0008A08.5 [Oryza sativa (japonica cultivar-group)]	AT3G02740.1	aspartyl protease family protein, contains Pfam profile: PF00026 eukaryotic aspartyl protease	Os04g26834.1	4	15666302	15657201	protein aspartyl protease family protein, putative, expressed
HI04J08u_s_at	34614	OSJNBa0038P21.12 [Oryza sativa (japonica cultivar-group)]	AT4G14150.1	phragmoplast-associated kinesin-related protein (PAKRP1)	Os04g28260.1	4	16511596	16520003	protein Kinesin-related family protein, expressed
Contig17685_at	17685	OSJNBa0044M19.10 [Oryza sativa (japonica cultivar-group)] ref|XP_472276.1| OSJNBa0044M19.10 [Oryza sativa (japonica cultivar-group)]	AT1G27990.1	expressed protein	Os04g31710.1	4	18807125	18808116	protein expressed protein
HB26N23r_at	32960	OSJNBa0039C07.10 [Oryza sativa (japonica cultivar-group)] ref|XP_472341.1| OSJNBa0039C07.10 [Oryza sativa (japonica cultivar-group)]	AT5G13330.1	encodes a member of the ERF (ethylene response factor) subfamily B-4 of ERF/AP2 transcription factor family. The protein contains o	Os04g32620.1	4	19464268	19466627	protein AP2 domain containing protein, expressed
Contig8724_at	8724	OSJNBb0012E08.3 [Oryza sativa (japonica cultivar-group)]	AT1G09020.1	protein kinase, putative, similar to protein kinase AKINbetagamma-2 (Zea mays) GI:11139548, AKINbetagamma-1 (Zea mays) GI:11139546;	Os04g32880.1	4	19671656	19663926	protein CBS domain containing protein, expressed
Contig13552_at	13552	OSJNBb0118P14.13 [Oryza sativa (japonica cultivar-group)] ref|XP_472385.1| OSJNBb0118P14.13 [Oryza sativa (japonica cultivar-group)]	AT5G27730.1	expressed protein	Os04g33200.1	4	19904245	19896521	protein expressed protein
Contig11241_at	11241	apoplastic invertase 1 [Hordeum vulgare subsp. vulgare]	AT3G52600.1	beta-fructosidase, putative / beta-fructofuranosidase, putative, similar to beta-fructofuranosidase (Daucus carota) GI:18324	Os04g33740.1	4	20234783	20239629	protein Beta-fructofuranosidase, insoluble isoenzyme 2 precursor, putative, expressed
Contig20468_at	20468	OSJNBa0084A10.13 [Oryza sativa (japonica cultivar-group)] ref|XP_472552.1| OSJNBa0084A10.13 [Oryza sativa (japonica cultivar-group)]	AT1G58060.1	helicase domain-containing protein, contains similarity to SP:P24785 Dosage compensation regulator (Male-less protein) (No action	Os04g35260.2	4	21258041	21241121	protein helicase domain-containing protein, putative, expressed
Contig19197_at	19197	NBS-LRR type resistance protein - barley (fragment) gb|AAB96976.1| NBS-LRR type resistance protein [Hordeum vulgare]	AT4G26090.1	disease resistance protein RPS2 (CC-NBS-LRR class), putative, domain signature CC-NBS-LRR exists, suggestive of a disease resista	Os04g43440.1	4	25493439	25489213	protein NB-ARC domain containing protein, expressed
HVSMEm0012J18r2_at	45672	OSJNBa0017B10.13 [Oryza sativa (japonica cultivar-group)]	AT2G15490.1	UDP-glucoronosyl/UDP-glucosyl transferase family protein, contains Pfam profile: PF00201 UDP-glucoronosyl	Os04g47770.1	4	28117492	28119587	protein Cis-zeatin O-glucosyltransferase, putative, expressed
Contig13900_at	13900	OSJNBa0064M23.9 [Oryza sativa (japonica cultivar-group)] ref|XP_473636.1| OSJNBa0064M23.9 [Oryza sativa (japonica cultivar-group)]	AT3G57870.1	ubiquitin-conjugating enzyme, putative, strong similarity to SP:P50550 Ubiquitin-like protein SUMO-1 conjugating enzyme (EC	Os04g49130.1	4	29073108	29070092	protein Ubiquitin-conjugating enzyme E2 I, putative, expressed
Contig12692_at	12692	OSJNBb0015N08.5 [Oryza sativa (japonica cultivar-group)] ref|XP_473793.1| OSJNBb0015N08.5 [Oryza sativa (japonica cultivar-group)]	AT5G57540.1	xyloglucan:xyloglucosyl transferase, putative / xyloglucan endotransglycosylase, putative / endo-xyloglucan transferase, putative	Os04g51520.1	4	30304461	30301276	protein Glycosyl hydrolases family 16 protein, expressed
Contig12692_s_at	12692	OSJNBb0015N08.5 [Oryza sativa (japonica cultivar-group)] ref|XP_473793.1| OSJNBb0015N08.5 [Oryza sativa (japonica cultivar-group)]	AT5G57540.1	xyloglucan:xyloglucosyl transferase, putative / xyloglucan endotransglycosylase, putative / endo-xyloglucan transferase, putative	Os04g51520.1	4	30304461	30301276	protein Glycosyl hydrolases family 16 protein, expressed
Contig18382_at	18382	leucine-rich repeat family protein / extensin family protein [Arabidopsis thaliana] pir||T04859 extensin homolog F28A21.80 - Arabidopsis tha	AT4G18670.1	leucine-rich repeat family protein / extensin family protein, similar to extensin-like protein (Lycopersicon esculentum)	Os04g52250.1	4	30832100	30832969	protein transposon protein, putative, CACTA, En/Spm sub-class, expressed
Contig13669_at	13669	OSJNBa0008M17.13 [Oryza sativa (japonica cultivar-group)]			Os04g52560.1	4	31034974	31031109	protein transposon protein, putative, unclassified, expressed
Contig6449_s_at	6449	OSJNBa0058K23.19 [Oryza sativa (japonica cultivar-group)]	AT1G30470.1	SIT4 phosphatase-associated family protein, contains similarity to copper chaperone homolog CCH GB:AAF15286	Os04g52940.1	4	31312921	31322856	protein SIT4 phosphatase-associated family protein, putative, expressed
Contig7827_at	7827	OSJNBa0089N06.19 [Oryza sativa (japonica cultivar-group)]	AT1G61720.1	dihydroflavonol 4-reductase (dihydrokaempferol 4-reductase) family (BAN), similar to dihydroflavonol 4-reductase GI:1332411	Os04g53850.1	4	31866534	31869210	protein NAD dependent epimerase/dehydratase family protein, expressed
Contig17511_at	17511	OSJNBa0043L09.29 [Oryza sativa (japonica cultivar-group)] ref|XP_474033.1| OSJNBa0043L09.29 [Oryza sativa (japonica cultivar-group)]	AT2G25970.1	KH domain-containing protein	Os04g54350.1	4	32132785	32129344	protein SPRY domain containing protein, expressed
Contig17325_s_at	17325	OSJNBa0033G05.14 [Oryza sativa (japonica cultivar-group)]	AT2G12550.1	ubiquitin-associated (UBA)/TS-N domain-containing protein, low similarity to NUB1 (NEDD8-interacting protein) (Homo sapiens)	Os04g55150.2	4	32569674	32575089	protein UBA/TS-N domain containing protein, expressed
Contig6105_s_at	6105	OSJNBa0070O11.2 [Oryza sativa (japonica cultivar-group)] ref|XP_474099.1| OSJNBa0070O11.2 [Oryza sativa (japonica cultivar-group)]	AT1G15290.1	similar to expressed protein [Arabidopsis thaliana] (TAIR:At4g28080.1); similar to tetratricopeptide repeat (TPR)-containing protei	Os04g55230.1	4	32616110	32629411	protein Ataxin-2 C-terminal region family protein, expressed
Contig18368_at	18368	OSJNBa0010D21.1 [Oryza sativa (japonica cultivar-group)] ref|XP_474110.1| OSJNBa0010D21.1 [Oryza sativa (japonica cultivar-group)]	AT1G58190.1	leucine-rich repeat family protein, contains leucine rich-repeat (LRR) domains Pfam:PF00560, INTERPRO:IPR001611; contains similar	Os04g55420.1	4	32744512	32747933	protein Leucine Rich Repeat family protein, expressed
Contig8494_at	8494	molybdenum cofactor biosynthesis protein Cnx1 [Hordeum vulgare]	AT5G20990.1	Involved in molybdenum cofactor (Moco) biosynthesis, inserting Mo into Molybdopterin. sir loss-of-function mutants are	Os04g56620.1	4	33542302	33545429	protein Molybdopterin biosynthesis CNX1 protein, putative, expressed
Contig14310_at	14310	OSJNBa0043A12.32 [Oryza sativa (japonica cultivar-group)]	AT5G67170.2	SEC-C motif-containing protein / OTU-like cysteine protease family protein, contains Pfam profiles PF02338: OTU-like cysteine	Os04g57480.1	4	33986622	33981997	protein OTU-like cysteine protease family protein, expressed
Contig2018_at	2018	Soluble inorganic pyrophosphatase (Pyrophosphate phospho-hydrolase) (PPase) gb|AAB88618.1| inorganic pyrophosphatase [Zea mays]	AT1G01050.1	inorganic pyrophosphatase, putative (soluble) / pyrophosphate phospho-hydrolase, putative / PPase, putative, strong similarity to	Os04g59040.1	4	34905046	34901612	protein Soluble inorganic pyrophosphatase, putative, expressed
Contig2536_at	2536	putative GTP-binding protein [Oryza sativa (japonica cultivar-group)]	AT3G11730.1	Ras-related GTP-binding protein, putative, similar to Rab1-like small GTP-binding protein GI:4096662 from (Petunia x hybrida)	Os05g01490.1	5	268749	265404	protein GTP-binding protein YPTM1, putative, expressed
Contig8557_at	8557	33 kDa secretory protein-related [Arabidopsis thaliana] dbj|BAA96974.1| 33 kDa secretory protein-like [Arabidopsis thaliana]	AT5G48540.1	33 kDa secretory protein-related, contains Pfam PF01657: Domain of unknown function, duplicated in 33 KDa secretory	Os05g02200.1	5	669814	668807	protein 33 kDa secretory protein, putative, expressed
Contig6489_at	6489	putative DNA-binding protein [Oryza sativa (japonica cultivar-group)] gb|AAT39226.1| putative DNA-binding protein [Oryza sativa (japonica cu	AT5G60410.4	similar to putative zinc finger protein [Oryza sativa (japonica cultivar-group)] (GB:AAT77838.1); similar to putative protein inh	Os05g03430.2	5	1404955	1416491	protein Sumoylation ligase E3, putative, expressed
Contig18274_at	18274	phosphoinositide-specific phospholipase C (EC 3.1.4.-) P25 (clone SPM537) - soybean	AT3G08510.2	similar to phosphoinositide-specific phospholipase C family protein [Arabidopsis thaliana] (TAIR:At5g58700.1); similar to	Os05g03610.1	5	1513750	1519597	protein phospholipase C, putative, expressed
Contig22073_at	22073	phospholipase C [Vigna radiata]	AT3G55940.1	phosphoinositide-specific phospholipase C, putative, similar to phosphoinositide specific phospholipase C	Os05g03610.1	5	1513750	1519597	protein phospholipase C, putative, expressed
HU12E11u_s_at	38563	Aspartic proteinase precursor pir||JS0732 aspartic proteinase (EC 3.4.23.-) - rice	AT1G11910.1	aspartyl protease family protein, contains Pfam profiles: PF00026 eukaryotic aspartyl protease, PF03489 surfactant protein B, PF051	Os05g04630.6	5	2152939	2157111	protein Aspartic proteinase precursor, putative, expressed
Contig16306_at	16306	thioesterase family protein [Arabidopsis thaliana] pir||B96523 F11A17.13 [imported] - Arabidopsis thaliana gb|AAD49765.1| F11A17.13 [Arabido	AT1G48320.1	thioesterase family protein, similar to ComAB (Bacillus licheniformis) GI:1834379; contains Pfam profile PF03061: thioesterase	Os05g04660.1	5	2175921	2174462	protein uncharacterized domain 1 family protein, expressed
Contig14122_at	14122				Os05g05230.1	5	2537189	2526678	protein homeotic gene regulator, putative, expressed
Contig12077_at	12077	P0455H0310.25 [Oryza sativa (japonica cultivar-group)]	AT5G38560.1	protein kinase family protein, contains protein kinase domain, Pfam:PF00069	Os05g05500.1	5	2716681	2715497	protein F-box domain containing protein, expressed
Contig8646_at	8646		AT3G14360.1	lipase class 3 family protein, low similarity to Chain A, Lipase Ii From Rhizopus Niveus GI:1942798; contains Pfam profile	Os05g06140.1	5	3052410	3047971	protein Lipase family protein, expressed
Contig12554_at	12554	ESTs AU075348(C11252),C98151(C0804),C98150(C0804), C25947(C11252) correspond to a region of the predicted gene.~Similar to Lotus japonicus g	AT2G37150.2	zinc finger (C3HC4-type RING finger) family protein, contains Pfam profile: PF00097 zinc finger, C3HC4 type (RING finger)	Os05g07070.6	5	3703439	3696344	protein Zinc finger, C3HC4 type family protein, expressed
Contig17142_at	17142	diacylglycerol acylCoA acyltransferase [Nicotiana tabacum]	AT2G19450.1	diacylglycerol O-acyltransferase / acyl CoA:diacylglycerol acyltransferase (DGAT), identical to gi:5050913,	Os05g10810.1	5	5951263	5957940	protein MBOAT family protein, expressed
Contig19214_at	19214	major intrinsic protein - rice dbj|BAA04257.1| major intrinsic protein [Oryza sativa]	AT4G18910.1	aquaglyceroporin / NOD26-like major intrinsic protein 2 (NLM2), contains Pfam profile: MIP PF00230; similar to SP:P08995 {Glycine	Os05g11560.1	5	6524124	6519140	protein aquaporin NIP-type, putative, expressed
Contig9143_at	9143		AT3G22120.1	protease inhibitor/seed storage/lipid transfer protein (LTP) family protein, similar to SP:Q00451:PRF1_LYCES 36.4 kDa proline-rich	Os05g13940.1	5	7727555	7725737	protein retrotransposon protein, putative, Ty3-gypsy subclass, expressed
Contig12806_at	12806	target of rapamycin protein (TOR) [Arabidopsis thaliana] gb|AAG43423.1| pTOR [Arabidopsis thaliana]	AT1G50030.1	target of rapamycin protein (TOR), identical to pTOR (Arabidopsis thaliana) GI:12002902; contains Pfam profiles PF00454	Os05g14550.1	5	8256273	8270285	protein Phosphatidylinositol 3-kinase tor2, putative, expressed
Contig7039_at	7039	sad1/unc-84 protein-related [Arabidopsis thaliana] dbj|BAB11521.1| unnamed protein product [Arabidopsis thaliana] gb|AAL08289.1| AT5g04990/M	AT5G04990.1	sad1/unc-84 protein-related, contains weak similarity to Sad1/unc-84 protein-like 1 (Swiss-Prot:O94901) (Homo sapiens)	Os05g18770.1	5	10866011	10862750	protein expressed protein
Contig565_at	565	Lactoylglutathione lyase (Methylglyoxalase) (Aldoketomutase) (Glyoxalase I) (Glx I) (Ketone-aldehyde mutase)	AT1G08110.4	similar to lactoylglutathione lyase, putative / glyoxalase I, putative [Arabidopsis thaliana] (TAIR:At1g67280.1);	Os05g22970.1	5	13021099	13016493	protein Lactoylglutathione lyase, putative, expressed
Contig11698_at	11698	zinc finger (C3HC4-type RING finger) family protein [Arabidopsis thaliana]	AT5G01960.1	zinc finger (C3HC4-type RING finger) family protein, contains Pfam profile: PF00097 zinc finger, C3HC4 type (RING finger)	Os05g25180.1	5	14515582	14509840	protein Zinc finger, C3HC4 type family protein, expressed
Contig14997_at	14997	metal transporter family protein [Arabidopsis thaliana]	AT3G08650.1	metal transporter family protein, contains ZIP Zinc transporter domain, Pfam:PF02535	Os05g25194.2	5	14528126	14519684	protein metal transporter family protein, putative, expressed
Contig23378_at	23378	P0551A11.23 [Oryza sativa (japonica cultivar-group)] dbj|BAB92759.1| B1011A07.5 [Oryza sativa (japonica cultivar-group)]	AT4G17910.1	zinc finger (C3HC4-type RING finger) family protein / pentatricopeptide (PPR) repeat-containing protein, contains Pfam domains PF01	Os05g29710.1	5	17094716	17096099	protein Zinc finger, C3HC4 type family protein, expressed
Contig24491_at	24491	putative beta-glucosidase [Oryza sativa (japonica cultivar-group)]	AT1G02850.3	glycosyl hydrolase family 1 protein, contains Pfam PF00232 : Glycosyl hydrolase family 1 domain; TIGRFAM TIGR01233:	Os05g30350.1	5	17513995	17519526	protein Glycosyl hydrolase family 1 protein, expressed
Contig19642_at	19642	glycine-rich protein [Arabidopsis thaliana] gb|AAL69514.1| unknown protein [Arabidopsis thaliana]	AT4G17620.1	glycine-rich protein	Os05g32580.1	5	18988309	18995082	protein expressed protein
Contig12649_at	12649	similar to hsr203J [Lycopersicon esculentum]	AT5G06570.2	expressed protein, similar to PrMC3 (Pinus radiata) GI:5487873	Os05g33940.1	5	19954831	19956502	protein hsr203J, putative, expressed
Contig13803_at	13803	atherin [Oryctolagus cuniculus]	AT2G29210.1	splicing factor PWI domain-containing protein, contains Pfam profile PF01480: PWI domain	Os05g34500.1	5	20372362	20373077	protein expressed protein
Contig12623_at	12623	P0018C10.36 [Oryza sativa (japonica cultivar-group)] dbj|BAC06235.1| putative MtN3 [Oryza sativa (japonica cultivar-group)] dbj|BAB90353.1|	AT1G21460.1	nodulin MtN3 family protein, contains similarity to MTN3 (nodule development protein) GB:Y08726 GI:1619601 from (Medicago truncatul	Os05g35140.1	5	20786939	20790582	protein MtN3/saliva family protein, expressed
Contig3674_at	3674	expansin EXPA1 [Triticum aestivum]	AT1G69530.2	expansin, putative (EXP1), identical to expansin (At-EXP1) (Arabidopsis thaliana) GI:1041702; alpha-expansin gene family,	Os05g39990.1	5	23414366	23412448	protein Alpha-expansin 1 precursor, putative, expressed
Contig4574_at	4574	leucine-rich repeat protein [x Citrofortunella mitis]	AT5G21090.1	leucine-rich repeat protein, putative, similar to leucine rich repeat protein (LRP) GI:1619300 from (Lycopersicon esculentum);	Os05g41230.1	5	24068334	24066128	protein BRASSINOSTEROID INSENSITIVE 1-associated receptor kinase 1 precursor, putative, expressed
Contig20575_at	20575	OSJNBb0021A09.1 [Oryza sativa (japonica cultivar-group)] ref|NP_916463.1| B1060H01.30 [Oryza sativa (japonica cultivar-group)] dbj|BAB68095.	AT2G46150.1	expressed protein, and genefinder	Os05g45070.1	5	26107353	26106383	protein Harpin-induced protein 1 containing protein, expressed
Contig13161_at	13161	protein phosphatase 2C-like protein [Oryza sativa (japonica cultivar-group)]	AT1G72770.1	protein phosphatase 2C P2C-HA / PP2C P2C-HA (P2C-HA), identical to protein phosphatase 2C (AtP2C-HA) GB:AJ003119 (Arabidopsis	Os05g46040.1	5	26624551	26621897	protein Protein phosphatase 2C ABI2, putative, expressed
Contig19992_at	19992	probable lipid transfer protein - barley gb|AAB47967.1| nonspecific lipid transfer protein [Hordeum vulgare]	AT3G18280.1	protease inhibitor/seed storage/lipid transfer protein (LTP) family protein, similar to TED4 (Zinnia elegans) GI:493721; contains	Os05g47730.1	5	27262527	27262817	protein nonspecific lipid-transfer protein AKCS9 precursor, putative, expressed
HVSMEn0012L05r2_at	46634	P0003E08.17 [Oryza sativa (japonica cultivar-group)] dbj|BAB63550.1| P0003E08.17 [Oryza sativa (japonica cultivar-group)]	AT3G09000.1	proline-rich family protein	Os05g49100.1	5	28071421	28074645	protein WRKY DNA binding domain containing protein, expressed
HV_CEa0010I04r2_s_at	39656	DegP protease, putative [Arabidopsis thaliana] gb|AAK62640.1| K16N12.18/K16N12.18 [Arabidopsis thaliana]	AT3G27925.1	DegP protease, putative, SP:022609; almost identical to DegP protease precursor GB:AF028842 from (Arabidopsis thaliana) (J. Biol.	Os05g49380.1	5	28235367	28231795	protein Protease Do-like 1, chloroplast precursor, putative, expressed
Contig8238_at	8238	expressed protein [Arabidopsis thaliana] pir||T48519 hypothetical protein F15N18.190 - Arabidopsis thaliana	AT5G11600.1	expressed protein	Os05g51754.1	5	29611350	29609679	protein Rap8, putative, expressed
Contig10282_at	10282	ESTs AU067992(C11433),AU077424(C11433) correspond to a region of the predicted gene.~Similar to ABC transporter-7 (U43892) [Oryza sativa (ja	AT5G58270.1	mitochondrial half-ABC transporter (STA1), identical to half-molecule ABC transporter ATM3 GI:9964121 from (Arabidopsis thaliana)	Os06g03770.1	6	1501584	1491885	protein ATP-binding cassette sub-family B member 7, mitochondrial, putative, expressed
HS06C04u_s_at	36823	ESTs AU078183(C62904),C73912(E21020) correspond to a region of the predicted gene.~Similar to water stress inducible protein (U74296) [Oryza	AT2G18050.1	histone H1-3 (HIS1-3), similar to histone H1 (Lycopersicon pennellii) SWISS-PROT:P40267; identical to cDNA histone H1-3	Os06g04020.1	6	1642800	1641583	protein linker histone H1 and H5 family protein, expressed
Contig25651_at	25651	cysteine synthase [Oryza sativa]	AT2G43750.1	cysteine synthase, chloroplast / O-acetylserine (thiol)-lyase / O-acetylserine sulfhydrylase / cpACS1 (OASB), identical	Os06g05700.1	6	2578090	2580721	protein Cysteine synthase, putative, expressed
Contig20803_at	20803	ESTs D22477(C11179),AU075323(C11179) corresponds to a region of the predicted gene.~Similar to Rabbit multifunctional thyroid hormone bindin	AT3G16110.1	Encodes a protein disulfide isomerase-like (PDIL) protein, a member of a multigene family within the thioredoxin (TRX)	Os06g06790.1	6	3198377	3202919	protein protein disulfide isomerase, putative, expressed
Contig10361_at	10361	Similar to Prunus armeniaca ethylene-forming-enzyme-like dioxygenase. (U97530) [Oryza sativa (japonica cultivar-group)]	AT5G20400.1	oxidoreductase, 2OG-Fe(II) oxygenase family protein, similar to naringenin,2-oxoglutarate 3-dioxygenase	Os06g08032.1	6	3892673	3894157	protein oxidoreductase, 2OG-Fe oxygenase family protein
Contig24765_at	24765				Os06g08440.1	6	4136249	4141662	protein Two-component response regulator ARR12, putative, expressed
Contig460_s_at	460	Sucrose synthase 1 (Sucrose-UDP glucosyltransferase 1) pir||S29242 sucrose synthase (EC 2.4.1.13) Ss1 - barley emb|CAA46701.1| sucrose synth	AT3G43190.1	sucrose synthase, putative / sucrose-UDP glucosyltransferase, putative, strong similarity to SP:P49040 Sucrose synthase (EC	Os06g09450.4	6	4803233	4795487	protein Sucrose synthase 1, putative, expressed
Contig689_s_at	689	Sucrose synthase 1 (Sucrose-UDP glucosyltransferase 1) pir||S29242 sucrose synthase (EC 2.4.1.13) Ss1 - barley emb|CAA46701.1| sucrose synth	AT3G43190.1	sucrose synthase, putative / sucrose-UDP glucosyltransferase, putative, strong similarity to SP:P49040 Sucrose synthase (EC	Os06g09450.4	6	4803233	4795487	protein Sucrose synthase 1, putative, expressed
Contig10726_at	10726	pyruvate dehydrogenase E1 alpha subunit [Zea mays]	AT1G24180.1	pyruvate dehydrogenase E1 component alpha subunit, mitochondrial, putative, similar to SP:P52901 Pyruvate dehydrogenase E1 componen	Os06g13720.1	6	7601365	7604690	protein Pyruvate dehydrogenase E1 component alpha subunit, mitochondrial precursor, putative, expressed
Contig15493_at	15493	calmodulin-binding heat-shock protein - common tobacco gb|AAB34987.1| calmodulin-binding heat-shock protein; CaMBP [Nicotiana tabacum]	AT5G37710.1	lipase class 3 family protein / calmodulin-binding heat-shock protein, putative, similar to almodulin-binding heat-shock	Os06g14490.2	6	8141729	8146086	protein calmodulin-binding heat-shock protein, putative, expressed
Contig15885_at	15885	transducin family protein / WD-40 repeat family protein [Arabidopsis thaliana]	AT3G13300.1	transducin family protein / WD-40 repeat family protein, contains 2 WD-40 repeats (PF00400); autoantigen locus HUMAUTANT (GI:53320	Os06g19660.2	6	11218922	11227577	protein expressed protein
Contig10871_at	10871	zinc finger (C3HC4-type RING finger) family protein [Arabidopsis thaliana]	AT3G16090.1	zinc finger (C3HC4-type RING finger) family protein, contains Pfam profile: PF00097 zinc finger, C3HC4 type (RING finger)	Os06g19680.1	6	11241797	11236430	protein RING finger family protein, putative, expressed
Contig5340_at	5340	unnamed protein product [Arabidopsis thaliana]	AT3G13330.1	expressed protein	Os06g19730.1	6	11263737	11280673	protein HEAT repeat family protein, expressed
Contig26053_at	26053	N-methyltransferase [Coffea canephora] gb|AAQ16154.1| putative caffeine synthase [Coffea canephora]	AT5G04370.2	similar to S-adenosyl-L-methionine:carboxyl methyltransferase family protein [Arabidopsis thaliana]	Os06g22440.1	6	13040901	13043159	protein SAM dependent carboxyl methyltransferase family protein, expressed
Contig11664_at	11664	HGA1 [Hordeum vulgare]	AT3G18170.1	expressed protein, contains Pfam domain, PF04577: Protein of unknown function (DUF563)	Os06g28124.1	6	15972952	15967623	protein HGA1, putative, expressed
Contig23029_at	23029	OSJNBa0069D17.7 [Oryza sativa (japonica cultivar-group)] ref|XP_472177.1| OSJNBa0069D17.7 [Oryza sativa (japonica cultivar-group)]	AT5G52450.1	MATE efflux protein-related, strong similarity to unknown protein (pir::T02324); contains Pfam profile PF01554	Os06g29844.1	6	17193077	17199573	protein MATE efflux family protein, expressed
HV14M24u_s_at	39386	susceptibility homeodomain transciption factor [Oryza sativa]	AT1G56580.1	expressed protein, contains Pfam profile PF04398: Protein of unknown function, DUF538	Os06g34790.1	6	20223695	20222908	protein expressed protein
Contig6349_at	6349	expressed protein [Arabidopsis thaliana] gb|AAM63695.1| unknown [Arabidopsis thaliana] dbj|BAC43216.1| unknown protein [Arabidopsis thaliana	AT4G29735.1	expressed protein, contains Pfam domain PF05251: Uncharacterised protein family (UPF0197)	Os06g37070.1	6	21882015	21883998	protein Uncharacterised protein family containing protein, expressed
Contig13589_at	13589	histone deacetylase family protein (HDA2) [Arabidopsis thaliana]	AT5G26040.2	histone deacetylase family protein (HDA2), identical to HDA2 (Arabidopsis thaliana) GI:21105771; similar to SP:Q96DB2 Histone deace	Os06g37420.1	6	22126349	22122356	protein Histone deacetylase 11, putative, expressed
HD05F08r_at	33510	putative anthocyanin 5-O-glucosyltransferase [Oryza sativa (japonica cultivar-group)]	AT1G05560.1	UDP-glucose transferase (UGT75B2), similar to UDP-glucose:indole-3-acetate beta-D-glucosyltransferase GI:2149127 from (Arabidopsis	Os06g39330.1	6	23334033	23332386	protein UDP-glucoronosyl and UDP-glucosyl transferase family protein, expressed
HW02B06u_at	47285	heme oxygenase 1 [Lycopersicon esculentum]	AT2G26670.1	heme oxygenase 1 (HO1) (HY1), identical to plastid heme oxygenase (HY1) (Arabidopsis thaliana) GI:4877362, heme oxygenase 1	Os06g40080.1	6	23857026	23852775	protein heme oxygenase 1, putative, expressed
Contig6269_at	6269	C2 domain-containing protein [Arabidopsis thaliana] gb|AAL06551.1| AT4g34150/F28A23_90 [Arabidopsis thaliana]	AT4G34150.1	C2 domain-containing protein, similar to calcium-dependent protein kinase (Dunaliella tertiolecta) GI:6644464; contains Pfam	Os06g43190.1	6	25966412	25962878	protein C2 domain containing protein, expressed
Contig6496_at	6496	sucrose-phosphate synthase [Saccharum officinarum]	AT5G20280.1	sucrose-phosphate synthase, putative, similar to sucrose-phosphate synthase (EC 2.4.1.14) isoform 1 - Citrus unshiu,	Os06g43630.1	6	26248834	26241008	protein Sucrose-phosphate synthase 1, putative, expressed
HVSMEc0008G05r2_s_at	41680	sucrose-phosphate synthase [Saccharum officinarum]	AT5G20280.1	sucrose-phosphate synthase, putative, similar to sucrose-phosphate synthase (EC 2.4.1.14) isoform 1 - Citrus unshiu,	Os06g43630.1	6	26248834	26241008	protein Sucrose-phosphate synthase 1, putative, expressed
Contig10022_at	10022	unnamed protein product [Arabidopsis thaliana] ref|NP_200198.1| plastocyanin-like domain-containing protein [Arabidopsis thaliana]	AT5G53870.1	plastocyanin-like domain-containing protein, contains similarity to SP:Q02917 Early nodulin 55-2 precursor {Glycine max};	Os06g46740.1	6	28388576	28387377	protein Plastocyanin-like domain containing protein, expressed
Contig13498_at	13498	receptor-like protein kinase-like protein [Oryza sativa (japonica cultivar-group)]	AT4G23280.1	protein kinase, putative, similar to receptor-like protein kinase 4 (gi:13506745), 5 (gi:13506747), and 6 (gi:13506749) from	Os06g47790.1	6	28921170	28922986	protein Protein kinase domain containing protein, expressed
Contig2672_at	2672	xyloglucan endo-1,4-beta-D-glucanase (EC 3.2.1.-) - maize gb|AAC49012.1| xyloglucan endo-transglycosylase homolog; similar to Triticum aesti	AT5G57560.1	xyloglucan:xyloglucosyl transferase / xyloglucan endotransglycosylase / endo-xyloglucan transferase (TCH4), identical to	Os06g48180.1	6	29143890	29145563	protein Brassinosteroid-regulated protein BRU1 precursor, putative, expressed
HO13O09S_s_at	36473	auxin response factor 7a [Oryza sativa]	AT5G20730.2	auxin-responsive factor (ARF7), identical to auxin response factor 7 GI:4104929 from (Arabidopsis thaliana)	Os06g48950.1	6	29656481	29664197	protein Auxin response factor family protein
Contig1382_at	1382	cyclophilin [Triticum aestivum] gb|AAP80861.1| cyclophilin [Triticum aestivum]	AT5G58710.1	peptidyl-prolyl cis-trans isomerase, putative / cyclophilin, putative / rotamase, putative (ROC7), similar to cyclophilin	Os06g49480.2	6	29972847	29975324	protein Peptidyl-prolyl cis-trans isomerase 1, putative, expressed
EBem05_SQ002_D05_s_at	29038	chitinase (EC 3.2.1.14) - wheat emb|CAA53626.1| endochitinase [Triticum aestivum]	AT3G12500.1	basic endochitinase, identical to basic endochitinase precursor SP:P19171 from (Arabidopsis thaliana)	Os06g51060.1	6	30889767	30891053	protein Basic endochitinase 1 precursor, putative, expressed
Contig7001_at	7001	chitinase (EC 3.2.1.14) - wheat emb|CAA53626.1| endochitinase [Triticum aestivum]	AT3G12500.1	basic endochitinase, identical to basic endochitinase precursor SP:P19171 from (Arabidopsis thaliana)	Os06g51060.1	6	30889767	30891053	protein Basic endochitinase 1 precursor, putative, expressed
Contig14017_at	14017	proteophosphoglycan, membrane-associated [imported] - Leishmania major (fragment) emb|CAB46680.1| proteophosphoglycan [Leishmania major]	AT3G13275.1	expressed protein, supported by Brassica genomic sequence alignment and EST/cDNA sequences.	Os07g01214.1	7	120554	126329	protein transposon protein, putative, unclassified, expressed
Contig12667_at	12667	protein phosphatase regulatory subunit-like protein [Oryza sativa (japonica cultivar-group)]			Os07g01550.1	7	342234	348402	protein Leucine Rich Repeat family protein, expressed
Contig10911_at	10911	protein phosphatase regulatory subunit-like [Oryza sativa (japonica cultivar-group)]	AT4G03260.1	leucine-rich repeat family protein, contains leucine rich repeat (LRR) domains, Pfam:PF00560	Os07g01550.1	7	342234	348402	protein Leucine Rich Repeat family protein, expressed
Contig11499_at	11499	TPA: putative phytosulfokine peptide precursor [Triticum aestivum]	AT4G37720.1	phytosulfokines-related, contains similarities to phytosulfokines from (Arabidopsis thaliana)	Os07g03200.1	7	1253967	1253347	protein Phytosulfokines 4 precursor, putative, expressed
Contig16179_s_at	16179	putative receptor-type protein kinase LRK1 [Oryza sativa (japonica cultivar-group)]	AT4G02420.1	lectin protein kinase, putative, similar to receptor lectin kinase 3 (Arabidopsis thaliana) gi:4100060:gb:AAD00733; contains	Os07g03900.1	7	1631553	1629523	protein Lectin receptor-type protein kinase, putative
HV_CEb0017M09r2_s_at	40191	putative receptor-type protein kinase LRK1 [Oryza sativa (japonica cultivar-group)] dbj|BAC24931.1| putative receptor-type protein kinase LR	AT2G37710.1	lectin protein kinase, putative, similar to receptor lectin kinase 3 (Arabidopsis thaliana) gi:4100060:gb:AAD00733; contains	Os07g03930.1	7	1647256	1645313	protein Protein kinase domain containing protein, expressed
Contig8810_at	8810		AT1G17210.1	expressed protein, distantly related to dentin phosphoryn (Homo sapiens) (GI:4322670)	Os07g05610.2	7	2638789	2632631	protein expressed protein
Contig1964_at	1964	putative branched-chain alpha-keto acid decarboxylase E1 beta subunit [Oryza sativa (japonica cultivar-group)]	AT1G55510.1	2-oxoisovalerate dehydrogenase, putative / 3-methyl-2-oxobutanoate dehydrogenase, putative / branched-chain alpha-keto acid	Os07g07470.1	7	3720951	3717004	protein 2-oxoisovalerate dehydrogenase beta subunit, mitochondrial precursor, putative, expressed
Contig22697_at	22697	putative 1-deoxyxylulose 5-phosphate synthase [Oryza sativa (japonica cultivar-group)]	AT4G15560.1	1-deoxy-D-xylulose 5-phosphate synthase, putative / 1-deoxyxylulose-5-phosphate synthase, putative /	Os07g09190.1	7	4819507	4822965	protein 1-deoxy-D-xylulose-5-phosphate synthase, chloroplast precursor, putative, expressed
Contig11794_at	11794	DNA-binding protein homolog HALF-1 - wheat dbj|BAA10928.1| HALF-1 [Triticum aestivum]	AT4G36730.1	G-box binding factor 1 (GBF1), identical to G-box binding factor 1 SP:P42774 from (Arabidopsis thaliana); contains Pfam profile:	Os07g10890.1	7	5949034	5953989	protein HALF-1 transcription factor, putative, expressed
Contig7015_at	7015	ABC1 family protein kinase-like protein [Oryza sativa (japonica cultivar-group)]	AT5G05200.1	ABC1 family protein, contains Pfam domain, PF03109: ABC1 family	Os07g12530.1	7	7156206	7151157	protein ABC1 family protein, expressed
Contig16375_at	16375	unknown protein [Oryza sativa (japonica cultivar-group)] dbj|BAC22475.1| unknown protein [Oryza sativa (japonica cultivar-group)]	AT5G48485.1	protease inhibitor/seed storage/lipid transfer protein (LTP) family protein, contains Pfam protease inhibitor/seed storage/LTP fa	Os07g18990.1	7	11239665	11240387	protein Protease inhibitor/seed storage/LTP family protein, expressed
Contig13505_at	13505	putative WD-40 repeat protein family [Oryza sativa (japonica cultivar-group)]	AT5G67320.1	WD-40 repeat family protein, strong similarity to unknown protein (ref:NP_005638.1)	Os07g22220.1	7	12422402	12438790	protein F-box-like/WD-repeat protein TBL1XR1, putative, expressed
Contig19492_at	19492	unknown protein [Oryza sativa (japonica cultivar-group)]			Os07g23900.1	7	13514082	13511942	protein F-box domain containing protein, expressed
Contig4586_at	4586	carboxypeptidase C cbp31 [Oryza sativa (japonica cultivar-group)] dbj|BAD31260.1| carboxypeptidase C cbp31 [Oryza sativa (japonica cultivar-	AT3G10410.1	serine carboxypeptidase III, putative, similar to serine carboxypeptidase III from Oryza sativa SP:P37891, Matricaria chamomilla	Os07g29620.1	7	17412155	17408334	protein Serine carboxypeptidase-like precursor, putative, expressed
Contig8936_at	8936	NUCLEOSIDE DIPHOSPHATE KINASE I (NDK I) (NDP KINASE I) (NDPK I) pir||S43330 nucleoside-diphosphate kinase (EC 2.7.4.6) - rice	AT4G09320.1	nucleoside diphosphate kinase 1 (NDK1), identical to identical to Nucleoside diphosphate kinase I (NDK I) (NDP kinase I) (NDPK I)	Os07g30970.1	7	18335793	18333178	protein Nucleoside diphosphate kinase 1, putative, expressed
HV_CEb0015P21f_s_at	40143	putative malate dehydrogenase [Oryza sativa (japonica cultivar-group)]	AT2G13560.1	malate oxidoreductase, putative, similar to NAD-dependent malic enzyme 62 kDa isoform, mitochondrial precursor (EC 1.1.1.39) (NAD-M	Os07g31380.1	7	18585704	18594429	protein NAD-dependent malic enzyme 62 kDa isoform, mitochondrial precursor, putative, expressed
Contig23961_at	23961	putative MATE efflux protein family protein [Oryza sativa (japonica cultivar-group)]	AT3G23560.1	MATE efflux family protein, similar to ripening regulated protein DDTFR18 (Lycopersicon esculentum) GI:12231296; contains Pfam	Os07g31884.1	7	18961508	18954714	protein MATE efflux family protein, expressed
Contig18116_at	18116	putative beta-1,3-glucanase precursor [Oryza sativa (japonica cultivar-group)]	AT2G39640.1	glycosyl hydrolase family 17 protein	Os07g35560.3	7	21280941	21278612	protein Glycosyl hydrolases family 17 protein, expressed
Contig13227_at	13227	hypothetical protein [Oryza sativa (japonica cultivar-group)]	AT4G18670.1	leucine-rich repeat family protein / extensin family protein, similar to extensin-like protein (Lycopersicon esculentum)	Os07g36920.1	7	22105972	22108442	protein F-box domain containing protein, expressed
Contig8129_at	8129	OJ1092_A07.26 [Oryza sativa (japonica cultivar-group)]	AT4G36720.1	similar to ABA-responsive protein (HVA22b) [Arabidopsis thaliana] (TAIR:At5g62490.1); similar to ABA-responsive protein	Os07g38100.1	7	22848027	22843358	protein TB2/DP1, HVA22 family protein, expressed
Contig13002_at	13002	unknown protein [Oryza sativa (japonica cultivar-group)]	AT1G45150.1	expressed protein	Os07g39300.2	7	23525572	23533785	protein expressed protein
Contig5509_at	5509	putative MO25 protein (CGI-66) [Oryza sativa (japonica cultivar-group)]	AT5G47540.1	Mo25 family protein, similar to MO25 protein (early mouse development protein family) (Mouse) SWISS-PROT:Q06138	Os07g39630.1	7	23751413	23758878	protein Calcium-binding protein 39, putative, expressed
Contig25357_at	25357	putative WD repeat protein [Oryza sativa (japonica cultivar-group)] dbj|BAC82981.1| putative WD repeat protein [Oryza sativa (japonica culti	AT5G66240.1	transducin family protein / WD-40 repeat family protein, contains Pfam PF00400: WD domain, G-beta repeat (4 copies, 1 weak);	Os07g40030.1	7	24018685	24023410	protein transducin family protein, putative, expressed
Contig14186_at	14186	putative cyclin-dependent kinase CDC2C [Oryza sativa (japonica cultivar-group)]	AT1G18670.1	Encodes a cyclin-dependent kinase-like protein with a ser/thr protein kinase domain and an N-terminal myristoylation sequence. Mut	Os07g40550.3	7	24297488	24291094	protein protein kinase family protein, putative, expressed
Contig10074_at	10074	putative transcription factor [Oryza sativa (japonica cultivar-group)]	AT1G54160.1	CCAAT-binding transcription factor (CBF-B/NF-YA) family protein, contains Pfam profile: PF02045 CCAAT-binding	Os07g41720.2	7	24999525	24995030	protein CCAAT-box transcription factor complex WHAP10, putative, expressed
Contig15515_at	15515	disease resistance response protein-like [Oryza sativa (japonica cultivar-group)] dbj|BAC21498.1| disease resistance response protein-like [	AT5G42500.1	disease resistance-responsive family protein, similar to disease resistance response protein 206-d (Pisum sativum)	Os07g42570.1	7	25467856	25468425	protein Dirigent-like protein
Contig24352_at	24352	lipase-like protein~predicted by FGENESH etc. [Oryza sativa (japonica cultivar-group)] dbj|BAC16480.1| lipase-like protein [Oryza sativa (ja	AT1G28590.1	lipase, putative, similar to lipase (Arabidopsis thaliana) GI:1145627; contains InterPro Entry IPR001087 Lipolytic enzyme,	Os07g44780.1	7	26728284	26725943	protein GDSL-like Lipase/Acylhydrolase family protein, expressed
Contig8975_at	8975	FAT domain-containing protein / phosphatidylinositol 3- and 4-kinase family protein [Arabidopsis thaliana]	AT2G17930.1	FAT domain-containing protein / phosphatidylinositol 3- and 4-kinase family protein, contains Pfam profiles PF02259 FAT domain,	Os07g45070.3	7	26906849	26884612	protein FAT domain-containing protein, putative, expressed
Contig2920_at	2920	Ferredoxin-dependent glutamate synthase, chloroplast precursor (Fd-GOGAT) pir||A38596 glutamate synthase (ferredoxin) (EC 1.4.7.1) precursor	AT5G04140.2	glutamate synthase (GLU1) / ferredoxin-dependent glutamate synthase (Fd-GOGAT 1), identical to ferredoxin-dependent glutamate synth	Os07g46460.1	7	27736505	27721322	protein Ferredoxin-dependent glutamate synthase, chloroplast precursor, putative, expressed
HC113H04_SK_at	33306				Os07g46950.2	7	28059684	28061571	protein transposon protein, putative, unclassified, expressed
EBro08_SQ004_P13_at	31137	putative triacylglycerol lipase [Oryza sativa (japonica cultivar-group)]	AT5G18630.1	lipase class 3 family protein, low similarity to Triacylglycerol Acylhydrolase (E.C.3.1.1.3) (Rhizomucor miehei) GI:230348; contain	Os07g47250.3	7	28238772	28243716	protein Lipase family protein, expressed
Contig16766_at	16766	hypothetical protein [Oryza sativa (japonica cultivar-group)]	AT3G14260.1	similar to expressed protein [Arabidopsis thaliana] (TAIR:At1g53870.1); similar to expressed protein [Arabidopsis thaliana]	Os07g47540.1	7	28435753	28434405	protein expressed protein
HVSMEa0003P18r2_s_at	40378	putative acyl-CoA dehydrogenase [Oryza sativa (japonica cultivar-group)]	AT3G06810.1	acyl-CoA dehydrogenase-related, low similarity to acyl-CoA dehydrogenase (Acinetobacter sp. NCIMB9871) GI:14587418;	Os07g47820.1	7	28550948	28557326	protein Acyl-CoA dehydrogenase, C-terminal domain containing protein, expressed
Contig1246_at	1246	r40g2 protein [Oryza sativa (japonica cultivar-group)]	AT2G39050.1	hydroxyproline-rich glycoprotein family protein, contains QXW lectin repeat domain, Pfam:PF00652	Os07g48460.1	7	28991039	28993144	protein expressed protein
Contig3810_at	3810	WSI76 protein induced by water stress [Oryza sativa (japonica cultivar-group)] ref|XP_506583.1| PREDICTED OJ1165_F02.103 gene product [Oryza	AT1G09350.1	galactinol synthase, putative, contains Pfam profile: PF01501 glycosyl transferase family 8	Os07g48830.1	7	29220150	29218623	protein galactinol synthase 3, putative, expressed
Contig3810_s_at	3810	WSI76 protein induced by water stress [Oryza sativa (japonica cultivar-group)] ref|XP_506583.1| PREDICTED OJ1165_F02.103 gene product [Oryza	AT1G09350.1	galactinol synthase, putative, contains Pfam profile: PF01501 glycosyl transferase family 8	Os07g48830.1	7	29220150	29218623	protein galactinol synthase 3, putative, expressed
Contig14510_at	14510	putative oxidase-like [Oryza sativa (japonica cultivar-group)] dbj|BAD10557.1| putative oxidase-like [Oryza sativa (japonica cultivar-group)	AT2G46750.1	FAD-binding domain-containing protein, low similarity to SP:P58710 L-gulonolactone oxidase (EC 1.1.3.8) {Mus musculus};	Os08g02230.1	8	764528	761993	protein plant-specific FAD-dependent oxidoreductase family protein, expressed
Contig26099_at	26099	putative receptor-type protein kinase LRK1 [Oryza sativa (japonica cultivar-group)] dbj|BAD09254.1| putative receptor-type protein kinase LR	AT5G55830.1	lectin protein kinase, putative, similar to receptor lectin kinase 3 (Arabidopsis thaliana) gi:4100060:gb:AAD00733; contains	Os08g03170.1	8	1461829	1460003	protein Protein kinase domain containing protein, expressed
Contig149_at	149	Glyceraldehyde 3-phosphate dehydrogenase, cytosolic pir||DEBHG glyceraldehyde-3-phosphate dehydrogenase (phosphorylating) (EC 1.2.1.12) - b	AT1G13440.1	glyceraldehyde 3-phosphate dehydrogenase, cytosolic, putative / NAD-dependent glyceraldehyde-3-phosphate dehydrogenase, putative, v	Os08g03290.1	8	1518951	1522883	protein Glyceraldehyde-3-phosphate dehydrogenase, cytosolic, putative, expressed
Contig14818_at	14818	putative fringe-related protein [Oryza sativa (japonica cultivar-group)]	AT4G15240.1	fringe-related protein, + weak similarity to Fringe (Schistocerca gregaria)(GI:6573138);Fringe encodes an extracellular	Os08g04300.1	8	2101974	2105683	protein fringe protein, putative, expressed
Contig10340_at	10340	NAC2 protein-like [Oryza sativa (japonica cultivar-group)]			Os08g06140.2	8	3387082	3382674	protein No apical meristem protein, expressed
AF250937_s_at	26676	oxalate oxidase [Triticum aestivum]	AT5G39110.1	germin-like protein, putative, nearly identical to SP:Q9FID0 Germin-like protein subfamily 1 member 14 precursor (Arabidopsis	Os08g08980.1	8	5222478	5223690	protein Germin-like protein subfamily 1 member 7 precursor, putative, expressed
Contig1518_at	1518	oxalate oxidase [Triticum aestivum]	AT5G39110.1	germin-like protein, putative, nearly identical to SP:Q9FID0 Germin-like protein subfamily 1 member 14 precursor (Arabidopsis	Os08g08980.1	8	5222478	5223690	protein Germin-like protein subfamily 1 member 7 precursor, putative, expressed
HVSMEi0015B11r2_s_at	44097	OSJNBa0070C17.22 [Oryza sativa (japonica cultivar-group)] ref|XP_473874.1| OSJNBa0070C17.22 [Oryza sativa (japonica cultivar-group)]			Os08g10590.1	8	6225725	6227789	protein expressed protein
Contig8499_at	8499		AT1G03280.1	transcription initiation factor IIE (TFIIE) alpha subunit family protein / general transcription factor TFIIE family protein,	Os08g25460.1	8	15361445	15368999	protein transcription initiation factor IIE, alpha subunit, putative, expressed
Contig13871_s_at	13871	putative disease resistance protein RPM1 [Oryza sativa (japonica cultivar-group)]			Os08g29854.1	8	18213023	18226195	protein NB-ARC domain containing protein, expressed
HV06O23u_at	38967	putative cleavage and polyadenylation specific factor [Oryza sativa (japonica cultivar-group)]	AT4G29820.1	expressed protein	Os08g30820.1	8	18900444	18898491	protein pre-mrna cleavage factor, putative, expressed
Contig9827_at	9827	putative high affinity sulfate transporter [Oryza sativa (japonica cultivar-group)]	AT1G78000.2	sulfate transporter (Sultr1;2), identical to sulfate transporter Sultr1;2 (Arabidopsis thaliana) GI:7768660; contaisn Pfam	Os08g31410.1	8	19294618	19299848	protein Sulfate transporter 1.2, putative, expressed
Contig1189_at	1189	unknown protein [Oryza sativa (japonica cultivar-group)] dbj|BAC55749.1| unknown protein [Oryza sativa (japonica cultivar-group)]	AT5G16550.1	expressed protein	Os08g32980.1	8	20332352	20328910	protein expressed protein
Contig17092_at	17092	putative glutamate decarboxylase [Oryza sativa (japonica cultivar-group)] ref|XP_507262.1| PREDICTED P0104B02.16-1 gene product [Oryza sativ	AT5G17330.1	glutamate decarboxylase 1 (GAD 1), sp:Q42521	Os08g36320.3	8	22750106	22745831	protein Glutamate decarboxylase, putative, expressed
Contig7853_at	7853	putative proton pump interactor [Oryza sativa (japonica cultivar-group)] dbj|BAD10072.1| putative proton pump interactor [Oryza sativa (japo	AT1G20970.1	adhesin-related, contains TIGRFAM TIGR01612: reticulocyte binding protein; contains TIGRFAM TIGR00864: polycystin cation channel pr	Os08g40250.1	8	25328770	25335292	protein expressed protein
HY03D08u_at	48259				Os08g41900.1	8	26329702	26319288	protein expressed protein
Contig9408_at	9408	receptor protein kinase PERK1-like protein [Oryza sativa (japonica cultivar-group)] dbj|BAD01266.1| receptor protein kinase PERK1-like prote	AT3G21630.1	protein kinase family protein, contains protein kinase domain, Pfam:PF00069	Os08g42580.1	8	26776238	26780786	protein Protein kinase domain containing protein, expressed
Contig3341_at	3341	putative MtN19 [Oryza sativa (japonica cultivar-group)] dbj|BAD01267.1| putative MtN19 [Oryza sativa (japonica cultivar-group)]	AT5G61820.1	expressed protein, MtN19, Medicago truncatula, EMBL:MTY15367	Os08g42590.3	8	26785354	26788793	protein MtN19, putative, expressed
HV14I04u_s_at	39362	putative MtN19 [Oryza sativa (japonica cultivar-group)] dbj|BAD01267.1| putative MtN19 [Oryza sativa (japonica cultivar-group)]	AT5G61820.1	expressed protein, MtN19, Medicago truncatula, EMBL:MTY15367	Os08g42590.3	8	26785354	26788793	protein MtN19, putative, expressed
Contig2868_at	2868	peroxisome type ascorbate peroxidase [Hordeum vulgare subsp. vulgare]	AT4G35000.1	L-ascorbate peroxidase 3 (APX3), identical to ascorbate peroxidase 3 (Arabidopsis thaliana) GI:2444019, L-ascorbate peroxidase	Os08g43560.1	8	27426504	27422183	protein L-ascorbate peroxidase 4, putative, expressed
Contig11798_at	11798	putative CTV.22 [Oryza sativa (japonica cultivar-group)] dbj|BAD12946.1| putative CTV.22 [Oryza sativa (japonica cultivar-group)] dbj|BAD103	AT1G15780.1	expressed protein	Os08g45080.1	8	28172498	28162231	protein expressed protein
Contig4747_at	4747		AT2G05620.1	expressed protein	Os08g45190.1	8	28244927	28246078	protein PGR5, putative, expressed
Contig8243_at	8243	ankyrin-like protein-like protein [Sorghum bicolor]	AT3G04710.1	ankyrin repeat family protein, contains Pfam profile: PF00023 ankyrin repeat	Os09g03750.1	9	1891170	1900087	protein Ankyrin-1, putative, expressed
Contig18427_s_at	18427	subtilisin-like protein [Toxoplasma gondii]			Os09g04310.1	9	2292450	2293659	protein expressed protein
Contig12091_at	12091	fibrillin-like protein [Oryza sativa (japonica cultivar-group)]	AT4G22240.1	plastid-lipid associated protein PAP, putative, similar to plastid-lipid associated proteins PAP2 (Brassica rapa) GI:14248550	Os09g04790.1	9	2548092	2551800	protein Light-induced protein, chloroplast precursor, putative, expressed
Contig7637_at	7637	ABC1 family protein [Arabidopsis thaliana] ref|NP_850536.1| ABC1 family protein [Arabidopsis thaliana]	AT3G07700.2	ABC1 family protein, contains Pfam domain, PF03109: ABC1 family	Os09g07660.1	9	3854982	3861963	protein ABC1 family protein, expressed
Contig3562_at	3562	phosphatidylinositol-phosphatidylcholine transfer protein SEC14 homolog Ssh1 - soybean	AT1G55840.1	SEC14 cytosolic factor (SEC14) / phosphoglyceride transfer protein, similar to polyphosphoinositide binding protein SEC14 homolog	Os09g08390.1	9	4354179	4348564	protein CRAL/TRIO, N-terminus family protein, expressed
Contig10739_at	10739	putative potassium transporter [Vicia faba]	AT1G60160.1	potassium transporter family protein, similar to potassium transporter HAK2p (Mesembryanthemum crystallinum) gi:14091471:gb:AAK53	Os09g21000.1	9	12666522	12661823	protein Potassium transporter 12, putative, expressed
Contig8653_at	8653		AT2G29210.1	splicing factor PWI domain-containing protein, contains Pfam profile PF01480: PWI domain	Os09g24590.1	9	14649157	14648796	protein expressed protein
Contig9620_at	9620	expressed protein [Arabidopsis thaliana] dbj|BAB11383.1| unnamed protein product [Arabidopsis thaliana]	AT5G39785.1	expressed protein	Os09g24700.1	9	14698067	14693433	protein expressed protein
Contig14426_at	14426	cinnamoyl-CoA reductase [Populus balsamifera subsp. trichocarpa]	AT1G15950.1	cinnamoyl-CoA reductase, putative, nearly identical to CCR1 (GI:12034897), similar to cinnamoyl CoA reductase GI:2058310 from	Os09g25150.3	9	15078325	15075245	protein cinnamoyl CoA reductase, putative, expressed
Contig26489_at	26489	putative proteophosphoglycan [Oryza sativa (japonica cultivar-group)]	AT4G30710.1	expressed protein, contains Pfam domain, PF04484: Family of unknown function (DUF566)	Os09g25500.1	9	15291579	15285308	protein expressed protein
Contig14606_at	14606	MORN (Membrane Occupation and Recognition Nexus) repeat-containing protein /phosphatidylinositol-4-phosphate 5-kinase-related [Arabidopsis t	AT1G21920.1	MORN (Membrane Occupation and Recognition Nexus) repeat-containing protein /phosphatidylinositol-4-phosphate 5-kinase-related,	Os09g28060.1	9	17034507	17032402	protein MORN repeat-containing protein, putative, expressed
Contig15354_at	15354	OSJNBb0024F06.4 [Oryza sativa (japonica cultivar-group)]			Os09g32310.1	9	19286465	19289476	protein expressed protein
Contig7319_at	7319	unnamed protein product [Arabidopsis thaliana]	AT5G41120.1	esterase/lipase/thioesterase family protein, contains Interpro entry IPR000379	Os09g33530.2	9	19780195	19774811	protein esterase/lipase/thioesterase family protein, putative, expressed
Contig9588_at	9588		AT4G11740.1	ara4-interacting protein, putative (SAY1), similar to Ara4-interacting protein (Arabidopsis thaliana) GI:13160609; contains Pfam	Os09g35710.3	9	20539762	20534840	protein UBX domain containing protein, expressed
Contig9784_at	9784	unknown protein [Oryza sativa (japonica cultivar-group)] dbj|BAD46592.1| unknown protein [Oryza sativa (japonica cultivar-group)]	AT5G66090.1	expressed protein	Os09g36990.1	9	21336091	21338012	protein expressed protein
EBro08_SQ005_M24_at	31185	putative ornithine decarboxylase [Oryza sativa (japonica cultivar-group)]			Os09g37120.1	9	21410016	21408790	protein Ornithine decarboxylase, putative, expressed
Contig6745_s_at	6745	putative zinc finger protein [Arabidopsis thaliana]	AT1G30970.1	zinc finger (C2H2 type) family protein, contains Pfam domain PF00096: Zinc finger, C2H2 type	Os09g38790.3	9	22291247	22286696	protein Zinc finger, C2H2 type family protein, expressed
Contig18410_s_at	18410	unknown protein [Oryza sativa (japonica cultivar-group)] gb|AAP51898.1| unknown protein [Oryza sativa (japonica cultivar-group)] gb|AAM08709	AT1G31810.1	similar to formin homology 2 domain-containing protein / FH2 domain-containing protein [Arabidopsis thaliana]	Os10g02980.1	10	1218215	1225920	protein formin homology 2 domain-containing protein, putative, expressed
Contig14572_at	14572	putative protein kinase [Oryza sativa (japonica cultivar-group)] gb|AAP52041.1| putative protein kinase [Oryza sativa (japonica cultivar-gro	AT1G11330.1	S-locus lectin protein kinase family protein, contains Pfam domains, PF00954: S-locus glycoprotein family, PF00069: Protein kinase	Os10g04730.1	10	2241638	2246767	protein Protein kinase domain containing protein, expressed
Contig19758_at	19758	hypothetical protein [Oryza sativa (japonica cultivar-group)] gb|AAP52516.1| hypothetical protein [Oryza sativa (japonica cultivar-group)] g	AT1G31810.1	similar to formin homology 2 domain-containing protein / FH2 domain-containing protein [Arabidopsis thaliana]	Os10g10980.1	10	5834915	5836016	protein F-box domain containing protein, expressed
Contig11145_at	11145	putative heat shock protein [Oryza sativa (japonica cultivar-group)] gb|AAP53794.1| putative heat shock protein [Oryza sativa (japonica	AT5G43850.1	acireductone dioxygenase (ARD/ARD') family protein, similar to iron-deficiency induced gene (Hordeum vulgare) GI:14522834, SIPL (	Os10g28360.1	10	14430366	14427730	protein 1,2-dihydroxy-3-keto-5-methylthiopentene dioxygenase, putative, expressed
rbaal1k11_s_at	49685	putative metal-binding protein [Oryza sativa (japonica cultivar-group)] gb|AAP53965.1| putative metal-binding protein [Oryza sativa (japonic	AT2G36950.1	heavy-metal-associated domain-containing protein, nearly identical to farnesylated protein ATFP2 (GI:4097545) Pfam profile	Os10g30450.1	10	15497761	15499148	protein heavy metal-associated domain containing protein, expressed
Contig19663_at	19663	protein serine/threonine kinase [Lophopyrum elongatum] gb|AAK11674.1| protein kinase [Lophopyrum elongatum]	AT3G09830.2	protein kinase, putative, similar to protein kinase (Lophopyrum elongatum) gi:13022177:gb:AAK11674	Os10g30600.2	10	15594562	15591736	protein Protein kinase domain containing protein, expressed
Contig12080_at	12080	hypothetical protein [Oryza sativa (japonica cultivar-group)] gb|AAP54005.1| hypothetical protein [Oryza sativa (japonica cultivar-group)]	AT2G46060.1	transmembrane protein-related, contains weak similarity to Swiss-Prot:Q9HCN3 transmembrane protein 8 precursor (M83	Os10g30910.1	10	15791881	15801528	protein transmembrane protein, putative, expressed
Contig11554_at	11554	putative stress inducible protein [Oryza sativa (japonica cultivar-group)] gb|AAP54134.1| putative stress inducible protein [Oryza sativa (j	AT1G22700.1	tetratricopeptide repeat (TPR)-containing protein, contains Pfam profile PF00515 TPR Domain; ESTs gb:T43026, gb:R64902, gb:Z18169 a	Os10g32300.2	10	16627595	16621510	protein tetratricopeptide repeat, putative, expressed
HO04L23S_at	35844	zinc finger (C3HC4-type RING finger) family protein [Arabidopsis thaliana]	AT5G60710.1	zinc finger (C3HC4-type RING finger) family protein, low similarity to SP:P97280 Inter-alpha-trypsin inhibitor heavy chain H3 pre	Os10g32760.1	10	16828353	16826112	protein von Willebrand factor type A domain containing protein, expressed
Contig11312_at	11312	unknown protein [Oryza sativa (japonica cultivar-group)] gb|AAP54189.1| unknown protein [Oryza sativa (japonica cultivar-group)] gb|AAK27810			Os10g32850.3	10	16866271	16862955	protein expressed protein
Contig8027_at	8027	unknown protein [Oryza sativa (japonica cultivar-group)] gb|AAP54343.1| unknown protein [Oryza sativa (japonica cultivar-group)] gb|AAL59023	AT4G33630.2	expressed protein	Os10g34400.2	10	18013400	18022397	protein expressed protein
Contig15045_at	15045	alpha-galactosidase (EC 3.2.1.22) - barley (fragment) emb|CAA74161.1| alpha-galactosidase [Hordeum vulgare subsp. vulgare]	AT5G08380.1	alpha-galactosidase, putative / melibiase, putative / alpha-D-galactoside galactohydrolase, putative, similar to	Os10g35070.1	10	18378181	18381958	protein Alpha-galactosidase precursor, putative, expressed
Contig5493_at	5493	putative mitochondrial NAD+-dependent malic enzyme protein [Oryza sativa (japonica cultivar-group)] gb|AAP54497.1| putative mitochondrial NA	AT4G00570.1	malate oxidoreductase, putative, similar to NAD-dependent malic enzyme 59 kDa isoform, mitochondrial precursor (EC 1.1.1.39) (NAD-ME)	Os10g35960.1	10	18888990	18894414	protein NAD-dependent malic enzyme 59 kDa isoform, mitochondrial precursor, putative, expressed
Contig8336_at	8336	unknown protein [Oryza sativa (japonica cultivar-group)] gb|AAP54557.1| unknown protein [Oryza sativa (japonica cultivar-group)] gb|AAM94934	AT3G49550.1	expressed protein	Os10g36550.2	10	19225446	19228841	protein expressed protein
HV_CEa0008P09r2_s_at	39624	putative sphingosine kinase [Oryza sativa (japonica cultivar-group)] gb|AAP54628.1| putative sphingosine kinase [Oryza sativa (japonica	AT5G23450.2	diacylglycerol kinase family protein, contains INTERPRO domain, IPR001206, DAG-kinase catalytic domain	Os10g37280.1	10	19633110	19641747	protein sphingosine kinase, putative, expressed
Contig8164_at	8164	putative Ste20-related protein kinase [Oryza sativa (japonica cultivar-group)] gb|AAP54648.1| putative Ste20-related protein kinase [Oryza s	AT4G24100.1	protein kinase family protein, contains eukaryotic protein kinase domain, INTERPRO:IPR000719	Os10g37480.1	10	19731246	19740880	protein Protein kinase domain containing protein, expressed
Contig6578_at	6578	putative transporter [Oryza sativa (japonica cultivar-group)] gb|AAP54651.1| putative transporter [Oryza sativa (japonica cultivar-group)] g	AT1G64650.1	expressed protein	Os10g37520.1	10	19762051	19765321	protein Major Facilitator Superfamily protein, expressed
Contig10383_at	10383	MADS box protein 1 [Zea mays] emb|CAD23418.1| m5 [Zea mays]	AT2G45660.1	MADS-box protein (AGL20)	Os10g39130.1	10	20533326	20543951	protein Agamous-like MADS box protein AGL19, putative, expressed
Contig10268_at	10268	putative cytochrome P450 monooxygenase [Oryza sativa (japonica cultivar-group)] gb|AAP54891.1| putative cytochrome P450 monooxygenase [Oryza	AT3G53130.1	cytochrome P450 family protein, similar to Cytochrome P450 97B2 (SP:048921) (Glycine max)	Os10g39930.1	10	21038699	21043415	protein Cytochrome P450 family protein, expressed
Contig14887_at	14887	putative oxysterol-binding protein [Oryza sativa (japonica cultivar-group)] gb|AAP54957.1| putative oxysterol-binding protein [Oryza sativa	AT4G22540.3	similar to oxysterol-binding family protein [Arabidopsis thaliana] (TAIR:At4g08180.2); similar to oxysterol-binding family	Os10g40590.1	10	21419780	21425169	protein Oxysterol-binding protein, expressed
Contig9716_at	9716	putative carnitine/acylcarnitine translocase [Oryza sativa (japonica cultivar-group)] gb|AAP55125.1| putative carnitine/acylcarnitine transl	AT5G46800.1	mitochondrial carnitine/acyl carrier, putative / a bout de souffle (BOU) / CAC-like protein, identical to SP:Q93XM7	Os10g42299.2	10	22450442	22445266	protein Mitochondrial carnitine/acylcarnitine carrier, putative, expressed
Contig5122_at	5122	putative zinc finger protein [Oryza sativa (japonica cultivar-group)] ref|XP_470448.1| putative zinc finger protein [Oryza sativa (japonica	AT4G17890.1	human Rev interacting-like family protein / hRIP family protein, contains InterPro accession IPR001164: Human Rev interacting-like	Os10g42420.1	10	22511053	22506996	protein GTPase activating protein, putative, expressed
Contig23488_at	23488	putative sugar transporter protein [Oryza sativa (japonica cultivar-group)] gb|AAP55176.1| putative sugar transporter protein [Oryza sativa	AT5G17010.3	similar to sugar transporter family protein [Arabidopsis thaliana] (TAIR:At3g03090.1); similar to putative sugar	Os10g42830.1	10	22770044	22765590	protein Sugar transporter family protein, expressed
Contig16549_at	16549	unknown protein [Arabidopsis thaliana] gb|AAO50506.1| unknown protein [Arabidopsis thaliana]	AT2G38300.1	similar to myb family transcription factor [Arabidopsis thaliana] (TAIR:At2g40260.1); similar to myb family transcription	Os11g01480.1	11	282849	280488	protein myb-like DNA-binding domain, SHAQKYF class family protein, expressed
Contig18568_at	18568	F-box family protein (FBL3) [Arabidopsis thaliana] gb|AAM14053.1| putative F-box protein family, AtFBL3 [Arabidopsis thaliana] gb|AAM67471.1	AT5G01720.1	F-box family protein (FBL3), contains similarity to leucine-rich repeats containing F-box protein FBL3 GI:5919219 from (Homo sapiens)	Os11g01780.1	11	416626	420215	protein Leucine Rich Repeat family protein, expressed
Contig6515_at	6515	peroxidase [Nicotiana tabacum]	AT5G05340.1	peroxidase, putative, similar to peroxidase (Nicotiana tabacum) gi:5381253:dbj:BAA82306; similar to Peroxidase P7	Os11g02130.1	11	582211	584405	protein Peroxidase 52 precursor, putative, expressed
Contig6516_at	6516	peroxidase [Nicotiana tabacum]	AT5G05340.1	peroxidase, putative, similar to peroxidase (Nicotiana tabacum) gi:5381253:dbj:BAA82306; similar to Peroxidase P7	Os11g02130.1	11	582211	584405	protein Peroxidase 52 precursor, putative, expressed
Contig7882_at	7882	biogenesis protein [Hordeum vulgare subsp. vulgare]	AT5G54290.1	cytochrome c biogenesis protein family, low similarity to cytochrome c biogenesis protein CcdA (Paracoccus pantotrophus)	Os11g04500.1	11	1886469	1882964	protein Cytochrome C biogenesis protein transmembrane region containing protein, expressed
Contig25817_at	25817		AT1G31810.1	similar to formin homology 2 domain-containing protein / FH2 domain-containing protein [Arabidopsis thaliana]	Os11g05840.1	11	2720179	2709134	protein retrotransposon protein, putative, Ty1-copia subclass
Contig3502_at	3502	60 kDa jasmonate-induced protein (rRNA N-glycosidase) pir||S25092 jasmonate-induced protein - barley emb|CAA47017.1| jasmonate-induced prote			Os11g06610.1	11	3190193	3191111	protein 60 kDa jasmonate-induced protein, putative
Contig10082_at	10082	phytoalexin-deficient 4 protein (PAD4) [Arabidopsis thaliana] pir||T08456 hypothetical protein F22O6.190 - Arabidopsis thaliana emb|CAB43438	AT3G52430.1	phytoalexin-deficient 4 protein (PAD4), identical to phytoalexin-deficient 4 protein (Arabidopsis thaliana) GI:6457331; contains	Os11g09010.1	11	4781030	4785281	protein Lipase family protein, expressed
rbaal16g11_s_at	49656	ABC1 family protein [Arabidopsis thaliana] gb|AAM13112.1| unknown protein [Arabidopsis thaliana]	AT4G31390.1	ABC1 family protein, contains Pfam domain, PF03109: ABC1 family	Os11g11000.1	11	6069244	6063705	protein ABC1 family protein, expressed
Contig6547_at	6547	putative receptor-like protein kinase [Oryza sativa (japonica cultivar-group)] gb|AAP52678.1| putative receptor-like protein kinase [Oryza s	AT4G23180.1	receptor-like protein kinase 4, putative (RLK4), nearly identical to receptor-like protein kinase 4 (Arabidopsis thaliana)	Os11g11890.1	11	6591843	6598479	protein Protein kinase domain containing protein, expressed
rbasd16a13_s_at	50827	Nonspecific lipid-transfer protein 4.1 precursor (LTP 4.1) (CW21) (CW-21) pir||S45371 nonspecific lipid transfer protein Cw-21 precursor - b	AT5G59310.1	lipid transfer protein 4 (LTP4), identical to lipid transfer protein 4 from Arabidopsis thaliana (gi:8571923); contains Pfam	Os11g24070.1	11	13168268	13169248	protein Nonspecific lipid-transfer protein 1 precursor, putative, expressed
Contig20187_s_at	20187	putative serine carboxypeptidase I [Oryza sativa (japonica cultivar-group)]	AT1G73280.1	serine carboxypeptidase S10 family protein, similar to serine carboxypeptidase I precursor (SP:P07519) (Hordeum vulgare); glucose	Os11g24389.1	11	13415272	13390545	protein Serine carboxypeptidase family protein, expressed
Contig1709_at	1709	dehydrin; DHN7 [Hordeum vulgare]	AT5G66400.1	dehydrin (RAB18), nearly identical to SP:P30185 Dehydrin Rab18 {Arabidopsis thaliana}	Os11g26790.1	11	14843405	14842429	protein Dehydrin family protein, expressed
Contig1701_s_at	1701	DEHYDRIN DHN2 (B9) pir||S05543 dehydrin 9 - barley emb|CAA33363.1| dehydrin [Hordeum vulgare subsp. vulgare]	AT3G50980.1	dehydrin, putative, similar to dehydrin Xero 1 (Arabidopsis thaliana) SWISS-PROT:P25863	Os11g26790.1	11	14843405	14842429	protein Dehydrin family protein, expressed
Contig1724_s_at	1724	DEHYDRIN DHN3 (B17) pir||S05547 dehydrin 17 - barley emb|CAA33360.1| dehydrin [Hordeum vulgare subsp. vulgare]	AT5G66400.1	dehydrin (RAB18), nearly identical to SP:P30185 Dehydrin Rab18 {Arabidopsis thaliana}	Os11g26790.1	11	14843405	14842429	protein Dehydrin family protein, expressed
Contig1725_s_at	1725	DEHYDRIN DHN1 (B8) pir||S05544 dehydrin 8 - barley emb|CAA33362.1| dehydrin [Hordeum vulgare subsp. vulgare]	AT5G66400.1	dehydrin (RAB18), nearly identical to SP:P30185 Dehydrin Rab18 {Arabidopsis thaliana}	Os11g26790.1	11	14843405	14842429	protein Dehydrin family protein, expressed
Contig3635_s_at	3635	leucine-rich repeat protein LRP - sorghum gb|AAC49559.1| leucine-rich repeat-containing extracellular glycoprotein; contains six N-glycosyla	AT1G71830.1	leucine-rich repeat family protein / protein kinase family protein, contains Pfam domains PF00560: Leucine Rich Repeat and PF0006	Os11g31540.1	11	17929837	17927946	protein BRASSINOSTEROID INSENSITIVE 1-associated receptor kinase 1 precursor, putative, expressed
Contig3636_at	3636	leucine-rich repeat protein LRP - sorghum gb|AAC49559.1| leucine-rich repeat-containing extracellular glycoprotein; contains six N-glycosyla	AT1G71830.1	leucine-rich repeat family protein / protein kinase family protein, contains Pfam domains PF00560: Leucine Rich Repeat and PF0006	Os11g31540.1	11	17929837	17927946	protein BRASSINOSTEROID INSENSITIVE 1-associated receptor kinase 1 precursor, putative, expressed
HF08D05r_at	34129	proline-rich antigen [Mycobacterium leprae]	AT4G16140.1	proline-rich family protein, contains proline-rich extensin domains, INTERPRO:IPR002965	Os11g33030.1	11	19022276	19023743	protein C2 domain containing protein, expressed
Contig18307_at	18307	regulator of chromosome condensation (RCC1) family protein / UVB-resistance protein-related [Arabidopsis thaliana]	AT5G08710.1	regulator of chromosome condensation (RCC1) family protein / UVB-resistance protein-related, contains Pfam PF00415 : Regulator of	Os11g34320.1	11	19623872	19618171	protein uvb-resistance protein uvr8, possible, putative, expressed
Contig15039_at	15039	patatin-related [Arabidopsis thaliana] gb|AAR24649.1| At1g33270 [Arabidopsis thaliana]	AT1G33270.1	patatin-related, contains Patatin domain PF01734	Os11g34370.1	11	19646664	19643320	protein patatin, putative, expressed
Contig21659_s_at	21659	PDR-like ABC transporter [Oryza sativa (japonica cultivar-group)]	AT1G66950.1	ABC transporter family protein, similar to PDR5-like ABC transporter GI:1514643 from (Spirodela polyrhiza)	Os11g37700.1	11	21780972	21771553	protein ABC transporter, putative, expressed
Contig20553_at	20553	PDR-like ABC transporter [Oryza sativa (japonica cultivar-group)]	AT1G66950.1	ABC transporter family protein, similar to PDR5-like ABC transporter GI:1514643 from (Spirodela polyrhiza)	Os11g37700.1	11	21780972	21771553	protein ABC transporter, putative, expressed
Contig2550_x_at	2550	pathogenesis-related protein 4 - barley emb|CAA71774.1| pathogenesis-related protein 4 [Hordeum vulgare]	AT3G04720.1	hevein-like protein (HEL), identical to SP:P43082 Hevein-like protein precursor {Arabidopsis thaliana}; similar to SP:P09762	Os11g37950.1	11	22000685	22001753	protein Barwin, putative, expressed
Contig4391_s_at	4391	receptor kinase-like [Oryza sativa (japonica cultivar-group)]	AT4G35920.2	expressed protein, contains Pfam profile PF04749: Protein of unknown function, DUF614; isoform contains AT-acceptor splice	Os11g44870.2	11	26648502	26650903	protein expressed protein
Contig20298_at	20298	expressed protein [Arabidopsis thaliana] dbj|BAC42136.1| unknown protein [Arabidopsis thaliana]	AT2G30280.1	expressed protein	Os12g01940.1	12	561829	558283	protein expressed protein
Contig20034_at	20034	P0413C03.15 [Oryza sativa (japonica cultivar-group)] dbj|BAB86140.1| P0413C03.15 [Oryza sativa (japonica cultivar-group)]	AT1G65295.1	expressed protein	Os12g02800.1	12	988874	987599	protein expressed protein
Contig8641_at	8641	phosphoethanolamine cytidylyltransferase [Hordeum vulgare subsp. vulgare]	AT2G38670.1	ethanolamine-phosphate cytidylyltransferase, putative / phosphorylethanolamine transferase, putative / CTP:phosphoethanolamine	Os12g02820.1	12	1010142	1004448	protein Cytidylyltransferase family protein, expressed
HT12J02u_at	37926	expressed protein [Arabidopsis thaliana] gb|AAL24319.1| unknown protein [Arabidopsis thaliana]	AT3G06080.2	expressed protein, identical to unknown protein GB:AAF30301 from (Arabidopsis thaliana)	Os12g05080.1	12	2230443	2233876	protein expressed protein
Contig11748_at	11748	putative growth regulator protein [Arabidopsis thaliana]	AT1G35510.1	expressed protein, contains Pfam PF03138: Plant protein family. The function of this family of plant proteins is unknown;	Os12g07540.1	12	3752602	3757543	protein Growth regulator protein, putative, expressed
rbah38o04_s_at	50500	Glutathione S-transferase (GST class-zeta) pir||T06333 probable glutathione transferase (EC 2.5.1.18) - wheat gb|AAB60886.1| glutathione-S-t	AT2G02390.1	glutathione S-transferase zeta 1 (GSTZ1) (GST18), identical to SP:Q9ZVQ3:GTZ1_ARATH Glutathione S-transferase	Os12g10730.2	12	5759492	5762703	protein Glutathione S-transferase, putative, expressed
Contig6928_at	6928	aspartyl aminopeptidase, putative [Arabidopsis thaliana] dbj|BAA97497.1| aspartyl aminopeptidase [Arabidopsis thaliana]	AT5G60160.1	aspartyl aminopeptidase, putative, similar to SP:Q9ULA0 Aspartyl aminopeptidase (EC 3.4.11.21) {Homo sapiens}; contains Pfam prof	Os12g13390.1	12	7487184	7481725	protein Aspartyl aminopeptidase, putative, expressed
Contig2771_at	2771	dnaK-type molecular chaperone HSC70-9, chloroplast - spinach gb|AAB91471.1| heat shock 70 protein [Spinacia oleracea] gb|AAB96659.1| heat sh	AT5G49910.1	heat shock protein 70 / HSP70 (HSC70-7), identical to heat shock protein 70 (Arabidopsis thaliana) GI:6746592	Os12g14070.1	12	7983582	7989353	protein Stromal 70 kDa heat shock-related protein, chloroplast precursor, putative, expressed
Contig13654_at	13654	serine threonine kinase-like [Oryza sativa (japonica cultivar-group)]	AT3G59420.1	receptor protein kinase, putative (ACR4), identical to putative receptor protein kinase ACR4 (Arabidopsis thaliana) GI:20302590;	Os12g31560.1	12	18956069	18958083	protein Protein kinase domain containing protein
Contig16261_at	16261	expressed protein [Arabidopsis thaliana]	AT4G24460.1	expressed protein	Os12g32650.1	12	19672493	19679518	protein expressed protein
Contig6301_s_at	6301	F-box family protein [Arabidopsis thaliana] dbj|BAC41915.1| unknown protein [Arabidopsis thaliana]	AT5G27920.1	F-box family protein, contains similarity to leucine-rich repeats containing F-box protein FBL3 GI:5919219 from (Homo sapiens)	Os12g36670.1	12	22424316	22428387	protein Leucine Rich Repeat family protein, expressed
HVSMEi0019L06r2_at	44144				Os12g36680.1	12	22432801	22435714	protein expressed protein
Contig4406_x_at	4406	pathogenesis-related protein 10 [Hordeum vulgare]	AT1G31810.1	similar to formin homology 2 domain-containing protein / FH2 domain-containing protein [Arabidopsis thaliana]	Os12g36830.1	12	22547233	22548410	protein pathogenesis-related protein 10, putative, expressed
Contig4405_x_at	4405	pathogenesis-related protein 10 [Hordeum vulgare]	AT1G31810.1	similar to formin homology 2 domain-containing protein / FH2 domain-containing protein [Arabidopsis thaliana]	Os12g36830.1	12	22547233	22548410	protein pathogenesis-related protein 10, putative, expressed
Contig4402_s_at	4402	pathogenesis-related protein 10 [Hordeum vulgare]	AT1G16610.2	arginine/serine-rich protein, putative (SR45), similar to arginine/serine-rich protein GI:6601502 from	Os12g36830.1	12	22547233	22548410	protein pathogenesis-related protein 10, putative, expressed
HD08F14r_x_at	33647	pathogenesis-related protein 10 [Hordeum vulgare]	AT1G31810.1	similar to formin homology 2 domain-containing protein / FH2 domain-containing protein [Arabidopsis thaliana]	Os12g36860.1	12	22561808	22563435	protein pathogenesis-related protein 10, putative, expressed
Contig10344_at	10344	unknown protein [Oryza sativa (japonica cultivar-group)]	AT1G56460.1	PAPA-1-like family protein / zinc finger (HIT type) family protein, contains Pfam profile PF04795: PAPA-1-like conserved	Os12g37430.4	12	22942646	22939384	protein PAPA-1-like conserved region family protein, expressed
Contig14488_at	14488	early-responsive to dehydration protein-related / ERD protein-related [Arabidopsis thaliana]	AT3G01100.1	early-responsive to dehydration protein-related / ERD protein-related, low similarity to ERD4 protein (early-responsive to dehydration	Os12g39320.1	12	24157896	24164087	protein early-responsive to dehydration protein, putative, expressed
Contig2789_at	2789	thaumatin-like protein TLP7 [Hordeum vulgare]	AT4G11650.1	osmotin-like protein (OSM34), nearly identical to SP:P50700:OSL3_ARATH Osmotin-like protein OSM34 precursor {Arabidopsis	Os12g43490.1	12	26947438	26946519	protein Alpha-amylase/trypsin inhibitor, putative, expressed
Contig2790_s_at	2790	thaumatin-like protein TLP7 [Hordeum vulgare]	AT4G11650.1	osmotin-like protein (OSM34), nearly identical to SP:P50700:OSL3_ARATH Osmotin-like protein OSM34 precursor {Arabidopsis	Os12g43490.1	12	26947438	26946519	protein Alpha-amylase/trypsin inhibitor, putative, expressed
HV_CEb0005N09r2_at	39943	epoxide hydrolase, putative [Arabidopsis thaliana] pir||T45731 epoxide hydrolase-like protein - Arabidopsis thaliana emb|CAB62622.1| epoxide	AT3G51000.1	epoxide hydrolase, putative, similar to epoxide hydrolase (Glycine max) GI:2764806; contains Pfam profile PF00561: hydrolase,	Os12g43970.1	12	27255061	27252953	protein hydrolase, alpha/beta fold family protein, expressed
Contig7643_at	7643	epoxide hydrolase, putative [Arabidopsis thaliana] pir||T45731 epoxide hydrolase-like protein - Arabidopsis thaliana emb|CAB62622.1| epoxide	AT3G51000.1	epoxide hydrolase, putative, similar to epoxide hydrolase (Glycine max) GI:2764806; contains Pfam profile PF00561: hydrolase,	Os12g43970.1	12	27255061	27252953	protein hydrolase, alpha/beta fold family protein, expressed
Contig4967_s_at	4967	ubiquitin-conjugating enzyme UBC2-1 - Arabidopsis thaliana emb|CAA48378.1| ubiquitin-conjugating enzyme [Arabidopsis thaliana]	AT1G45050.1	ubiquitin-conjugating enzyme 15 (UBC15), E2; identical to ubiquitin-conjugating enzyme 15 GI:2801442 from	Os12g44000.1	12	27265116	27261833	protein Ubiquitin-conjugating enzyme family protein, expressed
HD11F21r_at	33775	protein kinase family protein [Arabidopsis thaliana] gb|AAM12977.1| protein kinase-like protein [Arabidopsis thaliana] gb|AAM91189.1| protei	AT3G25840.1	protein kinase family protein, contains Pfam profile: PF00069 eukaryotic protein kinase domain	Os12g44330.2	12	27452843	27446516	protein Protein kinase domain containing protein, expressed
EBro08_SQ009_G15_at	31384
EBem09_SQ006_P13_at	29410
EBro03_SQ006_C07_at	30680
Contig22191_at	22191
Contig10409_s_at	10409
HT08O11u_at	37694
EBro08_SQ011_N18_at	31530
EBro03_SQ005_K07_at	30660
Contig16640_at	16640		AT2G02100.1	plant defensin-fusion protein, putative (PDF2.2), plant defensin protein family member, personal communication, Bart Thomma
HVSMEn0016K19r2_at	46782
Contig23004_at	23004
Contig20189_at	20189
HS05N23u_x_at	36803
HD03A05u_at	33407
HM07L17r_at	35347
Contig18988_at	18988
Contig14462_at	14462
HVSMEc0001A03r2_at	41439
Contig17635_at	17635
Contig19296_at	19296
HV_CEb0009D09r2_at	39999
Contig21734_at	21734
baak4a13_at	26933
Contig2446_at	2446
Contig2446_x_at	2446
HVSMEn0004G12r2_x_at	46304
EBem08_SQ003_L01_at	29264
HY10O15u_at	48552
HVSMEm0012P04r2_at	45683
EBpi01_SQ002_G23_at	29893
HW06F15u_at	47537	unnamed protein product [Oryza sativa (japonica cultivar-group)]	AT3G06540.1	GDP dissociation inhibitor family protein / Rab GTPase activator family protein, similar to SP:P26374 Rab proteins
Contig1159_s_at	1159	pathogenesis-related protein 4 - barley emb|CAA71773.1| pathogenesis-related protein [Hordeum vulgare]
HVSMEl0003C03r2_at	44755
HT05K20u_at	37474
HVSMEi0009J18r2_at	43954
Contig21748_s_at	21748
HVSMEl0025L16f_at	45304
HF06A04r_at	34067
Contig19500_at	19500
HB30J05r_at	33063
Contig1185_at	1185
HO14P06S_at	36546
Contig13218_at	13218
HVSMEi0016B10r2_x_at	44124
Contig17352_at	17352
HV03P03u_at	38824
Contig639_at	639	pathogenesis-related protein 4 - barley emb|CAA71773.1| pathogenesis-related protein [Hordeum vulgare]
HV_CEa0006I19r2_at	39571
Contig22314_at	22314	GDP-Mannose transporter [Arabidopsis thaliana]	AT2G13650.1	GDP-mannose transporter (GONST1), identical to GDP-mannose transporter SP:Q941R4 from (Arabidopsis thaliana)
HS05D20u_s_at	36772
Contig21716_at	21716	hypothetical protein Y50E8A.i - Caenorhabditis elegans
