# Supplementary material for: Array-based genotyping and expression analysis of barley cv. Maythorpe and Golden Promise
Source: BMC Genomics. 2007 Mar 30;8:87. doi: 10.1186/1471-2164-8-87 (PMC1851953; doi:10.1186/1471-2164-8-87)
Supplement: Additional file 14 — MTcontrol vs MTsalt root down-reg [file 1471-2164-8-87-S14.xls]

## Sheet: MTC VS MTS R D ANN
Input Probe Set	Exemplar Unigene#	NR Desc	Ath Accn	Ath Description	Rice Model	Rice Chr	Rice 5'	Rice 3'	Rice Description
Contig7833_at	7833	unknown protein [Oryza sativa (japonica cultivar-group)] dbj|BAB64252.1| unknown protein [Oryza sativa (japonica cultivar-group)] dbj|BAB921	AT5G13100.1	expressed protein	LOC_Os01g01295.1	1	138761	141356	protein expressed protein
Contig14049_at	14049	P0436E04.3 [Oryza sativa (japonica cultivar-group)] dbj|BAB92146.1| hypothetical protein~similar to Oryza sativa chromosome 5, AC073405_20 [	AT3G10640.1	SNF7 family protein, contains Pfam domain, PF03357: SNF7 family	LOC_Os01g01350.1	1	169969	167600	protein SNF7 family protein, expressed
HVSMEl0016K12r2_s_at	45131	putative ribokinase [Triticum turgidum subsp. durum]	AT1G19600.1	pfkB-type carbohydrate kinase family protein, contains Pfam profile: PF00294 pfkB family carbohydrate kinase	LOC_Os01g01620.1	1	309972	306322	protein Ribokinase, putative, expressed
Contig8895_at	8895	putative ribokinase [Triticum turgidum subsp. durum]	AT1G19600.1	pfkB-type carbohydrate kinase family protein, contains Pfam profile: PF00294 pfkB family carbohydrate kinase	LOC_Os01g01620.1	1	309972	306322	protein Ribokinase, putative, expressed
Contig26133_at	26133	F24O1.13 [Arabidopsis thaliana]	AT1G62400.1	protein kinase, putative, similar to protein kinase gi:170047:gb:AAA34002; contains protein kinase domain,	LOC_Os01g01740.1	1	393453	388885	protein protein kinase, putative, expressed
Contig13239_at	13239	P0439B06.4 [Oryza sativa (japonica cultivar-group)]	AT1G68725.1	AGP19 is a lysine-rich arabinogalactan-protein (AGP) and part of a multi-gene family of glycoproteins with approx. 50 members. It	LOC_Os01g02010.1	1	541297	540227	protein expressed protein
Contig13015_at	13015	unknown protein [Oryza sativa (japonica cultivar-group)] dbj|BAB61176.1| unknown protein [Oryza sativa (japonica cultivar-group)] dbj|BAB398	AT5G49280.1	hydroxyproline-rich glycoprotein family protein, contains proline-rich extensin domains, INTERPRO:IPR002965	LOC_Os01g02160.1	1	628895	629715	protein expressed protein
Contig10919_s_at	10919	putative nodulin-like protein 5NG4 [Oryza sativa (japonica cultivar-group)] dbj|BAB17350.1| putative nodulin-like protein 5NG4 [Oryza sativa	AT1G75500.1	nodulin MtN21 family protein, similar to MtN21 GB:CAA75575 GI:2598575 from (Medicago truncatula) (Mol. Plant Microbe Interact. 9	LOC_Os01g02870.1	1	1007061	1009209	protein nodulin MtN21 family protein, putative, expressed
Contig19508_at	19508	putative Bowman Birk trypsin inhibitor [Oryza sativa (japonica cultivar-group)] dbj|BAB18291.1| putative Bowman Birk trypsin inhibitor [Oryz			LOC_Os01g03680.1	1	1512639	1513529	protein Bowman-Birk serine protease inhibitor family protein, expressed
Contig12999_at	12999	putative alpha-glucosidase [Oryza sativa (japonica cultivar-group)] dbj|BAA99366.1| putative alpha-glucosidase [Oryza sativa (japonica culti	AT1G68560.1	alpha-xylosidase (XYL1), identical to alpha-xylosidase precursor GB:AAD05539 GI:4163997 from (Arabidopsis thaliana); contains Pfa	LOC_Os01g03950.1	1	1695005	1699892	protein alpha-D-xylosidase, putative, expressed
Contig20523_at	20523	OSJNBa0083M16.12 [Oryza sativa (japonica cultivar-group)]			LOC_Os01g04160.1	1	1830912	1834213	protein expressed protein
Contig16870_at	16870	leucine-rich repeat transmembrane protein kinase, putative [Arabidopsis thaliana]	AT2G36570.1	leucine-rich repeat transmembrane protein kinase, putative	LOC_Os01g04230.1	1	1864738	1867192	protein Leucine Rich Repeat family protein, expressed
Contig2004_s_at	2004	heat shock protein 18 - barley emb|CAA45862.1| 18 Kd heat shock protein [Hordeum vulgare subsp. vulgare]	AT5G59720.1	18.1 kDa class I heat shock protein (HSP18.1-CI), identical to 18.2 kDa class I heat shock protein (HSP 18.2) (SP:P19037)(Arabido	LOC_Os01g04370.1	1	1946389	1945553	protein 16.9 kDa class I heat shock protein, putative, expressed
Contig11988_at	11988	putative aspartic proteinase nepenthesin I [Oryza sativa (japonica cultivar-group)] dbj|BAB21205.1| putative aspartic proteinase nepenthesin	AT1G25510.1	aspartyl protease family protein, contains Pfam domain, PF00026: eukaryotic aspartyl protease	LOC_Os01g04710.2	1	2117207	2119122	protein Eukaryotic aspartyl protease family protein, expressed
Contig5420_at	5420	putative carboxypeptidase D [Oryza sativa (japonica cultivar-group)] dbj|BAB08188.1| Similar to Hordeum vulgare carboxypeptidase D precursor	AT3G07990.1	serine carboxypeptidase S10 family protein, similar to serine carboxypeptidase II (CP-MII) GB:CAA70815 (Hordeum vulgare)	LOC_Os01g06490.1	1	3051267	3054000	protein Serine carboxypeptidase II precursor, putative, expressed
Contig11685_at	11685	P0509B06.6 [Oryza sativa (japonica cultivar-group)]	AT1G04250.1	auxin-responsive protein / indoleacetic acid-induced protein 17 (IAA17), Identical to SP:P93830 Auxin-responsive protein IAA17	LOC_Os01g08320.1	1	4073240	4070718	protein Auxin-induced protein 22B, putative, expressed
HA15K23r_at	31910	P0509B06.6 [Oryza sativa (japonica cultivar-group)]	AT1G04250.1	auxin-responsive protein / indoleacetic acid-induced protein 17 (IAA17), Identical to SP:P93830 Auxin-responsive protein IAA17	LOC_Os01g08320.1	1	4073240	4070718	protein Auxin-induced protein 22B, putative, expressed
Contig14613_at	14613	extensin-like protein [Arabidopsis thaliana] emb|CAB78376.1| extensin-like protein [Arabidopsis thaliana] pir||T06291 extensin homolog T9E8.	AT2G15880.1	leucine-rich repeat family protein / extensin family protein, similar to extensin-like protein (Lycopersicon esculentum)	LOC_Os01g08470.1	1	4178214	4175962	protein transposon protein, putative, CACTA, En/Spm sub-class, expressed
Contig11743_at	11743	P0489A01.8 [Oryza sativa (japonica cultivar-group)]	AT1G74320.1	choline kinase, putative, similar to GmCK2p choline kinase gi:1438881:gb:AAC49375	LOC_Os01g08760.1	1	4391956	4393960	protein Choline/ethanolamine kinase family protein, expressed
Contig16024_at	16024	cytokinin dehydrogenase [Hordeum vulgare]	AT1G75450.1	FAD-binding domain-containing protein / cytokinin oxidase family protein, similar to GB:CAA77151 from (Zea mays)	LOC_Os01g09260.1	1	4696594	4694116	protein Cytokinin dehydrogenase 1 precursor, putative, expressed
Contig10379_at	10379	P0001B06.28 [Oryza sativa (japonica cultivar-group)]	AT5G11890.1	expressed protein	LOC_Os01g09880.1	1	5129675	5128418	protein Harpin-induced protein 1 containing protein, expressed
Contig7849_at	7849	OSJNBa0016I09.9 [Oryza sativa (japonica cultivar-group)] dbj|BAB92157.1| hypothetical protein [Oryza sativa (japonica cultivar-group)]	AT3G14920.1	expressed protein	LOC_Os01g10950.1	1	5836700	5834398	protein Peptide-N4-asparagine amidase A, putative, expressed
Contig4515_at	4515	unnamed protein product [Oryza sativa (japonica cultivar-group)]	AT1G53210.1	sodium/calcium exchanger family protein / calcium-binding EF hand family protein, contains Pfam profiles: PF01699 sodium/calcium	LOC_Os01g11414.1	1	6131005	6135960	protein Sodium/calcium exchanger protein, expressed
Contig13867_s_at	13867	unnamed protein product [Oryza sativa (japonica cultivar-group)] dbj|BAA94219.1| unnamed protein product [Oryza sativa (japonica cultivar-gr	AT1G28600.1	lipase, putative, similar to lipase (Arabidopsis thaliana) GI:1145627; contains InterPro Entry IPR001087 Lipolytic enzyme,	LOC_Os01g11790.1	1	6374063	6378639	protein GDSL-like Lipase/Acylhydrolase family protein
Contig13867_at	13867	unnamed protein product [Oryza sativa (japonica cultivar-group)] dbj|BAA94219.1| unnamed protein product [Oryza sativa (japonica cultivar-gr	AT1G28600.1	lipase, putative, similar to lipase (Arabidopsis thaliana) GI:1145627; contains InterPro Entry IPR001087 Lipolytic enzyme,	LOC_Os01g11790.1	1	6374063	6378639	protein GDSL-like Lipase/Acylhydrolase family protein
Contig8772_s_at	8772	P0452F10.26 [Oryza sativa (japonica cultivar-group)]	AT4G32760.1	similar to VHS domain-containing protein / GAT domain-containing protein [Arabidopsis thaliana] (TAIR:At3g08790.1);	LOC_Os01g12880.1	1	7125951	7134131	protein VHS domain containing protein, expressed
Contig14302_at	14302	unnamed protein product [Oryza sativa (japonica cultivar-group)] dbj|BAA94776.1| unknown protein [Oryza sativa (japonica cultivar-group)]	AT3G16175.1	thioesterase family protein, contains Pfam profile PF03061: thioesterase family protein	LOC_Os01g12910.1	1	7170420	7172573	protein thioesterase family protein, expressed
Contig6075_at	6075	unnamed protein product [Oryza sativa (japonica cultivar-group)] dbj|BAA94780.1| putative bark storage protein [Oryza sativa (japonica culti	AT4G24340.1	phosphorylase family protein, contains Pfam PF01048: Phosphorylase family	LOC_Os01g12940.1	1	7184840	7182285	protein Phosphorylase family protein
Contig10847_at	10847	putative germin protein [Oryza sativa (japonica cultivar-group)] gb|AAD38298.1| putative oxalate oxidase (germin protein) [Oryza sativa (jap	AT3G62020.1	germin-like protein (GLP10), identical to germin-like protein subfamily 2 member 4 (SP:Q9M263)	LOC_Os01g14670.1	1	8203771	8200632	protein Nectarin-1 precursor, putative, expressed
Contig24612_at	24612	unnamed protein product [Oryza sativa (japonica cultivar-group)] tpe|CAH69246.1| TPA: class III peroxidase 3 precursor [Oryza sativa (japoni	AT2G18150.1	peroxidase, putative, peroxidase (Arabidopsis thaliana) gi:6822093:emb:CAB71009; identical to cDNA class III	LOC_Os01g15830.1	1	8914558	8916770	protein Peroxidase 72 precursor, putative, expressed
Contig1860_x_at	1860	unnamed protein product [Oryza sativa (japonica cultivar-group)] tpe|CAH69246.1| TPA: class III peroxidase 3 precursor [Oryza sativa (japoni	AT5G66390.1	peroxidase 72 (PER72) (P72) (PRXR8), identical to SP:Q9FJZ9 Peroxidase 72 precursor (EC 1.11.1.7) (Atperox P72) (PRXR8) (ATP6a)	LOC_Os01g15830.1	1	8914558	8916770	protein Peroxidase 72 precursor, putative, expressed
Contig15211_at	15211	unnamed protein product [Oryza sativa (japonica cultivar-group)] tpe|CAH69247.1| TPA: class III peroxidase 4 precursor [Oryza sativa (japoni	AT2G39040.1	peroxidase, putative, similar to cationic peroxidase isozyme 38K precursor (Nicotiana tabacum) gi:575603:dbj:BAA07663	LOC_Os01g16450.1	1	9336593	9339018	protein Peroxidase family protein, expressed
Contig6763_at	6763	unnamed protein product [Oryza sativa (japonica cultivar-group)] dbj|BAA90375.1| putative multifunctional amino acid-tRNA ligase [Oryza sati	AT5G26710.1	glutamate-tRNA ligase, putative / glutamyl-tRNA synthetase, putatuve / GluRS, putative, identical to gi:3435196	LOC_Os01g16520.1	1	9374978	9370534	protein glutamyl-tRNA synthetase family protein, expressed
Contig9411_at	9411	unnamed protein product [Oryza sativa (japonica cultivar-group)] dbj|BAA90392.1| putative cyclin-selective ubiquitin carrier protein E2-C [O	AT1G50490.1	ubiquitin-conjugating enzyme 20 (UBC20), nearly identical to ubiquitin-conjugating enzyme UBC20 (Arabidopsis	LOC_Os01g16650.1	1	9442463	9443344	protein Ubiquitin-conjugating enzyme X, putative, expressed
Contig9172_at	9172	probable germin protein 4 [Oryza sativa (japonica cultivar-group)] dbj|BAB64225.1| putative nectarin I [Oryza sativa (japonica cultivar-grou	AT1G09560.1	germin-like protein (GLP4) (GLP5), identical to Arabidopsis germin-like protein subfamily 2 member 1 (SP:P94014); Location of EST	LOC_Os01g18170.1	1	10165775	10164723	protein Nectarin-1 precursor, putative, expressed
Contig9172_s_at	9172	probable germin protein 4 [Oryza sativa (japonica cultivar-group)] dbj|BAB64225.1| putative nectarin I [Oryza sativa (japonica cultivar-grou	AT1G09560.1	germin-like protein (GLP4) (GLP5), identical to Arabidopsis germin-like protein subfamily 2 member 1 (SP:P94014); Location of EST	LOC_Os01g18170.1	1	10165775	10164723	protein Nectarin-1 precursor, putative, expressed
Contig7666_s_at	7666	putative peroxidase [Oryza sativa (japonica cultivar-group)] dbj|BAB12033.1| putative peroxidase [Oryza sativa (japonica cultivar-group)] tp	AT4G33420.1	peroxidase, putative, identical to class III peroxidase ATP32 (Arabidopsis thaliana) gi:17530547:gb:AAL40837; identical to cDNA	LOC_Os01g19020.1	1	10747011	10745381	protein Peroxidase family protein, expressed
Contig7666_at	7666	putative peroxidase [Oryza sativa (japonica cultivar-group)] dbj|BAB12033.1| putative peroxidase [Oryza sativa (japonica cultivar-group)] tp	AT4G33420.1	peroxidase, putative, identical to class III peroxidase ATP32 (Arabidopsis thaliana) gi:17530547:gb:AAL40837; identical to cDNA	LOC_Os01g19020.1	1	10747011	10745381	protein Peroxidase family protein, expressed
Contig9629_at	9629	OJ1116_C07.3 [Oryza sativa (japonica cultivar-group)] dbj|BAC00686.1| OJ1116_C07.3 [Oryza sativa (japonica cultivar-group)]	AT5G49280.1	hydroxyproline-rich glycoprotein family protein, contains proline-rich extensin domains, INTERPRO:IPR002965	LOC_Os01g20780.1	1	11568088	11568986	protein expressed protein
Contig13231_at	13231				LOC_Os01g22590.1	1	12684225	12687013	protein transposon protein, putative, CACTA, En/Spm sub-class, expressed
rbags1d02_at	49919	nodulin MtN3 family protein [Arabidopsis thaliana] dbj|BAB02642.1| MtN3-like protein [Arabidopsis thaliana] gb|AAL06889.1| AT3g14770/T21E2_2	AT3G14770.1	nodulin MtN3 family protein, similar to MtN3 GI:1619602 (root nodule development) from (Medicago truncatula)	LOC_Os01g36070.1	1	20286514	20288835	protein MtN3/saliva family protein, expressed
Contig19834_at	19834	putative peroxidase [Oryza sativa (japonica cultivar-group)] dbj|BAB89258.1| putative peroxidase ATP6a [Oryza sativa (japonica cultivar-grou	AT5G66390.1	peroxidase 72 (PER72) (P72) (PRXR8), identical to SP:Q9FJZ9 Peroxidase 72 precursor (EC 1.11.1.7) (Atperox P72) (PRXR8) (ATP6a)	LOC_Os01g36240.1	1	20388808	20393302	protein Peroxidase 72 precursor, putative, expressed
Contig8287_at	8287	putative cdc21 protein [Oryza sativa (japonica cultivar-group)]	AT2G16440.1	DNA replication licensing factor, putative, similar to SP:P49717 DNA replication licensing factor MCM4 (CDC21 homolog) {Mus musculu	LOC_Os01g36390.1	1	20518897	20523779	protein MCM2/3/5 family protein, expressed
Contig4212_s_at	4212	cation/proton exchanger 1a [Oryza sativa (japonica cultivar-group)]	AT3G51860.1	cation exchanger, putative (CAX3), similar to high affinity calcium antiporter CAX1 (Arabidopsis thaliana)	LOC_Os01g37690.1	1	21403577	21398344	protein Vacuolar cation/proton exchanger 1a, putative, expressed
Contig11456_at	11456	P0415C01.14 [Oryza sativa (japonica cultivar-group)]	AT1G22790.2	similar to expressed protein [Arabidopsis thaliana] (TAIR:At1g34010.1); similar to light stress-responsive one-helix	LOC_Os01g40700.1	1	23326953	23329280	protein expressed protein
Contig716_at	716		AT4G13340.1	leucine-rich repeat family protein / extensin family protein, similar to extensin-like protein (Lycopersicon esculentum)	LOC_Os01g41120.1	1	23612086	23614071	protein retrotransposon protein, putative, Ty3-gypsy subclass, expressed
Contig9418_at	9418	nucleoid DNA-binding protein cnd41-like protein [Oryza sativa (japonica cultivar-group)]	AT3G61820.1	aspartyl protease family protein, contains Pfam domain, PF00026: eukaryotic aspartyl protease	LOC_Os01g41550.1	1	23841856	23843623	protein Eukaryotic aspartyl protease family protein, expressed
Contig11240_at	11240	putative amino acid or GABA permease [Oryza sativa (japonica cultivar-group)]	AT2G01170.1	amino acid permease family protein, weak similarity to GABA permease (Emericella nidulans) GI:4972245; contains Pfam profile PF00324:	LOC_Os01g42234.1	1	24250566	24260297	protein amino acid permease family protein, putative, expressed
Contig6092_at	6092	putative protein kinase, PF00069 [Oryza sativa (japonica cultivar-group)]	AT2G42880.1	mitogen-activated protein kinase, putative / MAPK, putative (MPK20), mitogen-activated protein kinase (MAPK)(AtMPK20),	LOC_Os01g43910.1	1	25485186	25478950	protein Protein kinase domain containing protein, expressed
rbaal5k15_s_at	49806	P0039G05.22 [Oryza sativa (japonica cultivar-group)]			LOC_Os01g45470.1	1	26128012	26127617	protein hypothetical protein
Contig23196_at	23196				LOC_Os01g45860.1	1	26372561	26371080	protein GRAS family transcription factor containing protein, expressed
Contig22777_at	22777	OSJNBb0032K15.9 [Oryza sativa (japonica cultivar-group)] dbj|BAB86568.1| lustrin A-like [Oryza sativa (japonica cultivar-group)]	AT1G29050.1	expressed protein, similar to hypothetical protein GB:AAB67625 GI:2342727 from (Arabidopsis thaliana)	LOC_Os01g46350.1	1	26700949	26695246	protein expressed protein
Contig7034_at	7034	OSJNBb0032K15.17 [Oryza sativa (japonica cultivar-group)] dbj|BAB86576.1| leaf senescence protein-like [Oryza sativa (japonica cultivar-grou	AT5G15900.1	expressed protein, several hypothetical proteins - Arabidopsis thaliana	LOC_Os01g46400.1	1	26730344	26728417	protein expressed protein
Contig17603_at	17603	putative mitogen-activated protein kinase wjumk1 [Oryza sativa (japonica cultivar-group)] dbj|BAD72351.1| mitogen-activated protein kinase E			LOC_Os01g47530.1	1	27498135	27505279	protein Protein kinase domain containing protein, expressed
Contig8273_at	8273	putative arabinogalactan-like protein [Oryza sativa (japonica cultivar-group)]	AT5G03170.1	fasciclin-like arabinogalactan-protein (FLA11)	LOC_Os01g47780.1	1	27668798	27667758	protein Fasciclin domain containing protein, expressed
HVSMEf0014C12r2_s_at	42459	putative arabinogalactan-like protein [Oryza sativa (japonica cultivar-group)]	AT5G03170.1	fasciclin-like arabinogalactan-protein (FLA11)	LOC_Os01g47780.1	1	27668798	27667758	protein Fasciclin domain containing protein, expressed
HVSMEf0014C12r2_at	42459	putative arabinogalactan-like protein [Oryza sativa (japonica cultivar-group)]	AT5G03170.1	fasciclin-like arabinogalactan-protein (FLA11)	LOC_Os01g47780.1	1	27668798	27667758	protein Fasciclin domain containing protein, expressed
Contig4215_at	4215	B1144G04.20 [Oryza sativa (japonica cultivar-group)]	AT3G15190.1	chloroplast 30S ribosomal protein S20, putative, contains Pfam profile: PF01649 ribosomal protein S20	LOC_Os01g48690.1	1	28249166	28251184	protein ribosomal protein S20 containing protein, expressed
HW09D02u_at	47711	P0431H09.18 [Oryza sativa (japonica cultivar-group)]			LOC_Os01g50010.1	1	29055968	29061904	protein Clathrin assembly protein, putative, expressed
Contig13064_at	13064	putative transcription factor MADS32 [Triticum aestivum]	AT5G60910.1	agamous-like MADS box protein AGL8 / FRUITFULL (AGL8), NAP1-1, Nicotiana tabacum, EMBL:AF009126; identical to SP:Q38876	LOC_Os01g52680.1	1	30607659	30605264	protein SRF-type transcription factor family protein, expressed
Contig25726_at	25726	putative receptor protein kinase tmk1 precursor [Oryza sativa (japonica cultivar-group)] dbj|BAB55510.1| putative receptor protein kinase tm	AT1G51940.1	protein kinase family protein / peptidoglycan-binding LysM domain-containing protein, contains protein kinases ATP-binding region	LOC_Os01g53840.1	1	31281586	31276227	protein protein kinase family protein, putative, expressed
Contig10084_at	10084	putative (1-4)-beta-mannan endohydrolase [Oryza sativa (japonica cultivar-group)] dbj|BAC05600.1| putative (1-4)-beta-mannan endohydrolase [	AT2G20680.1	glycosyl hydrolase family 5 protein / cellulase family protein, similar to (1-4)-beta-mannan endohydrolase (Coffea arabica)	LOC_Os01g54300.1	1	31581752	31579722	protein glycosyl hydrolase family 5 protein, putative, expressed
Contig20681_at	20681	dynamin family protein [Arabidopsis thaliana]	AT1G53140.1	dynamin family protein, low similarity to dynamin-like protein E (Arabidopsis thaliana) GI:19423872; contains Pfam profile PF0035	LOC_Os01g54420.1	1	31639733	31635092	protein dynamin family protein, putative, expressed
Contig4657_at	4657	putative trehalose-6-phosphate synthase homolog [Oryza sativa (japonica cultivar-group)]	AT1G06410.1	glycosyl transferase family 20 protein / trehalose-phosphatase family protein, contains Pfam profile: PF02358	LOC_Os01g54560.1	1	31704392	31700290	protein Trehalose synthase, putative, expressed
Contig15116_at	15116	putative cellulose synthase [Oryza sativa (japonica cultivar-group)] dbj|BAB67900.1| putative cellulose synthase [Oryza sativa (japonica cul	AT4G18780.1	cellulose synthase, catalytic subunit (IRX1), nearly identical to gi:12836997	LOC_Os01g54620.1	1	31749794	31755518	protein Cellulose synthase A catalytic subunit 8, putative, expressed
Contig5845_at	5845	OJ1414_E05.5 [Oryza sativa (japonica cultivar-group)] dbj|BAB90140.1| unknown protein [Oryza sativa (japonica cultivar-group)]	AT1G29980.1	expressed protein, contains Pfam profile PF04862: Protein of unknown function, DUF642	LOC_Os01g55190.1	1	32076028	32080215	protein expressed protein
Contig14695_at	14695	myosin heavy chain-like protein [Oryza sativa (japonica cultivar-group)]	AT1G17140.2	tropomyosin-related, similar to Tropomyosin 1. (Baker's yeast)(SP:P17536) {Saccharomyces cerevisiae}	LOC_Os01g55280.1	1	32143622	32142365	protein expressed protein
Contig6137_at	6137	putative permease 1 [Oryza sativa (japonica cultivar-group)] dbj|BAB61205.1| putative permease 1 [Oryza sativa (japonica cultivar-group)]	AT2G34190.1	xanthine/uracil permease family protein, contains Pfam profile: PF00860 permease family	LOC_Os01g55500.1	1	32302851	32306904	protein xanthine/uracil permease family protein, expressed
Contig16592_at	16592	putative dynein light chain [Oryza sativa (japonica cultivar-group)]	AT1G52250.1	dynein light chain type 1 family protein, similar to SP:O02414 Dynein light chain LC6, flagellar outer arm {Anthocidaris	LOC_Os01g55510.1	1	32308791	32309647	protein Dynein light chain type 1 family protein, expressed
Contig20303_at	20303	putative serine proteinase [Oryza sativa (japonica cultivar-group)] dbj|BAB56061.1| putative meiotic serine proteinase [Oryza sativa (japoni	AT4G20430.1	subtilase family protein, contains Pfam profile: PF00082 subtilase family	LOC_Os01g56320.1	1	32777730	32783352	protein subtilase family protein, putative, expressed
HZ40A08r_at	48660		AT5G07780.1	formin homology 2 domain-containing protein / FH2 domain-containing protein, contains formin homology 2 domain, Pfam:PF02181	LOC_Os01g57040.1	1	33273781	33273310	protein expressed protein
Contig13847_s_at	13847	putative subtilase [Oryza sativa (japonica cultivar-group)] dbj|BAB89883.1| putative subtilisin-like serine protease [Oryza sativa (japonica	AT5G11940.1	subtilase family protein, contains similarity to subtilase; SP1 GI:9957714 from (Oryza sativa)	LOC_Os01g58270.1	1	34001253	34006565	protein Subtilisin N-terminal Region family protein
Contig7283_at	7283	putative cyclin Ia [Oryza sativa (japonica cultivar-group)] dbj|BAB92272.1| putative cyclin [Oryza sativa (japonica cultivar-group)]	AT5G06150.1	cyclin 1b (CYC1b), identical to cyclin (Arabidopsis thaliana) GI:1360646	LOC_Os01g59120.1	1	34479216	34476283	protein G2/mitotic-specific cyclin S13-6, putative, expressed
HVSMEf0002J15r2_s_at	42085	Tubulin beta chain (Beta tubulin) emb|CAA70891.1| beta-tubulin 1 [Hordeum vulgare subsp. vulgare]	AT5G12250.1	tubulin beta-6 chain (TUB6), nearly identical to SP:P29514 Tubulin beta-6 chain {Arabidopsis thaliana}	LOC_Os01g59150.2	1	34494781	34498611	protein Tubulin beta-6 chain, putative, expressed
Contig8925_at	8925	putative ARF GAP-like zinc finger-containing protein ZiGA4 [Oryza sativa (japonica cultivar-group)] dbj|BAB90399.1| putative ARF GAP-like zi	AT1G08680.3	similar to human Rev interacting-like protein-related / hRIP protein-related [Arabidopsis thaliana] (TAIR:At4g13350.2); similar to	LOC_Os01g59850.1	1	34939499	34945854	protein GTPase activating protein, putative, expressed
Contig15540_at	15540	P0031D11.8 [Oryza sativa (japonica cultivar-group)] dbj|BAB67875.1| unknown protein [Oryza sativa (japonica cultivar-group)]			LOC_Os01g62110.1	1	36280345	36279778	protein expressed protein
Contig9094_at	9094	osmotin-like protein [Oryza sativa (japonica cultivar-group)] dbj|BAB93211.1| putative thaumatin-like cytokinin-binding protein [Oryza sativ	AT2G28790.1	osmotin-like protein, putative, similar to SP:Q41350 Osmotin-like protein precursor {Lycopersicon esculentum}; contains Pfam	LOC_Os01g62260.1	1	36357818	36356643	protein Osmotin-like protein precursor, putative, expressed
HVSMEn0005G15f_s_at	46355	putative laccase [Oryza sativa (japonica cultivar-group)] dbj|BAB86452.1| putative laccase LAC5-6 [Oryza sativa (japonica cultivar-group)]	AT5G60020.1	laccase, putative / diphenol oxidase, putative, similar to laccase LAC2-4, Liriodendron tulipifera, EMBL:LTU73106 (GI:1621467)	LOC_Os01g62490.1	1	36506976	36504141	protein Multicopper oxidase family protein, expressed
Contig18447_at	18447	putative laccase [Oryza sativa (japonica cultivar-group)] dbj|BAB86452.1| putative laccase LAC5-6 [Oryza sativa (japonica cultivar-group)]	AT5G60020.1	laccase, putative / diphenol oxidase, putative, similar to laccase LAC2-4, Liriodendron tulipifera, EMBL:LTU73106 (GI:1621467)	LOC_Os01g62490.1	1	36506976	36504141	protein Multicopper oxidase family protein, expressed
Contig18136_at	18136	putative laccase [Oryza sativa (japonica cultivar-group)]	AT2G29130.1	laccase, putative / diphenol oxidase, putative, similar to laccase (Liriodendron tulipifera)(GI:1621467)	LOC_Os01g62600.1	1	36563691	36565915	protein laccase, putative
Contig18746_at	18746	putative laccase [Oryza sativa (japonica cultivar-group)]	AT2G29130.1	laccase, putative / diphenol oxidase, putative, similar to laccase (Liriodendron tulipifera)(GI:1621467)	LOC_Os01g62600.1	1	36563691	36565915	protein laccase, putative
Contig12274_at	12274	homeodomain protein JUBEL2 [Hordeum vulgare]	AT5G02030.1	homeodomain protein (BELLRINGER), several homeodomain proteins;	LOC_Os01g62920.1	1	36776800	36772211	protein homeodomain protein JUBEL2, putative, expressed
Contig10632_s_at	10632	laccase LAC5-4 [Lolium perenne]	AT3G09220.1	laccase family protein / diphenol oxidase family protein, similar to laccase (Pinus taeda)(GI:13661201), laccase GB:CAA74105 (Popul	LOC_Os01g63190.2	1	36949678	36954511	protein Multicopper oxidase family protein, expressed
Contig3836_at	3836	P0529E05.11 [Oryza sativa (japonica cultivar-group)]	AT3G09050.1	expressed protein	LOC_Os01g63410.1	1	37064056	37062800	protein expressed protein
Contig1337_s_at	1337	COLD-REGULATED PROTEIN 2 pir||B45512 cold-regulated protein 2 - barley (fragment) gb|AAC98703.1| cold-regulated [Hordeum vulgare]	AT5G42540.1	5'-3' exoribonuclease (XRN2), identical to XRN2 (Arabidopsis thaliana) GI:11875630; contains Pfam domain PF03159: Putative	LOC_Os01g65220.1	1	38179627	38171772	protein 5'-3' exoribonuclease, putative, expressed
Contig12956_at	12956	putative amidophosphoribosyltransferase [Oryza sativa (japonica cultivar-group)] dbj|BAB86554.1| putative amidophosphoribosyltransferase [Or	AT4G34740.1	amidophosphoribosyltransferase / glutamine phosphoribosylpyrophosphate amidotransferase /	LOC_Os01g65260.1	1	38194909	38192962	protein Amidophosphoribosyltransferase, chloroplast precursor, putative, expressed
HVSMEn0019B10f_s_at	46891	contains ESTs AU093915(E1276),AU162319(E60301)~similar to cytosolic factor~unknown protein [Oryza sativa (japonica	AT1G72160.1	SEC14 cytosolic factor family protein / phosphoglyceride transfer family protein, similar to GI:807956 from (Saccharomyces	LOC_Os01g65380.1	1	38275729	38278807	protein Patellin-5, putative, expressed
Contig12939_at	12939	hypothetical protein~similar to Arabidopsis thaliana chromosome 1, At1g44760 [Oryza sativa (japonica cultivar-group)] dbj|BAB86230.1| hypoth	AT1G44760.1	universal stress protein (USP) family protein, contains Pfam profile PF00582: universal stress protein family	LOC_Os01g65440.1	1	38309698	38312558	protein universal stress protein family protein, expressed
Contig14515_at	14515	P0696G06.26 [Oryza sativa (japonica cultivar-group)] dbj|BAC06269.1| P0696G06.26 [Oryza sativa (japonica cultivar-group)]	AT5G36710.1	expressed protein	LOC_Os01g67110.1	1	39287084	39286278	protein expressed protein
Contig15208_at	15208	B1065G12.16 [Oryza sativa (japonica cultivar-group)] dbj|BAD82777.1| putative PrMC3 [Oryza sativa (japonica cultivar-group)] dbj|BAB90534.1|	AT5G14310.1	expressed protein, low similarity to PrMC3 (Pinus radiata) GI:5487873	LOC_Os01g67600.1	1	39626634	39623837	protein esterase, putative, expressed
Contig3965_at	3965	hypothetical protein~similar to Arabidopsis thaliana chromosome 1, At1g27440 [Oryza sativa (japonica cultivar-group)]	AT5G61840.1	exostosin family protein, contains Pfam profile: PF03016 exostosin family ;supported by cDNA gi:23821293:dbj:AB080693.1:;	LOC_Os01g70180.1	1	40946479	40942566	protein exostosin family protein, putative, expressed
Contig14657_at	14657	putative hexokinase [Oryza sativa (japonica cultivar-group)]	AT1G50460.1	hexokinase, putative, similar to hexokinase 1 (Spinacia oleracea) Swiss-Prot:Q9SEK3	LOC_Os01g71320.1	1	41637984	41632567	protein Hexokinase 1, putative, expressed
Contig19223_at	19223	B1139B11.12 [Oryza sativa (japonica cultivar-group)]	AT2G41200.1	expressed protein	LOC_Os01g72560.1	1	42407915	42411891	protein expressed protein
EBro03_SQ003_J21_at	30614	putative peroxidase [Oryza sativa (japonica cultivar-group)] tpe|CAH69262.1| TPA: class III peroxidase 20 precursor [Oryza sativa (japonica	AT1G71695.1	peroxidase 12 (PER12) (P12) (PRXR6), identical to SP:Q96520 Peroxidase 12 precursor (EC 1.11.1.7) (Atperox P12) (PRXR6) (ATP4a)	LOC_Os01g73170.1	1	42756350	42759466	protein Peroxidase 12 precursor, putative, expressed
Contig4481_s_at	4481	OJ1656_A11.18 [Oryza sativa (japonica cultivar-group)] dbj|BAB85329.1| putative dTDP-glucose 4,6-dehydratase [Oryza sativa (japonica cultiva	AT1G08200.1	expressed protein	LOC_Os01g73790.1	1	43069022	43065613	protein NAD dependent epimerase/dehydratase family protein, expressed
Contig2490_at	2490	putative soluble acid invertase [Lolium temulentum]	AT1G62660.1	beta-fructosidase (BFRUCT3) / beta-fructofuranosidase / invertase, vacuolar, identical to beta-fructosidase GB:CAA67560	LOC_Os02g01590.1	2	343057	346875	protein Beta-fructofuranosidase 1 precursor, putative, expressed
Contig2495_s_at	2495	probable beta-fructofuranosidase (EC 3.2.1.26), vacuolar - wheat (fragment) gb|AAC23502.1| vacuolar invertase [Triticum aestivum]	AT1G62660.1	beta-fructosidase (BFRUCT3) / beta-fructofuranosidase / invertase, vacuolar, identical to beta-fructosidase GB:CAA67560	LOC_Os02g01590.1	2	343057	346875	protein Beta-fructofuranosidase 1 precursor, putative, expressed
Contig2492_s_at	2492	putative soluble acid invertase [Lolium temulentum]	AT1G62660.1	beta-fructosidase (BFRUCT3) / beta-fructofuranosidase / invertase, vacuolar, identical to beta-fructosidase GB:CAA67560	LOC_Os02g01590.1	2	343057	346875	protein Beta-fructofuranosidase 1 precursor, putative, expressed
rbah48h06_s_at	50608	putative soluble acid invertase [Lolium temulentum]	AT1G62660.1	beta-fructosidase (BFRUCT3) / beta-fructofuranosidase / invertase, vacuolar, identical to beta-fructosidase GB:CAA67560	LOC_Os02g01590.1	2	343057	346875	protein Beta-fructofuranosidase 1 precursor, putative, expressed
Contig2499_s_at	2499	putative soluble acid invertase [Lolium temulentum]	AT1G62660.1	beta-fructosidase (BFRUCT3) / beta-fructofuranosidase / invertase, vacuolar, identical to beta-fructosidase GB:CAA67560	LOC_Os02g01590.1	2	343057	346875	protein Beta-fructofuranosidase 1 precursor, putative, expressed
Contig2493_s_at	2493	probable beta-fructofuranosidase (EC 3.2.1.26), vacuolar - wheat (fragment) gb|AAC23502.1| vacuolar invertase [Triticum aestivum]	AT1G62660.1	beta-fructosidase (BFRUCT3) / beta-fructofuranosidase / invertase, vacuolar, identical to beta-fructosidase GB:CAA67560	LOC_Os02g01590.1	2	343057	346875	protein Beta-fructofuranosidase 1 precursor, putative, expressed
Contig2491_at	2491	putative soluble acid invertase [Lolium temulentum]	AT1G62660.1	beta-fructosidase (BFRUCT3) / beta-fructofuranosidase / invertase, vacuolar, identical to beta-fructosidase GB:CAA67560	LOC_Os02g01590.1	2	343057	346875	protein Beta-fructofuranosidase 1 precursor, putative, expressed
HV_CEa0002D05f_s_at	39432		AT4G27960.2	ubiquitin-conjugating enzyme E2-17 kDa 9 (UBC9), E2; identical to gi:297883, SP:P35132; identical to cDNA UBC9 for ubiquitin	LOC_Os02g02830.1	2	1078475	1079652	protein Ubiquitin-conjugating enzyme E2-17 kDa 9, putative, expressed
Contig11421_at	11421	cold shock protein [Yersinia pestis] ref|NP_993136.1| cold shock protein [Yersinia pestis biovar Medievalis str. 91001] pir||AB0202 cold sho	AT4G36020.1	cold-shock DNA-binding family protein, contains Pfam domains, PF00313: 'Cold-shock' DNA-binding domain and PF00098: Zinc	LOC_Os02g02870.1	2	1104294	1103043	protein Zinc knuckle family protein, expressed
Contig14825_at	14825	unknown protein [Oryza sativa (japonica cultivar-group)] dbj|BAD08018.1| unknown protein [Oryza sativa (japonica cultivar-group)]	AT4G37445.1	expressed protein	LOC_Os02g03430.1	2	1397698	1398983	protein expressed protein
Contig13013_at	13013	putative polygalacturonase [Oryza sativa (japonica cultivar-group)] dbj|BAD07736.1| putative polygalacturonase [Oryza sativa (japonica culti	AT1G70500.1	polygalacturonase, putative / pectinase, putative, similar to polygalacturonase (Cucumis sativus) GI:6624205;	LOC_Os02g03750.1	2	1574900	1570152	protein Polygalacturonase family protein, expressed
Contig19670_at	19670		AT1G62440.1	leucine-rich repeat family protein / extensin family protein, similar to extensin-like protein (Lycopersicon esculentum)	LOC_Os02g04540.1	2	2023354	2021090	protein retrotransposon protein, putative, Ty3-gypsy subclass, expressed
Contig11980_at	11980				LOC_Os02g04680.2	2	2106371	2110538	protein SBP domain containing protein, expressed
Contig11983_at	11983	galactosyltransferase family protein [Arabidopsis thaliana] gb|AAM62612.1| Avr9 elicitor response-like protein [Arabidopsis thaliana]	AT1G05170.1	galactosyltransferase family protein	LOC_Os02g06840.1	2	3453469	3457547	protein galactosyltransferase family protein, putative, expressed
Contig16491_at	16491	dem protein - tomato emb|CAA73973.1| dem [Lycopersicon esculentum]	AT4G33400.1	dem protein-related / defective embryo and meristems protein-related, identical to dem GI:2190419 from (Lycopersicon	LOC_Os02g08190.1	2	4338099	4334607	protein Protein CYPRO4, putative, expressed
Contig13866_at	13866	expressed protein [Arabidopsis thaliana] pir||T48568 hypothetical protein T31B5.30 - Arabidopsis thaliana emb|CAB86628.1| putative protein [	AT5G13210.1	expressed protein	LOC_Os02g08330.1	2	4426617	4424446	protein expressed protein
Contig10369_at	10369	TPA: cellulose synthase-like A1 [Oryza sativa (japonica cultivar-group)] ref|XP_464428.1| putative cellulose synthase-like protein OsCslA9 [	AT5G22740.1	glycosyl transferase family 2 protein, similar to beta-(1-3)-glucosyl transferase GB:AAC62210 GI:3687658 from (Bradyrhizobium	LOC_Os02g09930.1	2	5158882	5151783	protein glycosyltransferase 10, putative, expressed
Contig11716_at	11716	BRI1-KD interacting protein 118 [Oryza sativa (japonica cultivar-group)]	AT4G32330.2	expressed protein	LOC_Os02g10690.1	2	5623354	5627318	protein Targeting protein for Xklp2 containing protein, expressed
Contig10884_at	10884	hypothetical protein - castor bean emb|CAB02653.1| unknown [Ricinus communis]	AT4G32460.2	expressed protein, contains Pfam profile PF04862: Protein of unknown function, DUF642	LOC_Os02g11040.1	2	5914192	5912613	protein expressed protein
Contig9074_at	9074	protein phosphatase-2C; PP2C [Mesembryanthemum crystallinum]	AT5G36250.1	protein phosphatase 2C, putative / PP2C, putative	LOC_Os02g13100.1	2	6956599	6959795	protein protein phosphatase 2c, putative, expressed
Contig10898_at	10898	early nodulin [Oryza sativa (japonica cultivar-group)] dbj|BAD25664.1| early nodulin [Oryza sativa (japonica cultivar-group)] dbj|BAD25860.1	AT5G25940.1	early nodulin-related, contains weak similarity to Swiss-Prot:Q02921 early nodulin 93 (N-93) (Glycine max)	LOC_Os02g13380.1	2	7138046	7135189	protein Early nodulin 93, putative, expressed
Contig12191_at	12191	peroxidase, putative [Arabidopsis thaliana] sp|Q9FLC0|PE52_ARATH Peroxidase 52 precursor (Atperox P52) (ATP49)	AT5G05340.1	peroxidase, putative, similar to peroxidase (Nicotiana tabacum) gi:5381253:dbj:BAA82306; similar to Peroxidase P7	LOC_Os02g14160.1	2	7751298	7753199	protein Peroxidase 52 precursor, putative, expressed
Contig12191_s_at	12191	peroxidase, putative [Arabidopsis thaliana] sp|Q9FLC0|PE52_ARATH Peroxidase 52 precursor (Atperox P52) (ATP49)	AT5G05340.1	peroxidase, putative, similar to peroxidase (Nicotiana tabacum) gi:5381253:dbj:BAA82306; similar to Peroxidase P7	LOC_Os02g14160.1	2	7751298	7753199	protein Peroxidase 52 precursor, putative, expressed
Contig20292_at	20292	unnamed protein product [Oryza sativa (japonica cultivar-group)]	AT3G58120.1	bZIP transcription factor family protein, contains Pfam profile: PF00170 bZIP transcription factor ;supported by cDNA	LOC_Os02g14910.1	2	8323890	8325786	protein bZIP transcription factor family protein, expressed
HVSMEa0001J12r2_at	40317				LOC_Os02g16030.1	2	9106570	9107991	protein Harpin-induced protein 1 containing protein, expressed
Contig3401_at	3401	MtN3-like protein [Oryza sativa (japonica cultivar-group)] dbj|BAB92465.1| senescence-associated protein-like [Oryza sativa (japonica cultiv	AT4G10850.1	nodulin MtN3 family protein, similar to MtN3 GI:1619602 (root nodule development) from (Medicago truncatula)	LOC_Os02g19820.1	2	11596446	11592256	protein LILLIM07, putative, expressed
Contig18643_at	18643	unknown [Arabidopsis thaliana]	AT3G15110.1	expressed protein	LOC_Os02g20490.1	2	12086013	12089345	protein expressed protein
Contig12143_at	12143	unknown protein [Oryza sativa] gb|AAK50581.1| unknown protein [Oryza sativa]	AT3G18170.1	expressed protein, contains Pfam domain, PF04577: Protein of unknown function (DUF563)	LOC_Os02g22480.1	2	13417118	13420072	protein glycosyltransferase, putative, expressed
HV_CEb0008E13r2_at	39985	putative inositol 1,3,4-trisphosphate 5/6-kinase [Oryza sativa (japonica cultivar-group)] gb|AAP55148.1| putative inositol 1,3,4-trisphospha	AT5G16760.1	Encodes a inositol 1,3,4-trisphosphate 5/6-kinase.	LOC_Os02g26720.1	2	15691973	15693281	protein Inositol 1, 3, 4-trisphosphate 5/6-kinase family protein, expressed
Contig24754_at	24754	inositol phosphate kinase [Zea mays]	AT5G16760.1	Encodes a inositol 1,3,4-trisphosphate 5/6-kinase.	LOC_Os02g26720.1	2	15691973	15693281	protein Inositol 1, 3, 4-trisphosphate 5/6-kinase family protein, expressed
Contig8049_at	8049	glycerophosphoryl diester phosphodiesterase family protein [Arabidopsis thaliana] dbj|BAB09710.1| unnamed protein product [Arabidopsis thali	AT5G41080.1	glycerophosphoryl diester phosphodiesterase family protein, weak similarity to SP:P37965 Glycerophosphoryl diester	LOC_Os02g31030.1	2	18531301	18534920	protein glycerophosphoryl diester phosphodiesterase family protein, putative, expressed
Contig25702_at	25702	OSJNBa0073L04.8 [Oryza sativa (japonica cultivar-group)] ref|XP_472401.1| OSJNBa0073L04.8 [Oryza sativa (japonica cultivar-group)]	AT2G27500.3	similar to glycosyl hydrolase family 17 protein [Arabidopsis thaliana] (TAIR:At1g32860.1); similar to putative	LOC_Os02g33000.1	2	19613375	19617976	protein Glycosyl hydrolases family 17 protein, expressed
Contig23672_at	23672	OJ991214_12.17 [Oryza sativa (japonica cultivar-group)] emb|CAD40930.3| OSJNBa0033G16.4 [Oryza sativa (japonica cultivar-group)]	AT5G22200.1	harpin-induced family protein / HIN1 family protein / harpin-responsive family protein, similar to harpin-induced protein hin1 (	LOC_Os02g33550.1	2	19949786	19948702	protein harpin-induced family protein, putative, expressed
Contig9532_at	9532	ACT domain containing protein [Arabidopsis thaliana] ref|NP_849896.1| ACT domain containing protein [Arabidopsis thaliana]	AT1G76990.4	similar to ACT domain containing protein (ACR4) [Arabidopsis thaliana] (TAIR:At1g69040.2); similar to ACT domain containing	LOC_Os02g34990.2	2	20980107	20988356	protein ACT domain containing protein, expressed
Contig17682_at	17682	DNAJ heat shock N-terminal domain-containing protein [Arabidopsis thaliana]	AT1G77020.1	DNAJ heat shock N-terminal domain-containing protein, similar to SP:P39101 CAJ1 protein (Saccharomyces cerevisiae);	LOC_Os02g35000.1	2	20991249	20988470	protein Chaperone protein dnaJ 10, putative, expressed
Contig10175_at	10175	expressed protein [Arabidopsis thaliana] dbj|BAA97245.1| unnamed protein product [Arabidopsis thaliana]	AT5G23550.1	expressed protein	LOC_Os02g35640.1	2	21429114	21426356	protein pRGR1, putative, expressed
Contig1539_s_at	1539	14-3-3-LIKE PROTEIN B (14-3-3B) pir||T04406 14-3-3b protein - barley emb|CAA63658.1| Hv14-3-3b [Hordeum vulgare subsp. vulgare]	AT3G02520.1	14-3-3 protein GF14 nu (GRF7), identical to 14-3-3 protein GF14 nu GI:1531631 from (Arabidopsis thaliana)	LOC_Os02g36974.3	2	22327413	22331843	protein 14-3-3-like protein B, putative, expressed
Contig1243_at	1243	OSJNBb0022F23.11 [Oryza sativa (japonica cultivar-group)] ref|XP_472843.1| OSJNBb0022F23.11 [Oryza sativa (japonica cultivar-group)]	AT1G18540.1	60S ribosomal protein L6 (RPL6A), similar to 60S ribosomal protein L6 GI:7208784 from (Cicer arietinum)	LOC_Os02g37862.1	2	22878287	22876293	protein 60S ribosomal protein L6, putative, expressed
Contig7678_at	7678	F12A21.16 [Arabidopsis thaliana]	AT1G67700.2	expressed protein	LOC_Os02g38820.1	2	23462169	23460100	protein expressed protein
HVSMEa0019D10r2_at	40738	CONSTANS-like protein CO5 [Hordeum vulgare subsp. vulgare]	AT2G24790.1	zinc finger (B-box type) family protein	LOC_Os02g39710.1	2	23983881	23985423	protein CONSTANS-like protein CO5, putative, expressed
Contig3217_s_at	3217	defensin [Triticum aestivum]	AT2G02100.1	plant defensin-fusion protein, putative (PDF2.2), plant defensin protein family member, personal communication, Bart Thomma	LOC_Os02g41910.1	2	25184705	25187446	protein Gamma-thionins family protein, expressed
Contig6477_s_at	6477	pherophorin-dz1 protein [Volvox carteri f. nagariensis]	AT4G13340.1	leucine-rich repeat family protein / extensin family protein, similar to extensin-like protein (Lycopersicon esculentum)	LOC_Os02g43640.1	2	26331706	26329609	protein expressed protein
Contig13922_at	13922	putative protein [Oryza sativa]	AT5G07620.1	protein kinase family protein, contains protein kinase domain, Pfam:PF00069	LOC_Os02g43870.1	2	26491835	26488631	protein Protein kinase domain containing protein, expressed
Contig11552_at	11552	putative AP2 domain containing protein [Oryza sativa] gb|AAQ24204.1| AP2 domain-containing protein Rap211 [Oryza sativa] dbj|BAD25756.1| put	AT2G44940.1	encodes a member of the DREB subfamily A-4 of ERF/AP2 transcription factor family. The protein contains one AP2 domain. There are	LOC_Os02g43970.1	2	26545085	26546348	protein AP2 domain containing protein, expressed
Contig1310_at	1310	putative aquaporin [Oryza sativa] dbj|BAC79359.1| tonoplast intrinsic protein [Oryza sativa (japonica cultivar-group)]	AT5G47450.1	major intrinsic family protein / MIP family protein, contains Pfam profile: MIP PF00230	LOC_Os02g44080.1	2	26603789	26602493	protein aquaporin TIP-type RB7-5A, putative, expressed
Contig1308_at	1308	tonoplast intrinsic protein 1 [Hordeum vulgare]	AT5G47450.1	major intrinsic family protein / MIP family protein, contains Pfam profile: MIP PF00230	LOC_Os02g44080.1	2	26603789	26602493	protein aquaporin TIP-type RB7-5A, putative, expressed
HW09I11u_s_at	47730	transmembrane protein [Hordeum vulgare subsp. vulgare]	AT4G23400.1	major intrinsic family protein / MIP family protein, contains Pfam profile: MIP PF00230	LOC_Os02g44630.1	2	27038450	27041579	protein Aquaporin RWC3, putative, expressed
Contig1225_s_at	1225	transmembrane protein [Hordeum vulgare subsp. vulgare]	AT4G23400.1	major intrinsic family protein / MIP family protein, contains Pfam profile: MIP PF00230	LOC_Os02g44630.1	2	27038450	27041579	protein Aquaporin RWC3, putative, expressed
Contig1230_at	1230	HvPIP1;5 [Hordeum vulgare subsp. vulgare]	AT4G23400.1	major intrinsic family protein / MIP family protein, contains Pfam profile: MIP PF00230	LOC_Os02g44630.1	2	27038450	27041579	protein Aquaporin RWC3, putative, expressed
HVSMEb0002A22r2_at	40848				LOC_Os02g44670.1	2	27067387	27068221	protein Harpin-induced protein 1 containing protein, expressed
HVSMEa0005O15r2_s_at	40426	P0025H06.17 [Oryza sativa (japonica cultivar-group)] dbj|BAC10728.1| unknown protein [Oryza sativa (japonica cultivar-group)] dbj|BAB63645.1	AT3G16570.1	rapid alkalinization factor (RALF) family protein, similar to RALF precursor (Nicotiana tabacum) GI:16566316	LOC_Os02g44940.1	2	27222966	27223758	protein Rapid ALkalinization Factor family protein, expressed
HV02P01u_at	38787	Rho GTPase activating protein 2 [Oryza sativa (japonica cultivar-group)]			LOC_Os02g45600.1	2	27738383	27741375	protein rac GTPase activating protein, putative, expressed
Contig8372_at	8372	similar to A. thaliana protein BAB01483 similar to kinesin light chain [Hordeum vulgare subsp. vulgare]	AT3G27960.1	kinesin light chain-related, low similarity to kinesin light chain (Plectonema boryanum) GI:2645229; contains Pfam profile	LOC_Os02g47880.1	2	29285765	29281838	protein Kinesin light chain, putative, expressed
Contig18863_at	18863	cellulase; endo-beta-1,4-glucanase [Capsicum annuum]	AT1G70710.1	endo-1,4-beta-glucanase (EGASE) / cellulase, identical to endo-1,4-beta-glucanase GB:CAA67157 GI:2440035 from	LOC_Os02g50040.1	2	30567534	30571392	protein Endoglucanase 1 precursor, putative, expressed
Contig5770_at	5770	pyruvate dehydrogenase E1 alpha subunit [Zea mays]	AT1G59900.1	pyruvate dehydrogenase E1 component alpha subunit, mitochondrial (PDHE1-A), identical to SP:P52901 Pyruvate dehydrogenase E1	LOC_Os02g50620.1	2	30917073	30912914	protein Pyruvate dehydrogenase E1 component alpha subunit, mitochondrial precursor, putative, expressed
Contig12147_at	12147	phi-1 [Nicotiana tabacum]	AT4G08950.1	phosphate-responsive protein, putative (EXO), similar to phi-1 (phosphate-induced gene) (Nicotiana tabacum) GI:3759184;	LOC_Os02g52010.1	2	31835899	31834559	protein Phi-1-like phosphate-induced protein, putative, expressed
Contig9813_at	9813	phi-1 [Nicotiana tabacum]	AT4G08950.1	phosphate-responsive protein, putative (EXO), similar to phi-1 (phosphate-induced gene) (Nicotiana tabacum) GI:3759184;	LOC_Os02g52040.1	2	31845499	31846777	protein phosphate-induced protein 1, putative, expressed
Contig13477_at	13477	Blue copper protein precursor pir||T06555 blue copper-binding protein II - garden pea	AT2G32300.1	uclacyanin I, identical to uclacyanin I GI:3399767 from (Arabidopsis thaliana); contains Pfam profile PF02298: Plastocyanin-like	LOC_Os02g52180.1	2	31947229	31946062	protein Plastocyanin-like domain containing protein, expressed
Contig16695_at	16695	possible OmpA family member [Rhodopseudomonas palustris CGA009] emb|CAE25657.1| possible OmpA family member [Rhodopseudomonas palustris CGA0	AT1G61080.1	proline-rich family protein	LOC_Os02g53870.1	2	32985610	32986341	protein expressed protein
Contig16001_at	16001	NAD-dependent epimerase/dehydratase family protein [Arabidopsis thaliana]	AT4G30440.1	NAD-dependent epimerase/dehydratase family protein, similar to nucleotide sugar epimerase from Vibrio vulnificus	LOC_Os02g54890.1	2	33612432	33614461	protein NAD dependent epimerase/dehydratase family protein, expressed
Contig13145_at	13145		AT5G25280.2	serine-rich protein-related, contains some similarity to serine-rich proteins	LOC_Os02g55610.1	2	34053164	34052272	protein serine-rich protein, putative, expressed
Contig10851_at	10851	glycosyl hydrolase family 79 N-terminal domain-containing protein [Arabidopsis thaliana]	AT5G34940.2	glycosyl hydrolase family 79 N-terminal domain-containing protein, similar to beta-glucuronidase precursor (Scutellaria	LOC_Os02g55870.1	2	34193672	34197835	protein Heparanase-like protein 3 precursor, putative, expressed
Contig15125_at	15125	auxin-responsive protein / indoleacetic acid-induced protein 13 (IAA13) [Arabidopsis thaliana]	AT2G33310.2	auxin-responsive protein / indoleacetic acid-induced protein 13 (IAA13), identical to SP:Q38831 Auxin-responsive protein IAA13	LOC_Os02g57250.1	2	35069930	35067502	protein Auxin-responsive protein IAA13, putative, expressed
Contig15032_at	15032	replication protein A2 [Oryza sativa]	AT2G24490.1	replication protein, putative, similar to replication protein A 30kDa (Oryza sativa (japonica cultivar-group)) GI:13516746; conta	LOC_Os02g58220.1	2	35636693	35633876	protein OB-fold nucleic acid binding domain containing protein, expressed
Contig3775_s_at	3775	lipid transfer protein-like protein [Oryza sativa (japonica cultivar-group)]	AT1G12090.1	protease inhibitor/seed storage/lipid transfer protein (LTP) family protein, similar to 14 kDa polypeptide (Catharanthus roseus)	LOC_Os03g01300.1	3	186677	187465	protein Cortical cell delineating protein precursor, putative, expressed
Contig3780_x_at	3780	lipid transfer protein-like protein [Oryza sativa (japonica cultivar-group)]	AT1G12090.1	protease inhibitor/seed storage/lipid transfer protein (LTP) family protein, similar to 14 kDa polypeptide (Catharanthus roseus)	LOC_Os03g01300.1	3	186677	187465	protein Cortical cell delineating protein precursor, putative, expressed
Contig3777_at	3777	lipid transfer protein-like protein [Oryza sativa (japonica cultivar-group)]	AT1G12090.1	protease inhibitor/seed storage/lipid transfer protein (LTP) family protein, similar to 14 kDa polypeptide (Catharanthus roseus)	LOC_Os03g01300.1	3	186677	187465	protein Cortical cell delineating protein precursor, putative, expressed
Contig3778_x_at	3778	lipid transfer protein-like protein [Oryza sativa (japonica cultivar-group)]	AT1G12090.1	protease inhibitor/seed storage/lipid transfer protein (LTP) family protein, similar to 14 kDa polypeptide (Catharanthus roseus)	LOC_Os03g01310.1	3	189424	190168	protein Protease inhibitor/seed storage/LTP family protein, expressed
Contig8493_at	8493	Hypothetical protein [Oryza sativa (japonica cultivar-group)] gb|AAO17030.1| Hypothetical protein [Oryza sativa (japonica cultivar-group)]	AT1G64640.1	plastocyanin-like domain-containing protein, contains InterPro:IPR003245 plastocyanin-like domain	LOC_Os03g02400.1	3	829110	830434	protein Plastocyanin-like domain containing protein, expressed
HY02O18u_s_at	48247	putative membrane protein [Oryza sativa (japonica cultivar-group)] gb|AAP54675.1| putative membrane protein [Oryza sativa (japonica cultivar	AT1G63120.1	rhomboid family protein, contains PFAM domain PF01694, Rhomboid family	LOC_Os03g02530.1	3	910586	913120	protein membrane protein, putative, expressed
Contig12417_at	12417	Putative serine protease [Oryza sativa (japonica cultivar-group)] gb|AAO15291.1| Putative serine protease [Oryza sativa (japonica cultivar-g	AT4G34980.1	subtilase family protein, similar to SBT1, a subtilase from tomato plants GI:1771160 from (Lycopersicon esculentum)	LOC_Os03g02750.1	3	1015016	1012328	protein Subtilisin N-terminal Region family protein, expressed
Contig5903_s_at	5903	proteinase inhibitor Rgpi9 [Triticum aestivum]	AT2G02130.1	plant defensin-fusion protein, putative (PDF2.3), plant defensin protein family member, personal communication, Bart Thomma	LOC_Os03g03810.1	3	1692927	1693542	protein Gamma-thionin homolog PPT precursor, putative, expressed
Contig9944_s_at	9944	Putative glutathione S-transferase [Oryza sativa (japonica cultivar-group)] gb|AAS86423.1| glutathione S-transferase GSTF15 [Oryza sativa (j	AT2G47730.1	glutathione S-transferase 6 (GST6), identical to GB:X95295. Based on identical cDNA hits, the translation is now 40 AAs	LOC_Os03g04240.1	3	1928654	1927427	protein Glutathione S-transferase, C-terminal domain containing protein, expressed
Contig9946_at	9946	Putative glutathione S-transferase [Oryza sativa (japonica cultivar-group)] gb|AAS86423.1| glutathione S-transferase GSTF15 [Oryza sativa (j	AT2G47730.1	glutathione S-transferase 6 (GST6), identical to GB:X95295. Based on identical cDNA hits, the translation is now 40 AAs	LOC_Os03g04240.1	3	1928654	1927427	protein Glutathione S-transferase, C-terminal domain containing protein, expressed
Contig9190_at	9190	Putative glutathione S-transferase [Oryza sativa (japonica cultivar-group)] gb|AAS86423.1| glutathione S-transferase GSTF15 [Oryza sativa (j	AT2G30870.1	glutathione S-transferase, putative, supported by cDNA GI:443698 GB:D17673	LOC_Os03g04250.1	3	1932563	1931387	protein Glutathione S-transferase, C-terminal domain containing protein, expressed
HVSMEb0011O06r2_at	41202	Putative bHLH transcription protein [Oryza sativa (japonica cultivar-group)]	AT5G65640.1	basic helix-loop-helix (bHLH) family protein	LOC_Os03g04310.1	3	1964778	1962636	protein basic helix-loop-helix, putative, expressed
Contig10915_s_at	10915	Putative anion transporter [Oryza sativa]	AT1G02260.1	transmembrane protein, putative, similar to P protein (Melanocyte-specific transporter protein) (SP:Q04671) {Homo sapiens};	LOC_Os03g05390.4	3	2640812	2631062	protein transmembrane protein, putative, expressed
Contig11309_at	11309	TBP-associated factor 15 isoform 1; TAF15 RNA polymerase II, TATA box binding protein (TBP)-associated factor, 68 kD; TATA box-binding prote	AT5G40490.1	RNA recognition motif (RRM)-containing protein, ribonucleoprotein, Xenopus laevis, PIR:S40778; contains InterPro entry IPR000504:	LOC_Os03g06980.1	3	3544476	3540707	protein expressed protein
HK03F11r_at	34963	Unknown protein [Oryza sativa (japonica cultivar-group)] gb|AAO13476.1| Unknown protein [Oryza sativa (japonica cultivar-group)]			LOC_Os03g08250.1	3	4179852	4178926	protein expressed protein
HVSMEc0004G20r2_at	41552	Putative glycogenin [Oryza sativa]	AT4G33330.1	similar to glycogenin glucosyltransferase (glycogenin)-related [Arabidopsis thaliana] (TAIR:At3g18660.1); similar to P0018C10.26	LOC_Os03g08600.2	3	4407955	4413278	protein glycogenin glucosyltransferase, putative, expressed
Contig26531_at	26531		AT3G19184.1	similar to transcriptional factor B3 family protein [Arabidopsis thaliana] (TAIR:At5g58280.1); similar to Unknown protein [Oryza	LOC_Os03g08620.1	3	4418991	4416899	protein B3 DNA binding domain containing protein, expressed
Contig11825_at	11825	Unknown protein [Oryza sativa (japonica cultivar-group)] gb|AAN64143.1| Unknown protein [Oryza sativa (japonica cultivar-group)]	AT1G31810.1	similar to formin homology 2 domain-containing protein / FH2 domain-containing protein [Arabidopsis thaliana]	LOC_Os03g08940.1	3	4614255	4614680	protein hypothetical protein
Contig6014_at	6014	Unknown protein [Oryza sativa (japonica cultivar-group)] gb|AAN64143.1| Unknown protein [Oryza sativa (japonica cultivar-group)]	AT5G64310.1	arabinogalactan-protein (AGP1), identical to gi:3883120 gb:AAC77823	LOC_Os03g08940.1	3	4614255	4614680	protein hypothetical protein
Contig12177_at	12177	protease inhibitor/seed storage/lipid transfer protein (LTP) family protein [Arabidopsis thaliana]	AT5G64080.1	protease inhibitor/seed storage/lipid transfer protein (LTP) family protein, contains Pfam protease inhibitor/seed storage/LTP fa	LOC_Os03g09230.1	3	4801840	4799798	protein Protease inhibitor/seed storage/LTP family protein, expressed
Contig22239_at	22239	hypothetical protein [Oryza sativa (japonica cultivar-group)] gb|AAP53285.1| hypothetical protein [Oryza sativa (japonica cultivar-group)] g	AT4G34320.1	expressed protein, similar to At14a, GI:11994571 and GI:11994573 (Arabidopsis thaliana)	LOC_Os03g10240.1	3	5193230	5196769	protein expressed protein
Contig13758_at	13758	expressed protein [Arabidopsis thaliana] gb|AAG51320.1| hypothetical protein; 557-2776 [Arabidopsis thaliana]	AT3G01015.1	expressed protein, ; expression supported by MPSS	LOC_Os03g11400.2	3	5844753	5848379	protein Targeting protein for Xklp2 containing protein, expressed
Contig7208_at	7208	Putative abscisic acid-induced protein - rice [Oryza sativa (japonica cultivar-group)] gb|AAN05334.1| Putative abscisic acid-induced protein	AT2G33380.1	calcium-binding RD20 protein (RD20), induced by abscisic acid during dehydration PMID:10965948; putative transmembrane	LOC_Os03g12230.1	3	6397103	6399515	protein caleosin, putative, expressed
Contig3097_at	3097	allene oxide synthase [Hordeum vulgare subsp. vulgare]	AT5G42650.1	allene oxide synthase (AOS) / hydroperoxide dehydrase / cytochrome P450 74A (CYP74A), identical to Allene oxide synthase,	LOC_Os03g12500.1	3	6587692	6589708	protein Cytochrome P450 74A2, putative, expressed
Contig10767_at	10767	Putative receptor-like protein kinase [Oryza sativa (japonica cultivar-group)]	AT5G65700.1	leucine-rich repeat transmembrane protein kinase, putative	LOC_Os03g12730.1	3	6787461	6783729	protein Receptor protein kinase CLAVATA1 precursor, putative, expressed
Contig8247_at	8247	branched-chain amino acid aminotransferase [Hordeum vulgare subsp. vulgare]	AT1G50090.1	aminotransferase class IV family protein, contains Pfam profile: PF01063 aminotransferase class IV	LOC_Os03g12890.2	3	6927108	6930064	protein Branched-chain-amino-acid aminotransferase 5, chloroplast precursor, putative, expressed
rbags16h12_s_at	49877	Putative Squalene monooxygenase [Oryza sativa (japonica cultivar-group)]	AT1G58440.1	squalene monooxygenase, putative / squalene epoxidase, putative, similar to SP:O65404 (SE 1,1), SP:O65402 (SE 1,2) 6566341 dbj	LOC_Os03g12910.1	3	6941707	6936767	protein Squalene monooxygenase, putative, expressed
Contig17639_at	17639				LOC_Os03g14080.1	3	7625702	7629611	protein AUX1 protein, putative, expressed
Contig17838_at	17838	putative proline-rich protein [Oryza sativa (japonica cultivar-group)] gb|AAP52118.1| putative proline-rich protein [Oryza sativa (japonica	AT4G38770.1	proline-rich family protein (PRP4), similar to proline-rich protein (Arabidopsis thaliana) gi:6782442:gb:AAF28388; contains	LOC_Os03g14140.1	3	7658183	7656746	protein expressed protein
Contig17320_at	17320	putative Cytochrome P450 [Oryza sativa (japonica cultivar-group)] gb|AAP52279.1| putative Cytochrome P450 [Oryza sativa (japonica cultivar-g	AT2G45570.1	cytochrome P450 76C2, putative (CYP76C2) (YLS6), identical to SP:O64637 Cytochrome P450 76C2 (EC 1.14.-.-) {Arabidopsis	LOC_Os03g14400.1	3	7812796	7810937	protein Cytochrome P450 family protein, expressed
Contig8483_at	8483	nucleotide sugar epimerase, putative [Arabidopsis thaliana]	AT4G00110.1	NAD-dependent epimerase/dehydratase family protein, similar to nucleotide sugar epimerase from Vibrio vulnificus	LOC_Os03g14540.1	3	7868377	7870396	protein NAD dependent epimerase/dehydratase family protein, expressed
HP01B12w_at	36619	patatin-related [Arabidopsis thaliana] pir||T06725 hypothetical protein F28P10.70 - Arabidopsis thaliana	AT3G54950.1	patatin-related, low similarity to patatin (GI:169500)(Solanum tuberosum); contains Patatin domain PF01734	LOC_Os03g14950.1	3	8131605	8133696	protein Patatin-like phospholipase family protein, expressed
Contig11353_at	11353	putative growth factor [Oryza sativa (japonica cultivar-group)] ref|XP_469424.1| putative growth factor [Oryza sativa (japonica cultivar-gro	AT2G29210.1	splicing factor PWI domain-containing protein, contains Pfam profile PF01480: PWI domain	LOC_Os03g16369.2	3	9014353	9007838	protein retrotransposon protein, putative, unclassified, expressed
Contig15572_at	15572	expressed protein [Arabidopsis thaliana] gb|AAF05861.1| unknown protein [Arabidopsis thaliana]	AT3G04020.1	expressed protein	LOC_Os03g16870.1	3	9354845	9352280	protein expressed protein
Contig76_at	76	Histone H2A gb|AAB04687.1| histone H2A pir||T02076 histone H2A - maize	AT5G02560.1	histone H2A, putative, similar to histone H2A from Pisum sativum SP:P25470, Zea mays SP:P40280, Petroselinum crispum SP:P19177; conta	LOC_Os03g17100.1	3	9478877	9477951	protein Histone H2A, putative, expressed
Contig656_at	656	putative histone H2A [Oryza sativa (japonica cultivar-group)] dbj|BAB44136.1| putative histone H2A [Oryza sativa (japonica cultivar-group)]	AT5G02560.1	histone H2A, putative, similar to histone H2A from Pisum sativum SP:P25470, Zea mays SP:P40280, Petroselinum crispum SP:P19177; conta	LOC_Os03g17100.1	3	9478877	9477951	protein Histone H2A, putative, expressed
Contig10170_at	10170	unknown protein [Arabidopsis thaliana] emb|CAB83113.1| putative protein [Arabidopsis thaliana] gb|AAO41871.1| unknown protein [Arabidopsis t	AT3G62630.1	expressed protein	LOC_Os03g19090.1	3	10671364	10672937	protein expressed protein
HVSMEn0021L12r2_at	47012	OSJNBb0054B09.16 [Oryza sativa (japonica cultivar-group)] ref|XP_471786.1| OSJNBb0054B09.16 [Oryza sativa (japonica cultivar-group)]	AT2G03200.1	aspartyl protease family protein, contains Pfam domain, PF00026: eukaryotic aspartyl protease	LOC_Os03g20260.1	3	11428263	11429438	protein Eukaryotic aspartyl protease family protein
Contig20819_at	20819	OSJNBa0077B15.1 [Oryza sativa (japonica cultivar-group)]	AT4G20940.1	leucine-rich repeat family protein, contains leucine rich-repeat (LRR) domains Pfam:PF00560, INTERPRO:IPR001611; contains similar	LOC_Os03g20450.1	3	11564133	11568807	protein Leucine Rich Repeat family protein, expressed
Contig18263_at	18263	guanylate kinase, putative [Arabidopsis thaliana] gb|AAK55680.1| AT3g06200/F28L1_14 [Arabidopsis thaliana]	AT3G06200.1	guanylate kinase, putative, similar to guanylate kinase (GMP kinase) (Bacillus halodurans) Swiss-Prot:Q9K9Y2; contains Pfam	LOC_Os03g20460.1	3	11574287	11577890	protein Guanylate kinase family protein, expressed
Contig10418_at	10418	SAR DNA binding protein [Oryza sativa]	AT3G05060.1	SAR DNA-binding protein, putative, strong similarity to SAR DNA-binding protein-1 (Pisum sativum) GI:3132696; contains Pfam profile	LOC_Os03g22730.3	3	13109055	13104979	protein Nucleolar protein NOP5, putative, expressed
Contig23262_at	23262	putative peroxidase [Oryza sativa] tpe|CAH69288.1| TPA: class III peroxidase 46 precursor [Oryza sativa (japonica cultivar-group)]	AT5G66390.1	peroxidase 72 (PER72) (P72) (PRXR8), identical to SP:Q9FJZ9 Peroxidase 72 precursor (EC 1.11.1.7) (Atperox P72) (PRXR8) (ATP6a)	LOC_Os03g25340.1	3	14459349	14461235	protein Peroxidase family protein, expressed
Contig4307_s_at	4307	unknown protein [Oryza sativa (japonica cultivar-group)]	AT5G64080.1	protease inhibitor/seed storage/lipid transfer protein (LTP) family protein, contains Pfam protease inhibitor/seed storage/LTP fa	LOC_Os03g26820.1	3	15286386	15288538	protein Protease inhibitor/seed storage/LTP family protein, expressed
EBpi03_SQ003_E09_s_at	30024		AT2G27920.1	serine carboxypeptidase S10 family protein, similar to retinoid-inducible serine carboxypeptidase precursor (GI:15146429) (Mus mu	LOC_Os03g27590.1	3	15807865	15802425	protein Serine carboxypeptidase family protein, expressed
Contig6313_at	6313	putative progesterone 5-beta-reductase [Oryza sativa (japonica cultivar-group)]	AT4G24220.1	expressed protein, protein induced upon wounding - Arabidopsis thaliana, PID:e257749	LOC_Os03g32170.1	3	18361745	18360183	protein progesterone 5-beta-reductase, putative, expressed
Contig12292_at	12292		AT1G17020.1	oxidoreductase, 2OG-Fe(II) oxygenase family protein, similar to flavonol synthase (Petunia x hybrida)(GI:311658), leucoanthocyanidi	LOC_Os03g32470.1	3	18524368	18527092	protein oxidoreductase, 2OG-Fe oxygenase family protein, expressed
Contig26322_at	26322	hypothetical protein [Oryza sativa] gb|AAK52167.1| hypothetical protein [Oryza sativa]	AT2G29210.1	splicing factor PWI domain-containing protein, contains Pfam profile PF01480: PWI domain	LOC_Os03g35920.1	3	19880952	19880248	protein expressed protein
Contig2147_at	2147	putaive subtilisin-like proteinase [Oryza sativa (japonica cultivar-group)] gb|AAT78773.1| putative serine protease [Oryza sativa (japonica	AT5G67360.1	cucumisin-like serine protease (ARA12), Asp48; almost identical to cucumisin-like serine protease (ARA12) GI:3176874 from	LOC_Os03g40830.1	3	22657624	22660140	protein cucumisin-like serine protease, putative, expressed
Contig4833_at	4833	putative N-acetyl-gamma-glutamyl-phosphate reductase [Oryza sativa (japonica cultivar-group)] gb|AAP54418.1| putative N-acetyl-gamma-glutamy	AT2G19940.2	semialdehyde dehydrogenase family protein, similar to N-acetyl-glutamyl-phosphate reductase (Campylobacter jejuni) GI:6650362; cont	LOC_Os03g42110.1	3	23396597	23392451	protein N-acetyl-gamma-glutamyl-phosphate reductase, chloroplast precursor, putative, expressed
Contig11452_at	11452	putative U3 small nucleolar ribonucleoprotein complex-associated protein [Oryza sativa (japonica cultivar-group)] ref|XP_463241.1| putative	AT4G05410.1	transducin family protein / WD-40 repeat family protein, contains 6 WD-40 repeats (PF00400); U3 snoRNP-associated 55-kDa protein, H	LOC_Os03g42770.1	3	23778523	23771935	protein U3 snoRNP-associated, putative, expressed
Contig9991_at	9991		AT1G04240.1	auxin-responsive protein / indoleacetic acid-induced protein 3 (IAA3), identical to SP:Q38822 Auxin-responsive protein IAA3 (Indole	LOC_Os03g43410.1	3	24166753	24168059	protein AUX/IAA family protein, expressed
Contig1511_s_at	1511	beta-tubulin 6 [Triticum aestivum]	AT5G44340.1	tubulin beta-4 chain (TUB4), nearly identical to SP:P24636 Tubulin beta-4 chain {Arabidopsis thaliana}	LOC_Os03g45920.1	3	25896903	25900877	protein Tubulin beta-8 chain, putative, expressed
HVSMEf0019F08r2_s_at	42691	putative ammonium transporter [Oryza sativa (japonica cultivar-group)]	AT2G22770.1	similar to basic helix-loop-helix (bHLH) family protein [Arabidopsis thaliana] (TAIR:At2g22760.1); similar to putative	LOC_Os03g46860.1	3	26458705	26454359	protein Helix-loop-helix DNA-binding domain containing protein, expressed
HVSMEn0004M06f_s_at	46324	putative xylan xylanohydrolase isoenzyme [Oryza sativa (japonica cultivar-group)] gb|AAR87197.1| putative xylan xylanohydrolase [Oryza sativ	AT1G58370.1	glycosyl hydrolase family 10 protein / carbohydrate-binding domain-containing protein, similar to (1,4)-beta-xylan endohydrolase	LOC_Os03g47010.1	3	26525670	26528227	protein Endo-1,4-beta-xylanase, putative, expressed
Contig1737_at	1737	probable lipoxygenase (EC 1.13.11.12) - barley gb|AAB60715.1| lipoxygenase [Hordeum vulgare]	AT1G55020.1	lipoxygenase (LOX1), identical to SP:Q06327	LOC_Os03g49380.1	3	28056077	28062460	protein Lipoxygenase 3, putative, expressed
HVSMEf0020A12r2_s_at	42721	probable lipoxygenase (EC 1.13.11.12) - barley gb|AAB60715.1| lipoxygenase [Hordeum vulgare]	AT1G55020.1	lipoxygenase (LOX1), identical to SP:Q06327	LOC_Os03g49380.1	3	28056077	28062460	protein Lipoxygenase 3, putative, expressed
Contig7525_at	7525	putative phospholipase [Oryza sativa]	AT2G06925.1	phospholipase A2 family protein, similar to secretory low molecular weight phospholipase A2 beta (Arabidopsis thaliana)	LOC_Os03g50030.1	3	28497524	28499113	protein Phospholipase A2, putative, expressed
Contig1397_at	1397	actin [Oryza sativa (japonica cultivar-group)] dbj|BAC76319.1| actin [Oryza sativa (japonica cultivar-group)]	AT3G12110.1	actin 11 (ACT11), identical to SP:P53496 Actin 11 {Arabidopsis thaliana}	LOC_Os03g50890.1	3	29024020	29026439	protein Actin-1, putative, expressed
HVSMEk0018M19r2_at	44597	Histone H2A pir||S30155 histone H2A - Norway spruce emb|CAA48030.1| histone H2A [Picea abies]	AT1G54690.1	histone H2A, putative, strong similarity to histone H2A GI:3204129 SP:O65759 from Cicer arietinum, Picea abies SP:P35063; contain	LOC_Os03g51200.1	3	29242072	29242779	protein Histone H2A, putative, expressed
HV_CEb0021I03r2_at	40246	Putative glycosyl hydrolase [Oryza sativa (japonica cultivar-group)] gb|AAN60993.1| Putative glycosyl hydrolase [Oryza sativa (japonica	AT5G42720.1	glycosyl hydrolase family 17 protein, similar to glucan endo-1,3-beta-glucosidase precursor SP:P52409 from	LOC_Os03g51240.2	3	29263297	29266366	protein Glucan endo-1,3-beta-glucosidase 7 precursor, putative, expressed
Contig8052_at	8052	expressed protein [Oryza sativa (japonica cultivar-group)]	AT2G29210.1	splicing factor PWI domain-containing protein, contains Pfam profile PF01480: PWI domain	LOC_Os03g51530.1	3	29429795	29430440	protein expressed protein
HVSMEf0009L21r2_s_at	42329	lipoxygenase (EC 1.13.11.12) 2 - barley gb|AAB70865.1| lipoxygenase 2 [Hordeum vulgare subsp. vulgare]	AT3G22400.1	lipoxygenase, putative, similar to lipoxygenase gi:8649004 (Prunus dulcis), gi:1495802 and gi:1495804 from (Solanum tuberosum)	LOC_Os03g52860.1	3	30266016	30269519	protein Lipoxygenase 2, putative, expressed
Contig2504_at	2504	IAA1 protein [Triticum aestivum]	AT3G23050.1	auxin-responsive protein / indoleacetic acid-induced protein 7 (IAA7), identical to SP:Q38825:AXI7_ARATH Auxin-responsive protein I	LOC_Os03g53150.1	3	30433699	30431072	protein Auxin-responsive protein IAA14, putative, expressed
Contig2942_at	2942	putative arginine-rich protein [Oryza sativa]	AT5G32450.1	RNA recognition motif (RRM)-containing protein, various predicted proteins, Arabidopsis thaliana and others	LOC_Os03g53770.1	3	30775598	30779649	protein RNA recognition motif family protein, expressed
Contig4843_at	4843	putative cytochrome c oxidase subunit VIa precursor [Oryza sativa (japonica cultivar-group)] gb|AAP68890.1| putative cytochrome c oxidase	AT4G37830.1	cytochrome c oxidase-related, contains weak similarity to cytochrome c oxidase polypeptide VIa-liver, mitochondrial precursor	LOC_Os03g56190.1	3	31956589	31958474	protein Cytochrome c oxidase subunit VIa family protein, expressed
Contig13740_at	13740	unknown protein [Oryza sativa (japonica cultivar-group)] gb|AAP68895.1| unknown protein [Oryza sativa (japonica cultivar-group)]	AT1G10020.1	expressed protein	LOC_Os03g56220.1	3	31968819	31967085	protein expressed protein
Contig10148_at	10148	putative receptor-like protein kinase 1 [Oryza sativa (japonica cultivar-group)] gb|AAP68887.1| putative receptor-like protein kinase 1 [O	AT5G65700.1	leucine-rich repeat transmembrane protein kinase, putative	LOC_Os03g56270.1	3	32017589	32021481	protein Receptor protein kinase CLAVATA1 precursor, putative, expressed
Contig1516_s_at	1516	Tubulin beta-4 chain (Beta-4 tubulin) gb|AAD10490.1| beta-tubulin 4 [Triticum aestivum]	AT5G62700.1	tubulin beta-2/beta-3 chain (TUB3), nearly identical to SP:P29512 Tubulin beta-2/beta-3 chain {Arabidopsis thaliana}	LOC_Os03g56810.2	3	32310694	32313846	protein Tubulin beta-7 chain, putative, expressed
Contig1506_s_at	1506	Tubulin beta-4 chain (Beta-4 tubulin) gb|AAD10490.1| beta-tubulin 4 [Triticum aestivum]	AT5G62700.1	tubulin beta-2/beta-3 chain (TUB3), nearly identical to SP:P29512 Tubulin beta-2/beta-3 chain {Arabidopsis thaliana}	LOC_Os03g56810.2	3	32310694	32313846	protein Tubulin beta-7 chain, putative, expressed
Contig5274_s_at	5274	putative DD1A protein [Oryza sativa (japonica cultivar-group)]	AT1G55360.1	expressed protein, contains Pfam profile PF03080: Arabidopsis proteins of unknown function	LOC_Os03g59240.1	3	33670350	33674092	protein Carboxyl-terminal peptidase, putative, expressed
Contig5275_at	5275	putative DD1A protein [Oryza sativa (japonica cultivar-group)]	AT1G55360.1	expressed protein, contains Pfam profile PF03080: Arabidopsis proteins of unknown function	LOC_Os03g59240.1	3	33670350	33674092	protein Carboxyl-terminal peptidase, putative, expressed
Contig5252_at	5252	unknown protein [Oryza sativa (japonica cultivar-group)]	AT3G11030.1	expressed protein, contains Pfam domain PF03005: Arabidopsis proteins of unknown function	LOC_Os03g60340.1	3	34253736	34250092	protein expressed protein
Contig19054_at	19054	putative permease [Oryza sativa (japonica cultivar-group)] gb|AAO18455.1| putative permease [Oryza sativa (japonica cultivar-group)]	AT5G62890.2	permease, putative, similar to permease 1 (Zea mays) GI:7844006; contains Pfam profile: PF00860 Xanthine/uracil permeases family;	LOC_Os03g60880.1	3	34540141	34536291	protein Permease I, putative, expressed
HK06N02r_s_at	35102	unknown protein [Oryza sativa] gb|AAK82443.1| unknown protein [Oryza sativa] gb|AAL79748.1| unknown protein [Oryza sativa]			LOC_Os03g61150.2	3	34673699	34672407	protein expressed protein
Contig7021_at	7021	unknown protein [Oryza sativa (japonica cultivar-group)] gb|AAP46231.1| unknown protein [Oryza sativa (japonica cultivar-group)] gb|AAO39852	AT3G16810.1	pumilio/Puf RNA-binding domain-containing protein, contains Pfam profile:PF00806 Pumilio-family RNA binding domains	LOC_Os03g61560.1	3	34850961	34845557	protein expressed protein
Contig25706_at	25706	unknown protein [Oryza sativa (japonica cultivar-group)]	AT2G28440.1	proline-rich family protein, contains proline-rich extensin domains, INTERPRO:IPR002965; contains similarity to vegetative	LOC_Os03g63540.1	3	35835736	35834707	protein expressed protein
HVSMEn0017O18r2_at	46836	putative heavy-metal-associated protein [Oryza sativa (japonica cultivar-group)] ref|XP_470515.1| putative heavy-metal-associated protein [O	AT5G03380.2	similar to heavy-metal-associated domain-containing protein [Arabidopsis thaliana] (TAIR:At2g36950.1); similar to	LOC_Os03g64340.1	3	36306704	36305302	protein heavy metal-associated domain containing protein, expressed
Contig15777_at	15777	OSJNBb0004G23.2 [Oryza sativa (japonica cultivar-group)] emb|CAD39347.2| OSJNBa0094O15.16 [Oryza sativa (japonica cultivar-group)] ref|XP_47	AT2G29210.1	splicing factor PWI domain-containing protein, contains Pfam profile PF01480: PWI domain	LOC_Os04g01500.1	4	337148	338134	protein expressed protein
Contig11534_at	11534	Root-specific lectin precursor pir||T05936 agglutinin isolectin 1 precursor - barley gb|AAA32969.1| lectin precursor	AT2G40070.1	expressed protein	LOC_Os04g09390.1	4	4986213	4985119	protein Lectin precursor, putative, expressed
HVSMEb0010O13f2_at	41166	OSJNBb0072N21.3 [Oryza sativa (japonica cultivar-group)] ref|XP_474946.1| OSJNBb0072N21.3 [Oryza sativa (japonica cultivar-group)]	AT1G19250.1	flavin-containing monooxygenase family protein / FMO family protein, low similarity to SP:P97501 Dimethylaniline monooxygenase	LOC_Os04g14690.1	4	8229773	8223589	protein Flavin-binding monooxygenase-like family protein, expressed
Contig3676_at	3676	alpha-expansin 3 [Zea mays]	AT1G20190.1	expansin, putative (EXP11), similar to GB:U30460 from (Cucumis sativus); alpha-expansin gene family, PMID:11641069	LOC_Os04g15840.1	4	8578856	8580134	protein Alpha-expansin 11 precursor, putative, expressed
Contig1216_s_at	1216	OSJNBb0093G06.10 [Oryza sativa (japonica cultivar-group)]	AT2G16850.1	plasma membrane intrinsic protein, putative, very strong similarity to plasma membrane intrinsic protein (SIMIP) (Arabidopsis	LOC_Os04g16450.1	4	8929872	8928144	protein aquaporin PIP2.8, putative, expressed
Contig8045_at	8045	OSJNBb0032D24.1 [Oryza sativa (japonica cultivar-group)] emb|CAD40223.2| OSJNBa0019J05.21 [Oryza sativa (japonica cultivar-group)]	AT5G24880.1	expressed protein, ; expression supported by MPSS	LOC_Os04g21710.1	4	12256920	12254502	protein expressed protein
Contig18649_at	18649	OSJNBb0066J23.22 [Oryza sativa (japonica cultivar-group)] ref|XP_472057.1| OSJNBb0066J23.22 [Oryza sativa (japonica cultivar-group)]			LOC_Os04g28850.1	4	16910333	16910991	protein expressed protein
Contig3057_at	3057	OSJNBa0053B21.14 [Oryza sativa (japonica cultivar-group)] ref|XP_472294.1| OSJNBa0053B21.14 [Oryza sativa (japonica cultivar-group)]	AT5G63530.1	copper chaperone (CCH)-related, low similarity to copper homeostasis factor (GI:3168840); nearly identical to farnesylated	LOC_Os04g32030.1	4	19001737	19004943	protein heavy metal-associated domain containing protein, expressed
Contig3057_s_at	3057	OSJNBa0053B21.14 [Oryza sativa (japonica cultivar-group)] ref|XP_472294.1| OSJNBa0053B21.14 [Oryza sativa (japonica cultivar-group)]	AT5G63530.1	copper chaperone (CCH)-related, low similarity to copper homeostasis factor (GI:3168840); nearly identical to farnesylated	LOC_Os04g32030.1	4	19001737	19004943	protein heavy metal-associated domain containing protein, expressed
Contig19672_at	19672	OSJNBa0042I15.15 [Oryza sativa (japonica cultivar-group)]	AT3G09980.1	expressed protein, contains Pfam profile PF04949: Family of unknown function (DUF662)	LOC_Os04g33450.1	4	20035688	20033867	protein expressed protein
Contig4124_s_at	4124	probable extensin - barley (fragment) emb|CAB10894.1| extensin [Hordeum vulgare]	AT2G27380.1	proline-rich family protein, contains proline-rich extensin domains, INTERPRO:IPR002965	LOC_Os04g34170.3	4	20520646	20522441	protein transposon protein, putative, CACTA, En/Spm sub-class, expressed
Contig14421_at	14421	OSJNBa0027P08.16 [Oryza sativa (japonica cultivar-group)] ref|XP_472651.1| OSJNBa0027P08.16 [Oryza sativa (japonica cultivar-group)]			LOC_Os04g36820.1	4	22011497	22011012	protein hypothetical protein
Contig12118_at	12118	OSJNBa0086B14.8 [Oryza sativa (japonica cultivar-group)] ref|XP_472666.1| OSJNBa0086B14.8 [Oryza sativa (japonica cultivar-group)]	AT5G10430.1	arabinogalactan-protein (AGP4), identical to gi_3883126_gb_AAC77826	LOC_Os04g37770.1	4	22233534	22232953	protein transposon protein, putative, CACTA, En/Spm sub-class, expressed
Contig5648_s_at	5648	OSJNBa0036B21.19 [Oryza sativa (japonica cultivar-group)] ref|XP_472739.1| OSJNBa0036B21.19 [Oryza sativa (japonica cultivar-group)]	AT5G15140.1	aldose 1-epimerase family protein, similar to SP:P05149 Aldose 1-epimerase precursor (EC 5.1.3.3) (Mutarotase) from Acinetobacter	LOC_Os04g38540.1	4	22683509	22686551	protein Aldose 1-epimerase family protein, expressed
Contig15302_at	15302	OSJNBa0060P14.16 [Oryza sativa (japonica cultivar-group)] emb|CAE04827.1| OSJNBb0048E02.7 [Oryza sativa (japonica cultivar-group)] ref|XP_47	AT3G28200.1	peroxidase, putative, similar to peroxidase ATP26a GB:CAA72487 GI:1890317 (Arabidopsis thaliana)	LOC_Os04g39100.1	4	23018081	23016909	protein Peroxidase 65 precursor, putative, expressed
Contig4678_at	4678	OSJNBa0044K18.7 [Oryza sativa (japonica cultivar-group)] ref|XP_472878.1| OSJNBa0044K18.7 [Oryza sativa (japonica cultivar-group)]	AT3G27540.1	glycosyl transferase family 17 protein, low similarity to beta-1,4-mannosyl-glycoprotein	LOC_Os04g40150.1	4	23677378	23673726	protein glycosyl transferase family 17 protein, putative, expressed
HVSMEf0023D17f_s_at	42832	OSJNBa0067K08.1 [Oryza sativa (japonica cultivar-group)] emb|CAD41554.2| OSJNBb0091E11.23 [Oryza sativa (japonica cultivar-group)]	AT3G07570.1	membrane protein, putative, similar to membrane protein SDR2 (GI:1747306) (Mus musculus)	LOC_Os04g41810.1	4	24547171	24549764	protein DOMON domain containing protein, expressed
HVSMEk0005L21r2_s_at	44362	OSJNBa0067K08.1 [Oryza sativa (japonica cultivar-group)] emb|CAD41554.2| OSJNBb0091E11.23 [Oryza sativa (japonica cultivar-group)]	AT3G07570.1	membrane protein, putative, similar to membrane protein SDR2 (GI:1747306) (Mus musculus)	LOC_Os04g41810.1	4	24547171	24549764	protein DOMON domain containing protein, expressed
Contig14272_at	14272	OSJNBa0067K08.8 [Oryza sativa (japonica cultivar-group)] ref|XP_473031.1| OSJNBa0067K08.8 [Oryza sativa (japonica cultivar-group)]	AT5G16250.1	expressed protein	LOC_Os04g41900.1	4	24612280	24611283	protein expressed protein
Contig14638_at	14638	40S ribosomal protein S11 [Euphorbia esula] sp|Q9M5M1|RS11_EUPES 40S ribosomal protein S11	AT3G48930.1	40S ribosomal protein S11 (RPS11A)	LOC_Os04g42380.1	4	24859940	24857706	protein 40S ribosomal protein S11, putative, expressed
Contig16732_at	16732	OSJNBb0116K07.13 [Oryza sativa (japonica cultivar-group)] emb|CAE02948.2| OSJNBa0014K14.20 [Oryza sativa (japonica cultivar-group)] ref|XP_4	AT4G06744.1	leucine-rich repeat family protein / extensin family protein, similar to leucine-rich repeat/extensin 1 (GI:13809918)	LOC_Os04g42620.1	4	24998777	25000582	protein Leucine Rich Repeat family protein, expressed
Contig11237_at	11237	OSJNBa0038O10.18 [Oryza sativa (japonica cultivar-group)] ref|XP_473246.1| OSJNBa0038O10.18 [Oryza sativa (japonica cultivar-group)]	AT5G08350.1	GRAM domain-containing protein / ABA-responsive protein-related, contains similarity to ABA-responsive protein in barley	LOC_Os04g44510.1	4	26129416	26128239	protein GRAM domain-containing protein, putative, expressed
Contig15319_at	15319	OSJNBb0038F03.7 [Oryza sativa (japonica cultivar-group)] ref|XP_473383.1| OSJNBb0038F03.7 [Oryza sativa (japonica cultivar-group)]	AT2G35160.1	SET domain-containing protein (SUVH5), identical to SUVH5 (Arabidopsis thaliana) GI:13517751; contains Pfam profiles PF00856:	LOC_Os04g45990.1	4	27027705	27024995	protein YDG/SRA domain containing protein, expressed
Contig19972_at	19972	OSJNBb0038F03.16 [Oryza sativa (japonica cultivar-group)] emb|CAD41459.2| OSJNBa0079A21.3 [Oryza sativa (japonica cultivar-group)]	AT4G09030.1	arabinogalactan-protein (AGP10), identical to gi:10880497:gb:AAG24278; supported by Ceres cDNA 265772	LOC_Os04g46110.1	4	27108415	27107534	protein expressed protein
Contig11161_s_at	11161	OSJNBa0079A21.19 [Oryza sativa (japonica cultivar-group)] ref|XP_473408.1| OSJNBa0079A21.19 [Oryza sativa (japonica cultivar-group)]	AT5G47240.1	MutT/nudix family protein, similar to SP:P53370 Nucleoside diphosphate-linked moiety X motif 6 {Homo sapiens};	LOC_Os04g46280.1	4	27204350	27207121	protein Nudix hydrolase 8, putative, expressed
Contig11160_at	11160	OSJNBa0079A21.19 [Oryza sativa (japonica cultivar-group)] ref|XP_473408.1| OSJNBa0079A21.19 [Oryza sativa (japonica cultivar-group)]	AT5G47240.1	MutT/nudix family protein, similar to SP:P53370 Nucleoside diphosphate-linked moiety X motif 6 {Homo sapiens};	LOC_Os04g46280.1	4	27204350	27207121	protein Nudix hydrolase 8, putative, expressed
Contig11853_at	11853	OSJNBa0010H02.23 [Oryza sativa (japonica cultivar-group)] ref|XP_473449.1| OSJNBa0010H02.23 [Oryza sativa (japonica cultivar-group)]	AT4G12510.1	protease inhibitor/seed storage/lipid transfer protein (LTP) family protein, similar to 14 kDa polypeptide (Catharanthus roseus)	LOC_Os04g46820.1	4	27524246	27524641	protein Cortical cell delineating protein precursor, putative
Contig5807_s_at	5807	ZmGR1a [Zea mays]	AT2G45180.1	protease inhibitor/seed storage/lipid transfer protein (LTP) family protein, similar to 14 kDa polypeptide (Catharanthus roseus)	LOC_Os04g46830.1	4	27534287	27535141	protein Protease inhibitor/seed storage/LTP family protein, expressed
HVSMEn0020G09f_s_at	46974	ZmGR1a [Zea mays]	AT2G45180.1	protease inhibitor/seed storage/lipid transfer protein (LTP) family protein, similar to 14 kDa polypeptide (Catharanthus roseus)	LOC_Os04g46830.1	4	27534287	27535141	protein Protease inhibitor/seed storage/LTP family protein, expressed
Contig20608_at	20608	OSJNBa0084K11.9 [Oryza sativa (japonica cultivar-group)]	AT1G76040.1	calcium-dependent protein kinase, putative / CDPK, putative, similar to calcium-dependent protein kinase GB:AAC25423 GI:3283996	LOC_Os04g47300.1	4	27863201	27860417	protein Calcium-dependent protein kinase, putative, expressed
Contig26292_at	26292	OSJNBa0020J04.8 [Oryza sativa (japonica cultivar-group)]	AT4G36180.1	leucine-rich repeat family protein, contains protein kinase domain, Pfam:PF00069; contains leucine-rich repeats, Pfam:PF00560	LOC_Os04g48760.1	4	28863453	28867523	protein Leucine Rich Repeat family protein, expressed
Contig4062_at	4062	OSJNBa0013K16.16 [Oryza sativa (japonica cultivar-group)] ref|XP_473679.1| OSJNBa0013K16.16 [Oryza sativa (japonica cultivar-group)]	AT5G47060.1	senescence-associated protein-related, similar to senescence-associated protein SAG102 (GI:22331931) (Arabidopsis thaliana);	LOC_Os04g49680.1	4	29406030	29405298	protein expressed protein
Contig8597_at	8597	OSJNBa0086O06.22 [Oryza sativa (japonica cultivar-group)] ref|XP_473722.1| OSJNBa0086O06.22 [Oryza sativa (japonica cultivar-group)]	AT2G35410.1	33 kDa ribonucleoprotein, chloroplast, putative / RNA-binding protein cp33, putative, similar to SP:P19684 33 kDa	LOC_Os04g50110.1	4	29672108	29669014	protein RNA recognition motif family protein, expressed
Contig2302_at	2302		AT5G60670.1	60S ribosomal protein L12 (RPL12C), 60S RIBOSOMAL PROTEIN L12 (like), Arabidopsis thaliana, PIR:T45883	LOC_Os04g50990.1	4	29961245	29962914	protein 60S ribosomal protein L12, putative, expressed
Contig6192_at	6192	OSJNBa0041A02.28 [Oryza sativa (japonica cultivar-group)] emb|CAE03874.2| OSJNBb0015N08.2 [Oryza sativa (japonica cultivar-group)]			LOC_Os04g51480.1	4	30276469	30277205	protein expressed protein
Contig5401_s_at	5401	Coproporphyrinogen III oxidase, chloroplast precursor (Coproporphyrinogenase) (Coprogen oxidase) pir||T04486 probable coproporphyrinogen oxi	AT1G03475.1	coproporphyrinogen III oxidase, putative / coproporphyrinogenase, putative / coprogen oxidase, putative, similar to	LOC_Os04g52130.1	4	30742528	30746340	protein Coproporphyrinogen III oxidase, chloroplast precursor, putative, expressed
Contig7581_at	7581		AT1G31070.2	UDP-N-acetylglucosamine pyrophosphorylase-related, low similarity to SP:P43123 UDP-N-acetylglucosamine pyrophosphorylase (EC 2.7.	LOC_Os04g52370.1	4	30894370	30889854	protein UDP-N-acetylglucosamine pyrophosphorylase, putative, expressed
Contig17722_at	17722	polyphenol oxidase [Triticum aestivum]			LOC_Os04g53300.1	4	31530077	31532540	protein Common central domain of tyrosinase family protein, expressed
EBro08_SQ007_J24_at	31282	OSJNBa0089N06.22 [Oryza sativa (japonica cultivar-group)]	AT1G61720.1	dihydroflavonol 4-reductase (dihydrokaempferol 4-reductase) family (BAN), similar to dihydroflavonol 4-reductase GI:1332411	LOC_Os04g53920.1	4	31912935	31916324	protein NAD dependent epimerase/dehydratase family protein
Contig21684_at	21684	xyloglucan:xyloglucosyl transferase, putative / xyloglucan endotransglycosylase, putative / endo-xyloglucan	AT4G03210.1	xyloglucan:xyloglucosyl transferase, putative / xyloglucan endotransglycosylase, putative / endo-xyloglucan transferase, putative,	LOC_Os04g53950.2	4	31926616	31928467	protein Glycosyl hydrolases family 16 protein, expressed
Contig8355_at	8355	senescence-associated protein 6 [Hemerocallis hybrid cultivar]	AT1G11190.1	bifunctional nuclease (BFN1), identical to bifunctional nuclease bfn1 (Arabidopsis thaliana) gi:4099831:gb:AAD00693	LOC_Os04g54390.1	4	32143944	32145970	protein S1/P1 Nuclease family protein, expressed
Contig16541_at	16541	OSJNBb0003B01.6 [Oryza sativa (japonica cultivar-group)]			LOC_Os04g54620.1	4	32259622	32260550	protein expressed protein
Contig20870_at	20870	OSJNBb0003B01.6 [Oryza sativa (japonica cultivar-group)]			LOC_Os04g54620.1	4	32259622	32260550	protein expressed protein
Contig11661_at	11661	putative G10 protein [Oryza sativa (japonica cultivar-group)] dbj|BAB63707.1| putative G10 protein [Oryza sativa (japonica cultivar-group)]	AT4G21110.1	G10 family protein, contains Pfam profile: PF01125 G10 protein	LOC_Os04g55290.2	4	32652552	32649048	protein G10 protein homolog, putative, expressed
Contig8739_at	8739	asparaginase [Hordeum vulgare]	AT3G16150.1	L-asparaginase, putative / L-asparagine amidohydrolase, putative, similar to Swiss-Prot:P30364 L-asparaginase (EC 3.5.1.1)	LOC_Os04g55710.1	4	32942472	32945722	protein transposon protein, putative, unclassified, expressed
Contig1861_at	1861	OSJNBa0071I13.13 [Oryza sativa (japonica cultivar-group)]	AT4G37520.1	peroxidase 50 (PER50) (P50) (PRXR2), identical to SP:Q43731 Peroxidase 50 precursor (EC 1.11.1.7) (Atperox P50) (PRXR2) (ATP9a))	LOC_Os04g56180.1	4	33287010	33281042	protein Peroxidase 45 precursor, putative, expressed
Contig11492_at	11492	similar to H. sapiens NNP-1 / Nop52 AP001752 (Score = 92; E= 9e-18) [Hordeum vulgare subsp. vulgare]	AT5G20600.1	expressed protein	LOC_Os04g56350.1	4	33372769	33370801	protein Nucleolar protein, Nop52 containing protein, expressed
Contig12845_at	12845	auxin response factor 8 [Oryza sativa]	AT5G37020.1	auxin-responsive factor (ARF8), identical to auxin response factor 8 GI:4104931 from (Arabidopsis thaliana)	LOC_Os04g57610.2	4	34066783	34059415	protein Auxin response factor 8, putative, expressed
Contig8572_s_at	8572	OSJNBa0018M05.2 [Oryza sativa (japonica cultivar-group)] emb|CAE54553.1| OSJNBb0004A17.13 [Oryza sativa (japonica cultivar-group)]	AT3G48100.1	two-component responsive regulator / response regulator 5 (ARR5) / response reactor 2 (RR2), identical to responce reactor2 (AtRR	LOC_Os04g57720.1	4	34156916	34158030	protein Two-component response regulator ARR3, putative, expressed
Contig4647_at	4647	OSJNBa0088H09.13 [Oryza sativa (japonica cultivar-group)] ref|XP_474417.1| OSJNBa0088H09.13 [Oryza sativa (japonica cultivar-group)]	AT2G37990.1	ribosome biogenesis regulatory protein (RRS1) family protein, contains Pfam profile PF04939: Ribosome biogenesis regulatory prote	LOC_Os04g58830.1	4	34775731	34773043	protein Ribosome biogenesis regulatory protein containing protein, expressed
Contig26235_at	26235	OSJNBa0088H09.14 [Oryza sativa (japonica cultivar-group)]	AT3G52500.1	aspartyl protease family protein, contains Pfam PF00026: eukaryotic aspartyl protease	LOC_Os04g58840.1	4	34778015	34780007	protein Eukaryotic aspartyl protease family protein, expressed
Contig5331_s_at	5331	OSJNBa0088H09.16 [Oryza sativa (japonica cultivar-group)] ref|XP_474420.1| OSJNBa0088H09.16 [Oryza sativa (japonica cultivar-group)]	AT3G44220.1	harpin-induced family protein / HIN1 family protein / harpin-responsive family protein, similar to harpin-induced protein hin1 (	LOC_Os04g58860.1	4	34793355	34791894	protein Harpin-induced protein 1 containing protein, expressed
rbah59e19_s_at	50730	OSJNBa0070M12.3 [Oryza sativa (japonica cultivar-group)] emb|CAE03463.1| OSJNBa0088H09.21 [Oryza sativa (japonica cultivar-group)] ref|XP_47	AT3G23750.1	leucine-rich repeat family protein / protein kinase family protein, contains Pfam domains PF00560: Leucine Rich Repeat and PF00069:	LOC_Os04g58910.1	4	34824722	34820857	protein Protein kinase domain containing protein, expressed
Contig6776_s_at	6776	putative cysteine proteinase [Oryza sativa] gb|AAP97431.1| cysteine protease CP1 [Oryza sativa (japonica cultivar-group)]	AT4G35350.1	cysteine endopeptidase, papain-type (XCP1), identical to papain-type cysteine endopeptidase XCP1 GI:6708181 from (Arabidopsis	LOC_Os05g01810.1	5	464100	466404	protein Vignain precursor, putative, expressed
Contig6777_at	6777	putative cysteine proteinase [Oryza sativa] gb|AAP97431.1| cysteine protease CP1 [Oryza sativa (japonica cultivar-group)]	AT4G35350.1	cysteine endopeptidase, papain-type (XCP1), identical to papain-type cysteine endopeptidase XCP1 GI:6708181 from (Arabidopsis	LOC_Os05g01810.1	5	464100	466404	protein Vignain precursor, putative, expressed
Contig5009_at	5009	Actin-depolymerizing factor 1 (ADF 1) gb|AAG16973.1| actin-depolymerizing factor 1 [Petunia x hybrida]	AT5G59890.1	actin-depolymerizing factor 4 (ADF4), identical to SP:Q9ZSK3 Actin-depolymerizing factor 4 (ADF-4) (AtADF4)	LOC_Os05g02250.2	5	694284	696884	protein expressed protein
HW06I17u_at	47548	probable inorganic diphosphatase (EC 3.6.1.1), soluble - potato emb|CAA12415.1| magnesium dependent soluble inorganic pyrophosphatase [Solan	AT3G53620.1	inorganic pyrophosphatase, putative (soluble) / pyrophosphate phospho-hydrolase, putative / PPase, putative, similar	LOC_Os05g02310.1	5	721003	717700	protein Soluble inorganic pyrophosphatase, putative, expressed
Contig1862_at	1862	putative peroxidase [Oryza sativa (japonica cultivar-group)] dbj|BAB12033.1| putative peroxidase [Oryza sativa (japonica cultivar-group)] tp	AT4G33420.1	peroxidase, putative, identical to class III peroxidase ATP32 (Arabidopsis thaliana) gi:17530547:gb:AAL40837; identical to cDNA	LOC_Os05g04380.1	5	1988177	1992981	protein Peroxidase family protein, expressed
Contig14115_at	14115	putative transcription factor (myb) [Oryza sativa (japonica cultivar-group)]	AT1G09540.1	myb family transcription factor (MYB61), contains PFAM profile: myb DNA-binding domain PF00249	LOC_Os05g04820.1	5	2289413	2293459	protein Myb-like DNA-binding domain containing protein, expressed
Contig7133_at	7133	putative CENP-E like kinetochore protein [Hordeum vulgare subsp. vulgare]	AT5G58320.2	kinase interacting protein-related, low similarity to kinase interacting protein 1 (Petunia integrifolia) GI:13936326	LOC_Os05g07680.1	5	4112242	4107214	protein CENP-E like kinetochore protein, putative, expressed
HY03H15u_s_at	48271	putative CENP-E like kinetochore protein [Hordeum vulgare subsp. vulgare]	AT5G58320.2	kinase interacting protein-related, low similarity to kinase interacting protein 1 (Petunia integrifolia) GI:13936326	LOC_Os05g07680.1	5	4112242	4107214	protein CENP-E like kinetochore protein, putative, expressed
EBem05_SQ002_E15_at	29040	P0583G08.7 [Oryza sativa (japonica cultivar-group)]	AT1G70550.1	expressed protein, similar to hypothetical protein GB:AAD31338 (Arabidopsis thaliana) and to putative putative carboxyl-terminal	LOC_Os05g07764.1	5	4163796	4158028	protein Carboxyl-terminal proteinase, putative, expressed
HVSMEn0017K13r2_at	46816	phospholipase D1 [Craterostigma plantagineum]	AT3G15730.1	phospholipase D alpha 1 / PLD alpha 1 (PLDALPHA1) (PLD1) / choline phosphatase 1, identical to SP:Q38882 Phospholipase D alpha 1 (E	LOC_Os05g07880.1	5	4238093	4233868	protein Phospholipase D alpha 1 precursor, putative, expressed
Contig4452_at	4452	putative cellulose synthase catalytic subunit [Hordeum vulgare]	AT4G32410.1	cellulose synthase, catalytic subunit, putative, similar to cellulose synthase-1 (gi:9622874) and -2 (gi:9622876) from Zea mays	LOC_Os05g08370.1	5	4549377	4543263	protein Cellulose synthase A catalytic subunit 1, putative, expressed
Contig9531_at	9531	putative extensin-like protein [Oryza sativa (japonica cultivar-group)]	AT4G13340.1	leucine-rich repeat family protein / extensin family protein, similar to extensin-like protein (Lycopersicon esculentum)	LOC_Os05g08770.1	5	4793434	4792004	protein leucine-rich repeat family protein, putative, expressed
Contig2427_at	2427	putative acid phosphatase [Hordeum vulgare subsp. vulgare] emb|CAF31501.1| putative acid phosphatase [Hordeum vulgare subsp. vulgare]	AT4G29260.1	acid phosphatase class B family protein, similar to acid phosphatase (Glycine max) GI:3341443; contains Pfam profile PF03767: HAD	LOC_Os05g10330.1	5	5620429	5617833	protein HAD superfamily phosphatase containing protein
Contig1383_s_at	1383	metallothionein-like protein type 3 [Hordeum vulgare subsp. vulgare]	AT3G15353.1	metallothionein protein, putative	LOC_Os05g11320.1	5	6373200	6375405	protein Metallothionein-like protein type 3, putative, expressed
rbaal22i06_at	49711	unnamed protein product [Oryza sativa (japonica cultivar-group)]	AT5G53190.1	nodulin MtN3 family protein, similar to MtN3 GI:1619602 (root nodule development) from (Medicago truncatula)	LOC_Os05g12320.1	5	7062200	7064348	protein MtN3/saliva family protein, expressed
Contig10962_at	10962	P0694A04.12 [Oryza sativa (japonica cultivar-group)] dbj|BAB63730.1| unknown protein [Oryza sativa (japonica cultivar-group)]	AT2G46330.1	arabinogalactan-protein (AGP16), identical to gi:10880509:gb:AAG24284	LOC_Os05g12580.1	5	7199210	7198872	protein hypothetical protein
Contig22558_at	22558	unknown protein [Oryza sativa (japonica cultivar-group)] gb|AAM93694.1| unknown protein [Oryza sativa (japonica cultivar-group)]	AT1G28100.2	expressed protein	LOC_Os05g13420.1	5	7429603	7425652	protein expressed protein
Contig11350_at	11350	ABC transporter family protein [Arabidopsis thaliana]	AT1G51500.1	ABC transporter family protein, similar to GB:AAF61569 from (Bombyx mori)	LOC_Os05g13520.1	5	7477633	7472015	protein ABC-2 type transporter family protein, expressed
HU10K22u_s_at	38463	putative Glucan 1,3-beta-glucosidase precursor [Oryza sativa (japonica cultivar-group)] gb|AAP53379.1| putative Glucan 1,3-beta-glucosidase	AT2G18470.1	protein kinase family protein, contains Pfam PF00069: Protein kinase domain	LOC_Os05g15510.2	5	8753687	8746046	protein Cellulase containing protein, expressed
Contig22112_at	22112	putative 0-deacetylbaccatin III-10-O-acetyl transferase-like protein [Musa acuminata]	AT3G62160.1	transferase family protein, low similarity to Taxus cuspidata transferases: 10-deacetylbaccatin III-10-O-acetyl transferase	LOC_Os05g19910.2	5	11594325	11588767	protein Transferase family protein, expressed
rbags29m11_s_at	50030	P0034A04.2 [Oryza sativa (japonica cultivar-group)]	AT5G01740.1	expressed protein, wound-inducible protein wun1 protein - Solanum tuberosum, PIR:JQ0398	LOC_Os05g27580.1	5	15972672	15969031	protein Wound-induced protein WI12 containing protein
Contig6902_at	6902	P0034A04.2 [Oryza sativa (japonica cultivar-group)]	AT5G01740.1	expressed protein, wound-inducible protein wun1 protein - Solanum tuberosum, PIR:JQ0398	LOC_Os05g27580.1	5	15972672	15969031	protein Wound-induced protein WI12 containing protein
Contig15596_at	15596	SEC14 cytosolic factor family protein / phosphoglyceride transfer family protein [Arabidopsis thaliana]	AT3G51670.1	SEC14 cytosolic factor family protein / phosphoglyceride transfer family protein, similar to polyphosphoinositide binding protein	LOC_Os05g27820.1	5	16138396	16141993	protein CRAL/TRIO, N-terminus family protein, expressed
Contig9200_at	9200	annexin 4 (ANN4) [Arabidopsis thaliana] pir||H84808 probable annexin [imported] - Arabidopsis thaliana	AT2G38750.1	annexin 4 (ANN4), nearly identical to annexin (AnnAt4) (Arabidopsis thaliana) GI:6503084; contains Pfam profile PF00191: Annexin	LOC_Os05g31750.1	5	18414870	18413191	protein Annexin family protein, expressed
Contig17354_at	17354	expressed protein [Arabidopsis thaliana] gb|AAM13874.1| unknown protein [Arabidopsis thaliana] gb|AAM91720.1| unknown protein [Arabidopsis t	AT5G25590.1	expressed protein, contains Pfam profile PF04783: Protein of unknown function (DUF630)	LOC_Os05g32760.1	5	19095361	19100596	protein bZIP protein, putative, expressed
Contig3574_s_at	3574	chitinase 2 [Triticum aestivum]	AT3G12500.1	basic endochitinase, identical to basic endochitinase precursor SP:P19171 from (Arabidopsis thaliana)	LOC_Os05g33130.1	5	19343286	19344731	protein Basic endochitinase A precursor, putative, expressed
Contig3300_at	3300	pyruvate, phosphate dikinase (EC 2.7.9.1) precursor - rice dbj|BAA22419.1| orthophosphate dikinase [Oryza sativa (japonica cultivar-group)]	AT4G15530.3	similar to pyruvate,orthophosphate dikinase [Flaveria brownii] (GB:CAA55784.1); similar to pyruvate,orthophosphate	LOC_Os05g33570.2	5	19654558	19635365	protein Pyruvate, phosphate dikinase, chloroplast precursor, putative, expressed
Contig21135_at	21135	inosine-uridine preferring nucleoside hydrolase family protein [Arabidopsis thaliana]	AT5G18890.1	inosine-uridine preferring nucleoside hydrolase family protein, contains Pfam profile PF01156: Inosine-uridine preferring nucleosid	LOC_Os05g33644.1	5	19722494	19711657	protein inosine-uridine preferring nucleoside hydrolase family protein, putative, expressed
Contig10648_at	10648	glycosyl hydrolase family 20 protein [Arabidopsis thaliana] gb|AAM91092.1| At1g65600/F5I14_13 [Arabidopsis thaliana]	AT1G65590.1	glycosyl hydrolase family 20 protein, contains Pfam PF00728: Glycosyl hydrolase family 20, catalytic domain; contains Pfam	LOC_Os05g34320.2	5	20232082	20237519	protein Glycosyl hydrolase family 20, catalytic domain containing protein, expressed
Contig18837_at	18837	laccase [Liriodendron tulipifera]	AT5G60020.1	laccase, putative / diphenol oxidase, putative, similar to laccase LAC2-4, Liriodendron tulipifera, EMBL:LTU73106 (GI:1621467)	LOC_Os05g38420.1	5	22450351	22452902	protein laccase LAC5-6, putative, expressed
Contig9433_at	9433	P0031D11.8 [Oryza sativa (japonica cultivar-group)] dbj|BAB67875.1| unknown protein [Oryza sativa (japonica cultivar-group)]	AT2G29210.1	splicing factor PWI domain-containing protein, contains Pfam profile PF01480: PWI domain	LOC_Os05g38660.1	5	22582154	22582816	protein expressed protein
rbags11h24_s_at	49831	alanine--glyoxylate aminotransferase, putative / beta-alanine-pyruvate aminotransferase, putative / AGT,	AT3G08860.1	alanine--glyoxylate aminotransferase, putative / beta-alanine-pyruvate aminotransferase, putative / AGT, putative, similar to	LOC_Os05g39770.1	5	23276828	23272136	protein Alanine-glyoxylate aminotransferase 2 homolog 3, mitochondrial precursor, putative, expressed
Contig7739_at	7739	alanine--glyoxylate aminotransferase, putative / beta-alanine-pyruvate aminotransferase, putative / AGT,	AT3G08860.1	alanine--glyoxylate aminotransferase, putative / beta-alanine-pyruvate aminotransferase, putative / AGT, putative, similar to	LOC_Os05g39770.1	5	23276828	23272136	protein Alanine-glyoxylate aminotransferase 2 homolog 3, mitochondrial precursor, putative, expressed
Contig1559_at	1559	putative 60S ribosomal protein L38 [Oryza sativa (japonica cultivar-group)]	AT3G59540.1	60S ribosomal protein L38 (RPL38B), 60S RIBOSOMAL PROTEIN L38 - Lycopersicon esculentum, EMBL:X69979	LOC_Os05g40250.1	5	23556994	23558527	protein hypothetical protein
Contig8710_at	8710	globulin [Hordeum vulgare]	AT3G28830.1	expressed protein	LOC_Os05g41970.1	5	24494509	24493695	protein 19 kDa globulin precursor, putative, expressed
Contig15640_at	15640	P0010B10.2 [Oryza sativa (japonica cultivar-group)]	AT4G26320.1	arabinogalactan-protein (AGP13), identical to gi:10880503:gb:AAG24281	LOC_Os05g42360.1	5	24702099	24700443	protein expressed protein
Contig22452_at	22452	P0010B10.2 [Oryza sativa (japonica cultivar-group)]			LOC_Os05g42360.1	5	24702099	24700443	protein expressed protein
Contig14299_at	14299	P0010B10.2 [Oryza sativa (japonica cultivar-group)]			LOC_Os05g42360.1	5	24702099	24700443	protein expressed protein
Contig8486_at	8486	putative glucosyltransferase [Oryza sativa (japonica cultivar-group)] dbj|BAC10759.1| putative glucosyltransferase [Oryza sativa (japonica c	AT4G07960.1	glycosyl transferase family 2 protein, similar to cellulose synthase from Agrobacterium tumeficiens (gi:710492) and Agrobacterium	LOC_Os05g43530.1	5	25221292	25217581	protein glycosyl transferase family 2 protein, putative, expressed
Contig15444_at	15444	putative o-methyltransferase ZRP4 [Oryza sativa (japonica cultivar-group)] gb|AAP51892.1| putative o-methyltransferase ZRP4 [Oryza sativa (j	AT4G35160.1	O-methyltransferase family 2 protein, similar to caffeic acid O-methyltransferase, Pinus taeda, gb:U39301	LOC_Os05g43930.1	5	25481311	25483018	protein O-methyltransferase ZRP4, putative, expressed
Contig14215_at	14215	unknown protein [Oryza sativa (japonica cultivar-group)] gb|AAT47074.1| unknown protein [Oryza sativa (japonica cultivar-group)] gb|AAS72356	AT1G28290.1	pollen Ole e 1 allergen and extensin family protein, similar to arabinogalactan protein (Daucus carota) GI:11322245; contains Pfam	LOC_Os05g45460.1	5	26288216	26289586	protein Pollen proteins Ole e I family protein, expressed
EBem09_SQ001_O02_s_at	29306	probable lipid transfer protein - barley gb|AAB47967.1| nonspecific lipid transfer protein [Hordeum vulgare]	AT3G18280.1	protease inhibitor/seed storage/lipid transfer protein (LTP) family protein, similar to TED4 (Zinnia elegans) GI:493721; contains	LOC_Os05g47700.1	5	27247373	27248076	protein nonspecific lipid-transfer protein AKCS9 precursor, putative, expressed
Contig6043_at	6043	probable lipid transfer protein - barley gb|AAB47967.1| nonspecific lipid transfer protein [Hordeum vulgare]	AT3G18280.1	protease inhibitor/seed storage/lipid transfer protein (LTP) family protein, similar to TED4 (Zinnia elegans) GI:493721; contains	LOC_Os05g47700.1	5	27247373	27248076	protein nonspecific lipid-transfer protein AKCS9 precursor, putative, expressed
Contig7155_at	7155	P0019E03.5 [Oryza sativa (japonica cultivar-group)] dbj|BAC01247.1| membrane protein-like [Oryza sativa (japonica cultivar-group)]	AT3G61750.1	auxin-responsive protein -related, similar to auxin-induced protein AIR12 GI:11357190 (Arabidopsis thaliana);	LOC_Os05g48270.1	5	27583058	27586077	protein auxin-responsive protein, putative, expressed
EBro01_SQ004_L11_at	30270		AT2G31081.1	Clavata3 / ESR-Related-4 (CLE4), CLAVATA3/ESR-Related 4 (CLE4)	LOC_Os05g48730.1	5	27845754	27846005	protein hypothetical protein
Contig7789_at	7789	putative arabinogalactan-like protein [Oryza sativa (japonica cultivar-group)]	AT5G03170.1	fasciclin-like arabinogalactan-protein (FLA11)	LOC_Os05g48890.1	5	27964097	27965043	protein Fasciclin domain containing protein, expressed
Contig15351_s_at	15351	putative arabinogalactan-like protein [Oryza sativa (japonica cultivar-group)]	AT5G03170.1	fasciclin-like arabinogalactan-protein (FLA11)	LOC_Os05g48890.1	5	27964097	27965043	protein Fasciclin domain containing protein, expressed
Contig6782_at	6782	putative arabinogalactan-like protein [Oryza sativa (japonica cultivar-group)]	AT5G60490.1	fasciclin-like arabinogalactan-protein (FLA12)	LOC_Os05g48900.1	5	27968486	27969669	protein Fasciclin domain containing protein, expressed
Contig10600_s_at	10600				LOC_Os05g50500.1	5	28875380	28874263	protein expressed protein
Contig10600_at	10600				LOC_Os05g50500.1	5	28875380	28874263	protein expressed protein
Contig11667_at	11667	P0501G01.11 [Oryza sativa (japonica cultivar-group)] dbj|BAB21082.1| unknown protein [Oryza sativa (japonica cultivar-group)]	AT2G46225.1	Encodes a subunit of the WAVE complex. The WAVE complex is required for activation of ARP2/3 complex which functions in actin	LOC_Os05g50800.1	5	29054191	29056893	protein expressed protein
Contig11397_s_at	11397	unknown protein [Oryza sativa (japonica cultivar-group)] dbj|BAC24819.1| unknown protein [Oryza sativa (japonica cultivar-group)] dbj|BAC769	AT1G32560.1	late embryogenesis abundant group 1 domain-containing protein / LEA group 1 domain-containing protein, contains Pfam domain,	LOC_Os06g02040.1	6	592578	593131	protein Late embryogenesis abundant group 1 family protein, expressed
Contig10119_at	10119	chloroplast nucleoid DNA-binding protein cnd41-like [Oryza sativa (japonica cultivar-group)]	AT5G10770.1	chloroplast nucleoid DNA-binding protein, putative, similar to CND41, chloroplast nucleoid DNA binding protein (Nicotiana	LOC_Os06g03120.1	6	1152607	1154129	protein Aspartic proteinase nepenthesin-2 precursor, putative, expressed
HV03D01u_s_at	38797	chloroplast nucleoid DNA-binding protein cnd41-like [Oryza sativa (japonica cultivar-group)]	AT5G10770.1	chloroplast nucleoid DNA-binding protein, putative, similar to CND41, chloroplast nucleoid DNA binding protein (Nicotiana	LOC_Os06g03120.1	6	1152607	1154129	protein Aspartic proteinase nepenthesin-2 precursor, putative, expressed
Contig15910_at	15910	OSJNBa0038F22.4 [Oryza sativa (japonica cultivar-group)]	AT3G22800.1	leucine-rich repeat family protein / extensin family protein, similar to extensin-like protein (Lycsimilar to extensin-like	LOC_Os06g03640.2	6	1413222	1415364	protein BAG domain-containing protein, putative, expressed
HV_CEa0009G05r2_at	39632	leucine carboxyl methyltransferase family protein [Arabidopsis thaliana]	AT1G02100.1	leucine carboxyl methyltransferase family protein, contains Pfam PF04072: Leucine carboxyl methyltransferase domain; similar to	LOC_Os06g04820.1	6	2104395	2099282	protein Leucine carboxyl methyltransferase family protein, expressed
Contig16373_at	16373	ESTs AU055950(S20175),C73125(E2952), AU055951(S20175) correspond to a region of the predicted gene.~Similar to acyl-ACP thioesterase (U92878	AT1G08510.1	acyl-(acyl carrier protein) thioesterase / acyl-ACP thioesterase / oleoyl-(acyl-carrier protein) hydrolase / S-acyl fatty	LOC_Os06g05130.1	6	2273699	2278508	protein Myristoyl-acyl carrier protein thioesterase, chloroplast precursor, putative, expressed
Contig15501_at	15501	putative mitochondrial protein of ancient origin (10.0 kD) (1H319) [Caenorhabditis elegans]	AT5G67490.1	expressed protein	LOC_Os06g06330.1	6	2944576	2945332	protein expressed protein
Contig14795_at	14795	EST AU082548(E60543) corresponds to a region of the predicted gene.~Similar to Arabidopsis thaliana chromosome II BAC F2I9 genomic sequence,	AT5G35200.1	epsin N-terminal homology (ENTH) domain-containing protein, contains Pfam PF01417: ENTH domain. ENTH (Epsin N-terminal homology)	LOC_Os06g07830.1	6	3806767	3800241	protein Clathrin assembly protein, putative, expressed
HV_CEb0017C21r2_s_at	40173	EST AU082548(E60543) corresponds to a region of the predicted gene.~Similar to Arabidopsis thaliana chromosome II BAC F2I9 genomic sequence,	AT5G35200.1	epsin N-terminal homology (ENTH) domain-containing protein, contains Pfam PF01417: ENTH domain. ENTH (Epsin N-terminal homology)	LOC_Os06g07830.1	6	3806767	3800241	protein Clathrin assembly protein, putative, expressed
Contig4273_at	4273	Similar to Prunus armeniaca ethylene-forming-enzyme-like dioxygenase. (U97530) [Oryza sativa (japonica cultivar-group)]	AT5G20400.1	oxidoreductase, 2OG-Fe(II) oxygenase family protein, similar to naringenin,2-oxoglutarate 3-dioxygenase	LOC_Os06g08032.1	6	3892673	3894157	protein oxidoreductase, 2OG-Fe oxygenase family protein
Contig18184_at	18184	UDPglucose:flavonoid-3-oxy glucosyl transferase [Zea mays]	AT5G17050.1	UDP-glucoronosyl/UDP-glucosyl transferase family protein, similar to UDP glucose:flavonoid 3-o-glucosyltransferase,	LOC_Os06g09240.1	6	4646955	4648522	protein Flavonol 3-O-glucosyltransferase, putative, expressed
Contig12179_at	12179	peptidoglycan-binding LysM domain-containing protein [Arabidopsis thaliana]	AT1G21880.2	peptidoglycan-binding LysM domain-containing protein, contains Pfam profile PF01476: LysM domain	LOC_Os06g10660.1	6	5558910	5562098	protein LysM domain GPI-anchored protein 1 precursor, putative, expressed
Contig20423_at	20423	AT3g48690/T8P19_200 [Arabidopsis thaliana]	AT3G48690.1	expressed protein, similar to PrMC3 (Pinus radiata) GI:5487873	LOC_Os06g11130.1	6	5834563	5836107	protein 2-Hydroxyisoflavanone dehydratase, putative, expressed
Contig14174_at	14174	oxo-phytodienoic acid reductase [Oryza sativa (japonica cultivar-group)]	AT1G76690.1	12-oxophytodienoate reductase (OPR2), identical to 12-oxophytodienoate reductase OPR2 GB:AAC78441 (Arabidopsis thaliana)	LOC_Os06g11210.1	6	5885142	5883569	protein 12-oxophytodienoate reductase 2, putative, expressed
Contig2329_x_at	2329	12-oxophytodienoic acid reductase [Oryza sativa] emb|CAD89604.1| oxo-phytodienoic acid reductase [Oryza sativa (japonica cultivar-group)]	AT1G76680.1	12-oxophytodienoate reductase (OPR1), identical to 12-oxophytodienoate reductase OPR1 GB:AAC78440 (Arabidopsis thaliana)	LOC_Os06g11210.1	6	5885142	5883569	protein 12-oxophytodienoate reductase 2, putative, expressed
HW09H22u_at	47726				LOC_Os06g11730.1	6	6213435	6207297	protein RNA recognition motif family protein, expressed
Contig9197_at	9197	OSJNBb0079B02.2 [Oryza sativa (japonica cultivar-group)] ref|XP_474060.1| OSJNBb0079B02.2 [Oryza sativa (japonica cultivar-group)] dbj|BAD83	AT2G21940.2	shikimate kinase, putative, similar to shikimate kinase precursor from Lycopersicon esculentum (SP:Q00497); contains Pfam	LOC_Os06g12150.1	6	6496899	6494003	protein Shikimate kinase, chloroplast precursor, putative, expressed
Contig5632_s_at	5632	NOD26-like membrane integral protein ZmNIP2-2 [Zea mays]	AT4G10380.1	major intrinsic family protein / MIP family protein, contains Pfam profile: MIP PF00230	LOC_Os06g12310.1	6	6652003	6647391	protein MIP family channel proteins containing protein, expressed
Contig5632_at	5632	NOD26-like membrane integral protein ZmNIP2-2 [Zea mays]	AT4G10380.1	major intrinsic family protein / MIP family protein, contains Pfam profile: MIP PF00230	LOC_Os06g12310.1	6	6652003	6647391	protein MIP family channel proteins containing protein, expressed
Contig25552_at	25552	putative ROP4 protein [Hordeum vulgare subsp. vulgare]	AT3G48040.1	Encodes a member of the Rop subfamily of Rho GTPases in Arabidopsis that contains a putative farnesylation motif. It is	LOC_Os06g12790.1	6	6989940	6993528	protein RAC-like GTP binding protein ARAC10, putative, expressed
Contig9921_at	9921	unnamed protein product [Arabidopsis thaliana]	AT5G55960.1	expressed protein	LOC_Os06g19390.1	6	11039141	11042314	protein expressed protein
Contig19847_at	19847	OSJNBa0036B17.11 [Oryza sativa (japonica cultivar-group)]	AT5G25610.1	dehydration-responsive protein (RD22), identical to SP:Q08298 Dehydration-responsive protein RD22 precursor	LOC_Os06g19800.1	6	11308412	11317283	protein BURP domain containing protein, expressed
Contig8178_at	8178		AT2G41905.1	expressed protein	LOC_Os06g21410.1	6	12365595	12367161	protein expressed protein
Contig1315_s_at	1315	delta tonoplast intrinsic protein TIP2;2 [Triticum aestivum]	AT3G16240.1	delta tonoplast integral protein (delta-TIP), identical to delta tonoplast integral protein (delta-TIP) (GI:9279707)(GB:U39485)	LOC_Os06g22960.1	6	13406320	13407829	protein aquaporin TIP-type RB7-18C, putative, expressed
Contig12702_at	12702	putative copper amine oxidase [Oryza sativa (japonica cultivar-group)]	AT4G14940.1	copper amine oxidase, putative, highly similar to copper amine oxidase (Arabidopsis thaliana) gi:2654118:gb:AAB87690	LOC_Os06g23114.1	6	13475515	13484052	protein Copper amine oxidase, enzyme domain containing protein, expressed
Contig1885_s_at	1885	Eukaryotic translation initiation factor 1A (EIF-1A) (EIF-4C)	AT2G04520.1	eukaryotic translation initiation factor 1A, putative / eIF-1A, putative / eIF-4C, putative, strong similarity to translation	LOC_Os06g23440.1	6	13684423	13685178	protein Eukaryotic translation initiation factor 1A, putative, expressed
HVSMEn0024A10r2_at	47118		AT1G11915.1	expressed protein	LOC_Os06g25950.1	6	15188243	15196493	protein expressed protein
Contig21737_at	21737	HGA1 [Hordeum vulgare]	AT2G41640.1	expressed protein, contains Pfam domain, PF04577: Protein of unknown function (DUF563)	LOC_Os06g28124.1	6	15972952	15967623	protein HGA1, putative, expressed
Contig1458_x_at	1458	AmiB [Triticum aestivum]			LOC_Os06g31070.1	6	18071904	18071226	protein Protease inhibitor/seed storage/LTP family protein, expressed
Contig1460_x_at	1460	AmiB [Triticum aestivum]			LOC_Os06g31070.1	6	18071904	18071226	protein Protease inhibitor/seed storage/LTP family protein, expressed
Contig1466_s_at	1466	AmiB [Triticum aestivum]			LOC_Os06g31070.1	6	18071904	18071226	protein Protease inhibitor/seed storage/LTP family protein, expressed
Contig7007_s_at	7007	thionin Osthi1 [Oryza sativa (japonica cultivar-group)]	AT2G15010.1	thionin, putative, similar to thionin (Arabidopsis thaliana) gi:1181533:gb:AAC41679	LOC_Os06g31280.1	6	18201886	18201176	protein Plant thionin family protein
Contig16114_at	16114	unknown protein [Arabidopsis thaliana]	AT4G01080.1	expressed protein	LOC_Os06g33330.1	6	19414237	19417330	protein expressed protein
Contig8549_at	8549	OSJNBa0038J17.23 [Oryza sativa (japonica cultivar-group)]	AT5G45910.1	GDSL-motif lipase/hydrolase family protein, similar to lipase (Arabidopsis thaliana) GI:1145627; contains InterPro	LOC_Os06g34120.1	6	19869007	19865075	protein GDSL-like Lipase/Acylhydrolase family protein, expressed
Contig8550_s_at	8550	OSJNBa0038J17.23 [Oryza sativa (japonica cultivar-group)]	AT5G45910.1	GDSL-motif lipase/hydrolase family protein, similar to lipase (Arabidopsis thaliana) GI:1145627; contains InterPro	LOC_Os06g34120.1	6	19869007	19865075	protein GDSL-like Lipase/Acylhydrolase family protein, expressed
Contig14547_at	14547	amino acid permease 6 [Brassica napus]	AT1G58360.1	amino acid permease I (AAP1), identical to amino acid permease I GI:22641 from (Arabidopsis thaliana)	LOC_Os06g36180.1	6	21184226	21191164	protein amino acid transporter, putative, expressed
HV02C03u_at	38765				LOC_Os06g38960.2	6	23118062	23121172	protein expressed protein
Contig13481_at	13481	phosphatidic acid phosphatase-related / PAP2-related [Arabidopsis thaliana] dbj|BAB02313.1| unnamed protein product [Arabidopsis thaliana]	AT3G15820.1	phosphatidic acid phosphatase-related / PAP2-related, contains Pfam profile PF01569: PAP2 superfamily	LOC_Os06g40500.1	6	24138353	24141393	protein phosphatidic acid phosphatase, putative, expressed
Contig14342_at	14342	putative chloroplast nucleoid DNA-binding protein [Brassica oleracea]	AT5G10770.1	chloroplast nucleoid DNA-binding protein, putative, similar to CND41, chloroplast nucleoid DNA binding protein (Nicotiana	LOC_Os06g40818.1	6	24347662	24352979	protein Eukaryotic aspartyl protease family protein, expressed
Contig13852_at	13852		AT5G35090.1	expressed protein	LOC_Os06g43810.1	6	26383997	26384661	protein expressed protein
Contig14712_at	14712	unknown protein [Oryza sativa (japonica cultivar-group)] dbj|BAD25058.1| unknown protein [Oryza sativa (japonica cultivar-group)]	AT5G35090.1	expressed protein	LOC_Os06g43810.1	6	26383997	26384661	protein expressed protein
Contig5066_at	5066	cell wall surface anchor family protein [Streptococcus pneumoniae TIGR4] gb|AAK75846.1| cell wall surface anchor family protein [Streptococc	AT3G28780.1	similar to expressed protein [Arabidopsis thaliana] (TAIR:At3g28840.1); similar to unnamed protein product [Yarrowia lipolytica	LOC_Os06g44280.1	6	26713871	26716573	protein retrotransposon protein, putative, Ty3-gypsy subclass, expressed
Contig7785_at	7785	senescence-associated protein 5 [Hemerocallis hybrid cultivar]	AT4G28050.1	senescence-associated protein, putative, similar to senescence-associated protein 5 (Hemerocallis hybrid cultivar)	LOC_Os06g44310.1	6	26751576	26753877	protein senescence-associated protein 5, putative, expressed
HA28N02r_s_at	32177	senescence-associated protein 5 [Hemerocallis hybrid cultivar]	AT2G23810.1	similar to senescence-associated family protein [Arabidopsis thaliana] (TAIR:At4g30430.1); similar to	LOC_Os06g44310.1	6	26751576	26753877	protein senescence-associated protein 5, putative, expressed
Contig16816_at	16816	OSJNBa0041A02.21 [Oryza sativa (japonica cultivar-group)] ref|XP_473783.1| OSJNBa0041A02.21 [Oryza sativa (japonica cultivar-group)]	AT2G29210.1	splicing factor PWI domain-containing protein, contains Pfam profile PF01480: PWI domain	LOC_Os06g44870.1	6	27123655	27122728	protein hypothetical protein
Contig9637_at	9637	ubiquitin-conjugating enzyme, putative [Arabidopsis thaliana] dbj|BAB11530.1| unnamed protein product [Arabidopsis thaliana] gb|AAL16250.1|	AT5G05080.1	ubiquitin-conjugating enzyme, putative, similar to SP:Q16763 Ubiquitin-conjugating enzyme E2-24 kDa (EC 6.3.2.19)	LOC_Os06g45000.2	6	27218540	27222020	protein Ubiquitin-conjugating enzyme E2S, putative, expressed
Contig10797_at	10797	ubiquitin-conjugating enzyme, putative [Arabidopsis thaliana] dbj|BAB11530.1| unnamed protein product [Arabidopsis thaliana] gb|AAL16250.1|	AT5G05080.1	ubiquitin-conjugating enzyme, putative, similar to SP:Q16763 Ubiquitin-conjugating enzyme E2-24 kDa (EC 6.3.2.19)	LOC_Os06g45000.2	6	27218540	27222020	protein Ubiquitin-conjugating enzyme E2S, putative, expressed
EBpi05_SQ003_M06_at	30087	peroxidase (EC 1.11.1.7) precursor prx10 - spinach (fragment)	AT4G11290.1	peroxidase, putative, identical to peroxidase ATP19a (Arabidopsis thaliana) gi:1546692:emb:CAA67337	LOC_Os06g46799.1	6	28413036	28424516	protein Peroxidase 3 precursor, putative, expressed
Contig2671_at	2671	xyloglucan endo-1,4-beta-D-glucanase (EC 3.2.1.-) - barley emb|CAA63663.1| xyloglucan endotransglycosylase (XET) [Hordeum vulgare subsp. vul	AT4G25810.1	xyloglucan:xyloglucosyl transferase, putative / xyloglucan endotransglycosylase, putative / endo-xyloglucan transferase, putative	LOC_Os06g48160.1	6	29132108	29133573	protein xyloglucan endotransglucosylase/hydrolase protein 15precursor, putative, expressed
rbaal15p09_s_at	49653	OSJNBa0035M09.18 [Oryza sativa (japonica cultivar-group)]	AT4G25870.1	expressed protein, contains Pfam profile PF03267: Arabidopsis protein of unknown function, DUF266	LOC_Os06g48700.1	6	29466298	29461290	protein expressed protein
Contig20667_s_at	20667		AT5G66350.1	zinc finger protein, putative (SHI), similar to lateral root primordium 1 (LRP1) (Arabidopsis thaliana) GI:882341; contains Pfam	LOC_Os06g49830.1	6	30160501	30161655	protein expressed protein
HX01F12w_at	47766	G2/mitotic-specific cyclin 2 (B-like cyclin) (CYCOS2) pir||T03675 cyclin 2 - rice emb|CAA57556.1| cyclin [Oryza sativa]	AT2G17620.1	cyclin, putative (CYC2a), similar to cyclin 2b protein (Arabidopsis thaliana) GI:509423; contains Pfam profiles PF00134: Cyclin,	LOC_Os06g51110.2	6	30917864	30914127	protein G2/mitotic-specific cyclin 2, putative, expressed
Contig2173_s_at	2173	HMG1/2-like protein pir||S18991 high mobility group protein - wheat emb|CAA77641.1| high mobility group protein [Triticum aestivum]	AT1G20693.1	high mobility group protein beta1 (HMGbeta1) / HMG protein beta1, nearly identical to HMG protein (HMGbeta1) (Arabidopsis	LOC_Os06g51220.4	6	30992256	30994284	protein DNA-binding protein MNB1B, putative, expressed
HVSMEb0002K22r2_at	40867				LOC_Os07g01970.1	7	586973	587809	protein retrotransposon protein, putative, unclassified
Contig7036_at	7036	blue copper-binding protein-like [Oryza sativa (japonica cultivar-group)]	AT2G27035.1	plastocyanin-like domain-containing protein, low similarity to SP:P80728 Mavicyanin {Cucurbita pepo}; contains Pfam profile	LOC_Os07g02200.1	7	699125	698177	protein Plastocyanin-like domain containing protein, expressed
HI01B12w_at	34526	hypothetical protein [Oryza sativa (japonica cultivar-group)] dbj|BAC82946.1| unknown protein [Oryza sativa (japonica cultivar-group)]	AT1G10020.1	expressed protein	LOC_Os07g04150.1	7	1770859	1768944	protein expressed protein
HW09L19u_at	47735	putative leucine rich repeat protein [Oryza sativa (japonica cultivar-group)]	AT2G34680.1	similar to leucine-rich repeat family protein [Arabidopsis thaliana] (TAIR:At1g78230.1); similar to putative leucine rich	LOC_Os07g05470.1	7	2537720	2543969	protein leucine-rich repeat family protein, putative, expressed
Contig18242_s_at	18242	unknown protein [Oryza sativa (japonica cultivar-group)] dbj|BAC83421.1| unknown protein [Oryza sativa (japonica cultivar-group)]	AT3G22620.1	protease inhibitor/seed storage/lipid transfer protein (LTP) family protein, similar to pEARLI 1 (Accession No. L43080): an	LOC_Os07g07920.1	7	3974486	3976004	protein Protease inhibitor/seed storage/LTP family protein, expressed
Contig22666_at	22666	protease inhibitor-like protein [Oryza sativa (japonica cultivar-group)] dbj|BAC83422.1| protease inhibitor-like protein [Oryza sativa (japo	AT3G22600.1	protease inhibitor/seed storage/lipid transfer protein (LTP) family protein, contains Pfam protease inhibitor/seed storage/LTP fami	LOC_Os07g07930.1	7	3978511	3979560	protein Protease inhibitor/seed storage/LTP family protein, expressed
HVSMEf0022D18r2_s_at	42805	protease inhibitor-like protein [Oryza sativa (japonica cultivar-group)] dbj|BAC83422.1| protease inhibitor-like protein [Oryza sativa (japo	AT3G22600.1	protease inhibitor/seed storage/lipid transfer protein (LTP) family protein, contains Pfam protease inhibitor/seed storage/LTP fami	LOC_Os07g07930.1	7	3978511	3979560	protein Protease inhibitor/seed storage/LTP family protein, expressed
Contig9427_at	9427	extensin-like protein [Oryza sativa (japonica cultivar-group)]	AT3G22800.1	leucine-rich repeat family protein / extensin family protein, similar to extensin-like protein (Lycsimilar to extensin-like	LOC_Os07g07990.1	7	4029140	4027661	protein Leucine Rich Repeat family protein, expressed
Contig8831_s_at	8831	putative membrane related protein CP5 [Oryza sativa (japonica cultivar-group)]	AT4G14500.1	expressed protein, weak similarity to SP:Q9UKL6 Phosphatidylcholine transfer protein (PC-TP) {Homo sapiens}	LOC_Os07g08760.1	7	4505973	4501670	protein Nodule membrane protein, putative, expressed
Contig23070_at	23070	galactosyltransferase family-like protein [Oryza sativa (japonica cultivar-group)]	AT1G74800.1	galactosyltransferase family protein, contains Pfam profile: PF01762 galactosyltransferase	LOC_Os07g09670.2	7	5131268	5126929	protein galactosyltransferase family protein, putative, expressed
Contig7047_at	7047	unknown protein [Oryza sativa (japonica cultivar-group)] dbj|BAC16424.1| unknown protein [Oryza sativa (japonica cultivar-group)]	AT5G48485.1	protease inhibitor/seed storage/lipid transfer protein (LTP) family protein, contains Pfam protease inhibitor/seed storage/LTP fa	LOC_Os07g18750.1	7	11088829	11089564	protein Protease inhibitor/seed storage/LTP family protein, expressed
Contig15410_at	15410	putative alpha subunit of F-actin capping protein [Oryza sativa (japonica cultivar-group)] dbj|BAC20863.1| putative alpha subunit of F-actin	AT3G05520.1	F-actin capping protein alpha subunit family protein, contains Pfam profile: PF01267 F-actin capping protein alpha subunit	LOC_Os07g23200.1	7	13076810	13072746	protein F-actin capping protein alpha subunit, putative, expressed
Contig1222_s_at	1222	plasma membrane integral protein ZmPIP2-1 [Zea mays]	AT3G54820.1	aquaporin, putative, similar to plasma membrane aquaporin GI:3551133 from (Raphanus sativus)	LOC_Os07g26690.1	7	15404748	15408054	protein aquaporin PIP2.4, putative, expressed
Contig14713_at	14713	unnamed protein product [Oryza sativa (japonica cultivar-group)] dbj|BAA84617.1| unknown protein [Oryza sativa (japonica cultivar-group)] db	AT3G66654.2	peptidyl-prolyl cis-trans isomerase cyclophilin-type family protein, contains Pfam domain, PF00160: peptidyl-prolyl cis-trans isome	LOC_Os07g29390.2	7	17258865	17253240	protein peptidyl-prolyl cis-trans isomerase, cyclophilin-type family protein, expressed
Contig11718_at	11718	receptor-like protein kinase-like protein [Oryza sativa (japonica cultivar-group)]	AT1G28340.1	leucine-rich repeat family protein, contains leucine rich-repeat (LRR) domains Pfam:PF00560, INTERPRO:IPR001611; contains some	LOC_Os07g31840.1	7	18918766	18913258	protein leucine-rich repeat family protein, putative, expressed
Contig21909_at	21909		AT1G03780.2	targeting protein-related, similar to microtubule-associated protein / targeting protein for Xklp2 ((TPX2) GI:8926138) {Homo sapiens}	LOC_Os07g32390.1	7	19256295	19251206	protein Targeting protein for Xklp2 containing protein, expressed
Contig8954_at	8954	contains ESTs AU077505(C52303),AU077504(C52303)~unknown protein [Oryza sativa (japonica cultivar-group)]	AT5G54850.1	expressed protein	LOC_Os07g33650.3	7	20105113	20108087	protein expressed protein
Contig321_at	321	histone H2A (clone TH254) - wheat emb|CAA64356.1| histone H2A [Triticum aestivum] gb|AAL40108.1| histone H2A [Triticum aestivum]	AT4G27230.1	histone H2A, putative, strong similarity to histone H2A Arabidopsis thaliana GI:7595337, Triticum aestivum GI:536892, Picea abies	LOC_Os07g36130.1	7	21588126	21589281	protein Histone H2A, putative, expressed
Contig1478_s_at	1478	hypothetical protein [Oryza sativa (japonica cultivar-group)] dbj|BAC57724.1| unknown protein [Oryza sativa (japonica cultivar-group)]	AT1G61667.1	expressed protein, contains Pfam profile PF04398: Protein of unknown function, DUF538	LOC_Os07g36410.1	7	21781555	21784842	protein expressed protein
Contig15977_at	15977	membrane lipoprotein lipid attachment site-containing protein -like [Oryza sativa (japonica cultivar-group)]	AT4G27350.1	expressed protein	LOC_Os07g37310.1	7	22346569	22344763	protein expressed protein
Contig18894_at	18894	arm repeat containing protein-like [Oryza sativa (japonica cultivar-group)]	AT1G61350.1	armadillo/beta-catenin repeat family protein, armadillo/beta-catenin-like repeats, Pfam:PF00514	LOC_Os07g37350.1	7	22370786	22368586	protein Armadillo/beta-catenin-like repeat family protein, expressed
Contig17575_at	17575	putative organic cation transporter [Oryza sativa (japonica cultivar-group)]	AT1G79360.1	transporter-related, low similarity to SP:O76082 Organic cation/carnitine transporter 2 (Solute carrier family 22, member 5)	LOC_Os07g37454.1	7	22425967	22427944	protein Organic cation transporter 3, putative, expressed
Contig12344_at	12344	remorin-like protein [Oryza sativa (japonica cultivar-group)]	AT3G57540.1	remorin family protein, contains Pfam domain, PF03763: Remorin, C-terminal region	LOC_Os07g38170.1	7	22889245	22887624	protein Remorin, C-terminal region family protein, expressed
Contig3745_at	3745	plastocyanin-like domain-containing protein / mavicyanin, putative [Arabidopsis thaliana] pir||T01852 probable blue copper-binding protein F	AT5G26330.1	plastocyanin-like domain-containing protein / mavicyanin, putative, similar to mavicyanin SP:P80728 from (Cucurbita pepo)	LOC_Os07g38290.1	7	23000069	22995081	protein Plastocyanin-like domain containing protein, expressed
Contig5272_at	5272	putative carboxyl-terminal proteinase [Oryza sativa (japonica cultivar-group)]	AT1G55360.1	expressed protein, contains Pfam profile PF03080: Arabidopsis proteins of unknown function	LOC_Os07g38590.1	7	23176530	23181113	protein Carboxyl-terminal peptidase, putative, expressed
Contig5272_s_at	5272	putative carboxyl-terminal proteinase [Oryza sativa (japonica cultivar-group)]	AT1G55360.1	expressed protein, contains Pfam profile PF03080: Arabidopsis proteins of unknown function	LOC_Os07g38590.1	7	23176530	23181113	protein Carboxyl-terminal peptidase, putative, expressed
Contig411_at	411	Tubulin alpha-1 chain emb|CAA67942.1| alpha-tubulin 1 [Hordeum vulgare subsp. vulgare]	AT5G19780.1	tubulin alpha-3/alpha-5 chain (TUA5), nearly identical to SP:P20363 Tubulin alpha-3/alpha-5 chain {Arabidopsis thaliana}	LOC_Os07g38730.1	7	23242103	23245524	protein Tubulin alpha-1 chain, putative, expressed
Contig12033_at	12033	putative zinc finger transcription factor WRKY [Oryza sativa (japonica cultivar-group)]	AT3G01080.1	WRKY family transcription factor, similar to NtWRKY1 transcription factor GB:BAA82107 from (Nicotiana tabacum)	LOC_Os07g40570.1	7	24313688	24310208	protein WRKY DNA binding domain containing protein, expressed
Contig13686_at	13686	periaxin-like protein [Arabidopsis thaliana]	AT5G09530.1	hydroxyproline-rich glycoprotein family protein, contains proline-rich extensin domains, INTERPRO:IPR002965	LOC_Os07g40890.1	7	24480255	24479558	protein expressed protein
Contig15896_at	15896	putative WD repeat protein [Oryza sativa (japonica cultivar-group)]	AT5G14050.1	transducin family protein / WD-40 repeat family protein, contains 4 WD-40 repeats (PF00400); similar to unknown protein (ref:NP_057	LOC_Os07g41190.1	7	24658444	24660898	protein WD-repeat protein 50, putative, expressed
HT12B06u_s_at	37899	unknown protein [Oryza sativa (japonica cultivar-group)]	AT1G35780.1	expressed protein	LOC_Os07g43070.1	7	25806058	25802650	protein expressed protein
Contig24452_at	24452	beta-glucosidase BGQ60 precursor - barley gb|AAA87339.1| beta-glucosidase	AT3G18070.1	glycosyl hydrolase family 1 protein, contains Pfam PF00232 : Glycosyl hydrolase family 1 domain; TIGRFAM TIGR01233:	LOC_Os07g46280.2	7	27613702	27616943	protein Glycosyl hydrolase family 1 protein, expressed
Contig9465_s_at	9465	unknown protein [Oryza sativa (japonica cultivar-group)]	AT1G03470.2	similar to kinase interacting family protein [Arabidopsis thaliana] (TAIR:At2g47920.1); similar to putative centromere	LOC_Os07g47090.1	7	28147907	28144805	protein kinase interacting family protein, putative, expressed
Contig13380_at	13380	copper chaperone (CCH)-related protein-like protein [Oryza sativa (japonica cultivar-group)]	AT4G13340.1	leucine-rich repeat family protein / extensin family protein, similar to extensin-like protein (Lycopersicon esculentum)	LOC_Os07g47480.1	7	28380891	28382430	protein heavy metal-associated domain containing protein, expressed
Contig2112_at	2112	peroxidase (EC 1.11.1.7) 2 precursor - wheat emb|CAA59485.1| peroxidase [Triticum aestivum]	AT5G05340.1	peroxidase, putative, similar to peroxidase (Nicotiana tabacum) gi:5381253:dbj:BAA82306; similar to Peroxidase P7	LOC_Os07g48030.1	7	28676699	28678322	protein Peroxidase 2 precursor, putative, expressed
Contig1340_at	1340	calmodulin [Oryza sativa] gb|AAD10246.1| calmodulin [Phaseolus vulgaris] emb|CAA74307.1| calmodulin [Zea mays]	AT3G43810.1	calmodulin-7 (CAM7), almost identical to calmodulin GI:16227 from (Arabidopsis thaliana), SP:P59220 Calmodulin-7	LOC_Os07g48780.1	7	29198699	29196039	protein Calmodulin, putative, expressed
HVSMEl0008B06r2_at	44893	putative glycosyltransferase family [Oryza sativa (japonica cultivar-group)]	AT2G37090.1	Encodes a protein with similarity to glycosyltransferases. Mutants have irregular xylem phenotype suggesting a role in secondary	LOC_Os07g49370.1	7	29570021	29564377	protein Glycosyltransferase family 43 protein, expressed
Contig14134_at	14134	unknown protein [Oryza sativa (japonica cultivar-group)] dbj|BAD10549.1| unknown protein [Oryza sativa (japonica cultivar-group)]	AT2G44080.1	expressed protein	LOC_Os08g02180.1	8	728904	728348	protein expressed protein
HVSMEm0015O15f_s_at	45788	putative photosystem II core complex proteins psbY, chloroplast precursor (L-arginine metabolising enzyme) (L-AME) [Oryza sativa (japonica c	AT1G67740.1	photosystem II core complex proteins psbY, chloroplast (PSBY) / L-arginine metabolising enzyme, identical to SP:O49347 Photosyste	LOC_Os08g02630.1	8	1084388	1083391	protein expressed protein
Contig25717_at	25717	zinc finger (C3HC4-type RING finger) protein family-like [Oryza sativa (japonica cultivar-group)] dbj|BAD10798.1| zinc finger (C3HC4-type RI	AT3G27330.1	zinc finger (C3HC4-type RING finger) family protein, contains Pfam profiles: PF00097 zinc finger, C3HC4 type (RING finger), PF016	LOC_Os08g02850.1	8	1193731	1190832	protein zinc finger family protein, putative, expressed
Contig12685_at	12685	putative blue copper binding protein [Oryza sativa (japonica cultivar-group)] dbj|BAD03084.1| putative blue copper binding protein [Oryza sa	AT2G32300.1	uclacyanin I, identical to uclacyanin I GI:3399767 from (Arabidopsis thaliana); contains Pfam profile PF02298: Plastocyanin-like	LOC_Os08g04370.1	8	2134038	2134610	protein Plastocyanin-like domain containing protein
Contig7711_at	7711	putative nitrate transporter [Oryza sativa (japonica cultivar-group)]	AT1G12110.1	nitrate/chlorate transporter (NRT1.1) (CHL1), identical to nitrate/chlorate transporter SP:Q05085 from (Arabidopsis	LOC_Os08g05910.2	8	3184094	3175990	protein Nitrate/chlorate transporter, putative, expressed
Contig5312_at	5312	O-methyltransferase [Hordeum vulgare]	AT5G54160.1	quercetin 3-O-methyltransferase 1 / flavonol 3-O-methyltransferase 1 / caffeic acid/5-hydroxyferulic acid	LOC_Os08g06100.1	8	3334574	3331409	protein Caffeic acid 3-O-methyltransferase, putative, expressed
Contig5313_s_at	5313	O-methyltransferase [Hordeum vulgare]	AT5G54160.1	quercetin 3-O-methyltransferase 1 / flavonol 3-O-methyltransferase 1 / caffeic acid/5-hydroxyferulic acid	LOC_Os08g06100.1	8	3334574	3331409	protein Caffeic acid 3-O-methyltransferase, putative, expressed
Contig5311_at	5311	O-methyltransferase [Hordeum vulgare]	AT5G54160.1	quercetin 3-O-methyltransferase 1 / flavonol 3-O-methyltransferase 1 / caffeic acid/5-hydroxyferulic acid	LOC_Os08g06100.1	8	3334574	3331409	protein Caffeic acid 3-O-methyltransferase, putative, expressed
Contig5706_at	5706	putative cellulose synthase-5 [Oryza sativa (japonica cultivar-group)] dbj|BAC99779.1| putative cellulose synthase-5 [Oryza sativa (japonica	AT3G03050.1	cellulose synthase family protein (CslD3), similar to cellulose synthase catalytic subunit gi:2827143 from (Arabidopsis thaliana), ce	LOC_Os08g06380.1	8	3544316	3538006	protein Cellulose synthase family protein, expressed
Contig12927_at	12927	OJ9990_A01.8 [Oryza sativa (japonica cultivar-group)] dbj|BAC99904.1| hypothetical protein [Oryza sativa (japonica cultivar-group)]	AT1G09815.1	DNA polymerase delta subunit 4 family, contains similarity to Swiss-Prot:Q9HCU8 DNA polymerase delta subunit 4 (DNA	LOC_Os08g06620.1	8	3722500	3721757	protein expressed protein
Contig13042_at	13042	OSJNBb0003B01.6 [Oryza sativa (japonica cultivar-group)]			LOC_Os08g07490.1	8	4201570	4200074	protein expressed protein
Contig7423_at	7423	putative Chain A, Crystal Structure Of Phosphopantothenoylcysteine Synthetase [Oryza sativa (japonica cultivar-group)]	AT1G12350.1	DNA/panthothenate metabolism flavoprotein family protein, contains Pfam domain PF04127: DNA / pantothenate metabolism	LOC_Os08g07880.1	8	4424574	4427859	protein DNA/pantothenate metabolism flavoprotein, expressed
Contig16473_at	16473	putative RNase H domain-containing protein [Oryza sativa (japonica cultivar-group)] dbj|BAD03243.1| putative RNase H domain-containing prote	AT1G24090.1	RNase H domain-containing protein, very low similarity to GAG-POL precursor (Oryza sativa (japonica cultivar-group)) GI:5902445; co	LOC_Os08g08050.1	8	4563589	4560471	protein retrotransposon protein, putative, unclassified
Contig16311_at	16311	putative kinesin-like protein [Solanum bulbocastanum]			LOC_Os08g08230.1	8	4702894	4703865	protein Kinesin, putative, expressed
HE01I24u_s_at	33947	xyloglucan endo-1,4-beta-D-glucanase (EC 3.2.1.-) - barley emb|CAA63661.1| xyloglucan endotransglycosylase (XET) [Hordeum vulgare subsp. vul	AT5G57550.1	xyloglucan:xyloglucosyl transferase / xyloglucan endotransglycosylase / endo-xyloglucan transferase (XTR3), identical to	LOC_Os08g13920.1	8	8321646	8323055	protein Glycosyl hydrolases family 16 protein, expressed
Contig2958_at	2958	xyloglucan endotransglycosylase (EC 2.4.1.-) - barley emb|CAA62848.1| PM2 [Hordeum vulgare subsp. vulgare]	AT5G57560.1	xyloglucan:xyloglucosyl transferase / xyloglucan endotransglycosylase / endo-xyloglucan transferase (TCH4), identical to	LOC_Os08g13920.1	8	8321646	8323055	protein Glycosyl hydrolases family 16 protein, expressed
Contig15040_at	15040	unknown protein [Oryza sativa (japonica cultivar-group)]			LOC_Os08g16810.1	8	10281496	10280715	protein expressed protein
HVSMEb0002E18r2_at	40857	hypothetical protein [Oryza sativa (japonica cultivar-group)] dbj|BAC99869.1| hypothetical protein [Oryza sativa (japonica cultivar-group)]			LOC_Os08g16860.1	8	10310634	10314808	protein F-box domain containing protein, expressed
Contig6939_at	6939	putative fasciclin-like arabinogalactan-protein [Oryza sativa (japonica cultivar-group)] dbj|BAD03337.1| putative fasciclin-like arabinogala	AT5G55730.1	fasciclin-like arabinogalactan-protein (FLA1), identical to gi:13377776::AAK20857:13377775:gb:AF333970	LOC_Os08g23180.1	8	13855278	13852228	protein Fasciclin domain containing protein, expressed
HM14M18r_at	35584	unknown protein [Oryza sativa (japonica cultivar-group)]	AT2G14890.1	arabinogalactan-protein (AGP9), identical to gi:10880495:gb:AAG24277	LOC_Os08g31070.1	8	19051528	19053502	protein expressed protein
Contig8295_at	8295	splicing coactivator subunit SRm300 [Homo sapiens]	AT1G15830.1	expressed protein	LOC_Os08g31090.1	8	19073822	19075071	protein expressed protein
Contig11989_at	11989	unknown protein [Oryza sativa (japonica cultivar-group)]	AT1G02180.1	ferredoxin-related, similar to Ferredoxin. (SP:O78510) (Cryptomonas phi) {Guillardia theta}	LOC_Os08g35710.1	8	22399637	22397201	protein expressed protein
Contig4196_at	4196		AT2G26560.1	patatin, putative, similar to patatin-like latex allergen (Hevea brasiliensis)(PMID:10589016); contains patatin domain	LOC_Os08g37250.1	8	23415784	23412692	protein Patatin-like phospholipase family protein, expressed
EBpi01_SQ003_L11_at	29924	oxoglutarate/malate translocator, putative [Arabidopsis thaliana] gb|AAL07178.1| putative 2-oxoglutarate/malate translocator protein [Arabid	AT5G64290.1	oxoglutarate/malate translocator, putative, similar to SWISS-PROT:Q41364 2-oxoglutarate/malate translocator, chloroplast	LOC_Os08g37600.1	8	23692257	23687529	protein anion transporter family protein, expressed
HVSMEa0011N23r2_at	40578	leucine-rich repeat family protein [Arabidopsis thaliana] pir||T02154 protein kinase homolog T1F15.2 - Arabidopsis thaliana	AT1G67510.1	leucine-rich repeat family protein, contains protein kinase domain, Pfam:PF00069; contains leucine-rich repeats,	LOC_Os08g39590.1	8	24927945	24930448	protein Leucine Rich Repeat family protein, expressed
Contig20683_at	20683	putative alcohol dehydrogenase homolog [Oryza sativa (japonica cultivar-group)]	AT3G55290.2	short-chain dehydrogenase/reductase (SDR) family protein, contains similarity to 3-oxoacyl-(acyl-carrier protein) reductase	LOC_Os08g39960.1	8	25187874	25186185	protein NAD dependent epimerase/dehydratase family protein, expressed
Contig26571_at	26571	probable DNA binding protein PCF2 - rice dbj|BAA23143.1| PCF2 [Oryza sativa (japonica cultivar-group)]			LOC_Os08g43160.1	8	27164991	27163376	protein TCP family transcription factor containing protein, expressed
Contig14053_at	14053	unknown protein [Oryza sativa (japonica cultivar-group)] dbj|BAD09734.1| unknown protein [Oryza sativa (japonica cultivar-group)] dbj|BAD09220.1| unknown protei	AT5G51920.1	expressed protein, ; expression supported by MPSS	LOC_Os08g43180.1	8	27176594	27174069	protein expressed protein
EBro08_SQ009_P22_at	31428		AT2G17080.1	hypothetical protein, contains Pfam profile PF03087: Arabidopsis protein of unknown function	LOC_Os08g43870.1	8	27537096	27537800	protein hypothetical protein
Contig10045_at	10045		AT5G35970.1	DNA-binding protein, putative, similar to SWISS-PROT:Q60560 DNA-binding protein SMUBP-2 (Immunoglobulin MU binding protein 2,	LOC_Os09g04440.1	9	2360255	2353849	protein DNA-binding protein, putative, expressed
Contig12910_at	12910	putative flavonol 4'-sulfotransferase [Oryza sativa (japonica cultivar-group)] dbj|BAC56777.1| putative flavonol 4'-sulfotransferase [Oryza	AT5G07010.1	sulfotransferase family protein, similar to steroid sulfotransferase 3 (Brassica napus) GI:3420008, steroid sulfotransferase 1 (Bra	LOC_Os09g08190.1	9	4249758	4250916	protein Sulfotransferase domain containing protein, expressed
EBpi01_SQ002_A19_at	29886				LOC_Os09g12780.1	9	7333179	7333967	protein expressed protein
Contig9365_at	9365	S276 [Triticum aestivum]	AT2G46210.1	delta-8 sphingolipid desaturase, putative, similar to delta-8 sphingolipid desaturase GI:3819708 from (Brassica napus)	LOC_Os09g16920.1	9	10337557	10339425	protein S276, putative, expressed
HW05E10u_at	47473	putative o-methyltransferase ZRP4 [Oryza sativa (japonica cultivar-group)] gb|AAP51892.1| putative o-methyltransferase ZRP4 [Oryza sativa (j			LOC_Os09g17560.1	9	10740907	10739342	protein O-methyltransferase family protein, expressed
Contig6633_at	6633	unknown protein [Oryza sativa (japonica cultivar-group)]	AT1G78020.1	senescence-associated protein-related, similar to senescence-associated protein SAG102 (GI:22331931) (Arabidopsis thaliana)	LOC_Os09g20240.1	9	12125838	12127188	protein expressed protein
Contig6514_s_at	6514	Chain A, A 30 Angstrom U-Shaped Catalytic Tunnel In The Crystal Structure Of Polyamine Oxidase	AT5G13700.1	polyamine oxidase, putative, similar to SP:O64411 Polyamine oxidase precursor (EC 1.5.3.11) from Zea mays	LOC_Os09g20260.1	9	12153366	12145316	protein Polyamine oxidase precursor, putative, expressed
rbags23e03_at	49969	sinapyl alcohol dehydrogenase [Populus tremuloides]	AT4G39330.1	mannitol dehydrogenase, putative, nearly identical to SP:P42734, probable mannitol dehydrogenase	LOC_Os09g23540.1	9	13987781	13985804	protein mannitol dehydrogenase, putative, expressed
Contig6799_at	6799	cinnamoyl CoA reductase [Hordeum vulgare]	AT1G15950.1	cinnamoyl-CoA reductase, putative, nearly identical to CCR1 (GI:12034897), similar to cinnamoyl CoA reductase GI:2058310 from	LOC_Os09g25150.1	9	15078325	15075245	protein cinnamoyl CoA reductase, putative, expressed
Contig12699_at	12699	unknown protein [Oryza sativa (japonica cultivar-group)] dbj|BAD09480.1| unknown protein [Oryza sativa (japonica cultivar-group)] dbj|BAD100			LOC_Os09g25860.1	9	15505057	15497414	protein expressed protein
Contig7901_at	7901		AT5G13640.1	lecithin:cholesterol acyltransferase family protein / LACT family protein, similar to SP:P40345 Phospholipid:diacylglycerol	LOC_Os09g27210.1	9	16548778	16542047	protein lecithine cholesterol acyltransferase, putative, expressed
Contig15227_s_at	15227	Unknown protein [Oryza sativa (japonica cultivar-group)]	AT1G14690.1	similar to microtubule associated protein (MAP65/ASE1) family protein [Arabidopsis thaliana] (TAIR:At5g55230.1); similar to	LOC_Os09g27700.2	9	16860063	16854329	protein microtubule associated protein family protein, putative, expressed
Contig15227_at	15227	Unknown protein [Oryza sativa (japonica cultivar-group)]	AT1G14690.1	similar to microtubule associated protein (MAP65/ASE1) family protein [Arabidopsis thaliana] (TAIR:At5g55230.1); similar to	LOC_Os09g27700.2	9	16860063	16854329	protein microtubule associated protein family protein, putative, expressed
HVSMEg0016J19r2_s_at	43284		AT1G47480.1	expressed protein, similar to PrMC3 (Pinus radiata) GI:5487873	LOC_Os09g28690.1	9	17448589	17446934	protein 2-Hydroxyisoflavanone dehydratase, putative, expressed
Contig5704_at	5704		AT1G47480.1	expressed protein, similar to PrMC3 (Pinus radiata) GI:5487873	LOC_Os09g28690.1	9	17448589	17446934	protein 2-Hydroxyisoflavanone dehydratase, putative, expressed
Contig18326_at	18326	putative mitochondrial dicarboxylate carrier protein [Arabidopsis thaliana]	AT2G22500.1	mitochondrial substrate carrier family protein, contains Pfam profile: PF00153 mitochondrial carrier protein	LOC_Os09g29050.1	9	17642559	17641594	protein Mitochondrial carrier protein
Contig18128_at	18128		AT5G55730.1	fasciclin-like arabinogalactan-protein (FLA1), identical to gi:13377776::AAK20857:13377775:gb:AF333970	LOC_Os09g30010.1	9	18256643	18257801	protein Fasciclin-like arabinogalactan protein 1 precursor, putative, expressed
Contig5833_s_at	5833	probable hydroxymethylglutaryl-CoA reductase (NADPH2) (EC 1.1.1.34) - rice emb|CAA92821.1| 3-hydroxy-3-methylglutaryl-CoA reductase [Oryza s	AT1G76490.1	similar to 3-hydroxy-3-methylglutaryl-CoA reductase 2 / HMG-CoA reductase 2 (HMGR2) [Arabidopsis thaliana]	LOC_Os09g31970.1	9	19073649	19078358	protein 3-hydroxy-3-methylglutaryl-coenzyme A reductase 3, putative, expressed
Contig6213_s_at	6213	putative chitinase precursor [Oryza sativa (japonica cultivar-group)] dbj|BAD08871.1| putative chitinase precursor [Oryza sativa (japonica c	AT1G05850.1	chitinase-like protein 1 (CTL1), similar to class I chitinase GI:7798656 from (Halimolobos perplexa var. perplexa); contains Pfam	LOC_Os09g32080.1	9	19147631	19149620	protein Chitinase class I family protein, expressed
Contig7510_at	7510	expressed protein [Arabidopsis thaliana] dbj|BAB01710.1| unnamed protein product [Arabidopsis thaliana]	AT3G21190.1	expressed protein, contains Pfam PF03138: Plant protein family. The function of this family of plant proteins is unknown;	LOC_Os09g32320.1	9	19295663	19292346	protein expressed protein
HZ62K09r_at	49316	peroxidase ATP9a [Arabidopsis thaliana]	AT4G37530.1	peroxidase, putative, similar to peroxidase (Arabidopsis thaliana) gi:1402906:emb:CAA66958; identical to Pfam profile	LOC_Os09g32964.1	9	19676631	19674158	protein Peroxidase 35 precursor, putative, expressed
Contig25029_at	25029	B1033B05.12 [Oryza sativa (japonica cultivar-group)]	AT5G50760.1	auxin-responsive family protein, similar to auxin-induced protein TGSAUR22 (GI:10185820) (Tulipa gesneriana)	LOC_Os09g32984.1	9	19691531	19691115	protein Auxin responsive protein
rbags8a08_s_at	50158	ankyrin-repeat protein HBP1 [Nicotiana tabacum]	AT4G35450.1	ankyrin repeat family protein / AFT protein (AFT), contains ankyrin repeats, Pfam:PF00023; identical to cDNA AFT protein (AFT)	LOC_Os09g33810.2	9	19960623	19963923	protein Ankyrin repeat domain protein 2, putative, expressed
Contig11158_at	11158	serine/threonine protein kinase, putative [Arabidopsis thaliana]	AT3G59350.3	similar to serine/threonine protein kinase, putative [Arabidopsis thaliana] (TAIR:At2g43230.1); similar to salt-inducible	LOC_Os09g33860.1	9	19992273	19995387	protein Protein kinase domain containing protein, expressed
Contig7799_at	7799	OJ1529_G03.6 [Oryza sativa (japonica cultivar-group)] dbj|BAB93370.1| OJ1529_G03.6 [Oryza sativa (japonica cultivar-group)]	AT1G20080.1	C2 domain-containing protein, contains INTERPRO:IPR000008 C2 domain	LOC_Os09g36770.3	9	21222455	21212817	protein C2 domain-containing protein, putative, expressed
Contig14654_at	14654	expressed protein [Arabidopsis thaliana] pir||T04678 hypothetical protein F8D20.240 - Arabidopsis thaliana emb|CAA20043.1| putative protein	AT4G35730.1	expressed protein, similar to expressed protein [Arabidopsis thaliana] (TAIR:At1g34220.2); similar to unknown protein [Oryza	LOC_Os09g37510.1	9	21612608	21609612	protein expressed protein
Contig21141_at	21141	OSJNBb0072N21.3 [Oryza sativa (japonica cultivar-group)] ref|XP_474946.1| OSJNBb0072N21.3 [Oryza sativa (japonica cultivar-group)]	AT1G19250.1	flavin-containing monooxygenase family protein / FMO family protein, low similarity to SP:P97501 Dimethylaniline monooxygenase	LOC_Os09g37620.1	9	21688242	21685571	protein Flavin-binding monooxygenase-like family protein, expressed
Contig13704_at	13704	OSJNBb0072N21.3 [Oryza sativa (japonica cultivar-group)] ref|XP_474946.1| OSJNBb0072N21.3 [Oryza sativa (japonica cultivar-group)]	AT1G19250.1	flavin-containing monooxygenase family protein / FMO family protein, low similarity to SP:P97501 Dimethylaniline monooxygenase	LOC_Os09g37620.1	9	21688242	21685571	protein Flavin-binding monooxygenase-like family protein, expressed
rbasd2c09_s_at	50975	OSJNBb0072N21.3 [Oryza sativa (japonica cultivar-group)] ref|XP_474946.1| OSJNBb0072N21.3 [Oryza sativa (japonica cultivar-group)]	AT1G19250.1	flavin-containing monooxygenase family protein / FMO family protein, low similarity to SP:P97501 Dimethylaniline monooxygenase	LOC_Os09g37620.1	9	21688242	21685571	protein Flavin-binding monooxygenase-like family protein, expressed
Contig15470_at	15470	chromomethylase [Zea mays]	AT1G69770.1	chromomethylase 3 (CMT3), nearly	LOC_Os10g01570.1	10	366695	361454	protein DNA cytosine methyltransferase MET2a, putative, expressed
Contig1865_at	1865	putative peroxidase [Oryza sativa (japonica cultivar-group)] gb|AAP51822.1| putative peroxidase [Oryza sativa (japonica cultivar-group)] tpe	AT5G06730.1	peroxidase, putative, similar to peroxidase (Arabidopsis thaliana) gi:1491617:emb:CAA68212	LOC_Os10g02040.1	10	643042	639761	protein Peroxidase 53 precursor, putative, expressed
EBro03_SQ001_C05_at	30560				LOC_Os10g22050.1	10	11059272	11059939	protein expressed protein
Contig4806_at	4806	putative Pollen specific protein C13 precursor [Oryza sativa (japonica cultivar-group)] gb|AAP53386.1| putative Pollen specific protein C13	AT4G08685.1	pollen Ole e 1 allergen and extensin family protein, contains Pfam domain, PF01190: Pollen proteins Ole e I family	LOC_Os10g22590.1	10	11392043	11394977	protein Pollen proteins Ole e I family protein, expressed
Contig23761_at	23761	putative Tyrosine/DOPA decarboxylase 2 [Oryza sativa (japonica cultivar-group)] gb|AAP53445.1| putative Tyrosine/DOPA decarboxylase 2 [Oryza	AT2G20340.1	tyrosine decarboxylase, putative, similar to tyrosine/dopa decarboxylase (Papaver somniferum) GI:3282527, SP:Q06087 Tyrosine	LOC_Os10g23900.1	10	11930866	11929286	protein Pyridoxal-dependent decarboxylase conserved domain containing protein
Contig26382_at	26382	bHLH family protein [Arabidopsis thaliana] pir||A96774 probable DNA-binding protein F1M20.18 [imported] - Arabidopsis thaliana	AT1G26945.1	expressed protein, supported by full length cDNA gi:26453215 from (Arabidopsis thaliana)	LOC_Os10g26460.1	10	13442381	13442764	protein hypothetical protein
Contig14827_s_at	14827	putative putative glucosyltransferase [Oryza sativa (japonica cultivar-group)] gb|AAP53972.1| putative putative glucosyltransferase [Oryza s	AT2G36970.1	UDP-glucoronosyl/UDP-glucosyl transferase family protein, contains Pfam profile: PF00201 UDP-glucoronosyl	LOC_Os10g30560.1	10	15566669	15564672	protein UDP-glucoronosyl and UDP-glucosyl transferase family protein, expressed
HW03O22u_s_at	47405	benzothiadiazole-induced protein (clone WCI-5) - wheat gb|AAC49288.1| unknown	AT2G15220.1	secretory protein, putative, similar to NtPRp27 (Nicotiana tabacum) GI:5360263; contains Pfam profile PF04450: Plant Basic	LOC_Os10g34910.1	10	18306517	18305831	protein secretory protein, putative
Contig11881_at	11881	putative microtubule-associated protein [Oryza sativa (japonica cultivar-group)] gb|AAM93680.1| putative microtubule-associated protein [Ory	AT5G67270.1	microtubule-associated EB1 family protein, similar to SP:Q9UPY8 Microtubule-associated protein RP/EB family member 3	LOC_Os10g35580.1	10	18706702	18704280	protein microtubule-associated EB1 family protein, putative, expressed
Contig19_s_at	19	unknown protein [Oryza sativa (japonica cultivar-group)] gb|AAM93676.1| unknown protein [Oryza sativa (japonica cultivar-group)] gb|AAP54468	AT3G47160.1	expressed protein, similar to MTD2 (Medicago truncatula) GI:9294812; supporting cDNA gi:25083983:gb:BT002136.1:	LOC_Os10g35670.1	10	18749054	18751998	protein RNA-binding protein, putative, expressed
Contig8950_at	8950	putative senescence-associated protein [Oryza sativa (japonica cultivar-group)] gb|AAP54499.1| putative senescence-associated protein [Oryza	AT1G63260.2	senescence-associated family protein, similar to senescence-associated protein 5 (Hemerocallis hybrid cultivar) gi:3551954:gb:AAC	LOC_Os10g35980.1	10	18903588	18900655	protein senescence-associated family protein, putative, expressed
Contig12954_at	12954				LOC_Os10g37870.1	10	19948802	19948495	protein hypothetical protein
Contig139_x_at	139	similar to germinal histone H4 gene [Rattus norvegicus]	AT5G59690.1	histone H4, identical to histone H4 from Lycopersicon esculentum GI:297150, Lolium temulentum SP:P02308, Acropora formosa GI:4556	LOC_Os10g39410.1	10	20690218	20689611	protein Histone H4, putative, expressed
Contig488_at	488	similar to germinal histone H4 gene [Rattus norvegicus]	AT5G59690.1	histone H4, identical to histone H4 from Lycopersicon esculentum GI:297150, Lolium temulentum SP:P02308, Acropora formosa GI:4556	LOC_Os10g39410.1	10	20690218	20689611	protein Histone H4, putative, expressed
Contig877_x_at	877	similar to germinal histone H4 gene [Rattus norvegicus]	AT5G59690.1	histone H4, identical to histone H4 from Lycopersicon esculentum GI:297150, Lolium temulentum SP:P02308, Acropora formosa GI:4556	LOC_Os10g39410.1	10	20690218	20689611	protein Histone H4, putative, expressed
Contig173_at	173	similar to germinal histone H4 gene [Rattus norvegicus]	AT5G59690.1	histone H4, identical to histone H4 from Lycopersicon esculentum GI:297150, Lolium temulentum SP:P02308, Acropora formosa GI:4556	LOC_Os10g39410.1	10	20690218	20689611	protein Histone H4, putative, expressed
Contig30_s_at	30	histone H4 [Arabidopsis thaliana] ref|NP_190179.1| histone H4 [Arabidopsis thaliana] ref|NP_190941.1| histone H4 [Arabidopsis thaliana]	AT5G59690.1	histone H4, identical to histone H4 from Lycopersicon esculentum GI:297150, Lolium temulentum SP:P02308, Acropora formosa GI:4556	LOC_Os10g39410.1	10	20690218	20689611	protein Histone H4, putative, expressed
Contig26_at	26	similar to germinal histone H4 gene [Rattus norvegicus]	AT5G59690.1	histone H4, identical to histone H4 from Lycopersicon esculentum GI:297150, Lolium temulentum SP:P02308, Acropora formosa GI:4556	LOC_Os10g39410.1	10	20690218	20689611	protein Histone H4, putative, expressed
Contig2992_s_at	2992	chitinase (EC 3.2.1.14) cht2b precursor - barley emb|CAA55345.1| chitinase [Hordeum vulgare subsp. vulgare]	AT3G12500.1	basic endochitinase, identical to basic endochitinase precursor SP:P19171 from (Arabidopsis thaliana)	LOC_Os10g39680.1	10	20876015	20877926	protein Acidic 27 kDa endochitinase precursor, putative, expressed
Contig12071_at	12071	putative glutathione S-transferase [Oryza sativa (japonica cultivar-group)] gb|AAP54871.1| putative glutathione S-transferase [Oryza sativa	AT3G03190.1	glutathione S-transferase, putative, identical to glutathione S-transferase GB:AAB09584 from (Arabidopsis thaliana)	LOC_Os10g39740.1	10	20903398	20901909	protein Glutathione S-transferase, C-terminal domain containing protein, expressed
HW01L24u_s_at	47259	putative glutathione S-transferase [Oryza sativa (japonica cultivar-group)] gb|AAP54871.1| putative glutathione S-transferase [Oryza sativa	AT3G03190.1	glutathione S-transferase, putative, identical to glutathione S-transferase GB:AAB09584 from (Arabidopsis thaliana)	LOC_Os10g39740.1	10	20903398	20901909	protein Glutathione S-transferase, C-terminal domain containing protein, expressed
Contig1616_at	1616	putative cellulase [Oryza sativa (japonica cultivar-group)] gb|AAP54882.1| putative cellulase [Oryza sativa (japonica cultivar-group)] gb|AA	AT3G44990.1	xyloglucan:xyloglucosyl transferase, putative / xyloglucan endotransglycosylase, putative / endo-xyloglucan transferase, putative	LOC_Os10g39840.1	10	20990504	20992314	protein Glycosyl hydrolases family 16 protein, expressed
HVSMEa0013P16r2_at	40641		AT1G08160.1	harpin-induced protein-related / HIN1-related / harpin-responsive protein-related, weak similarity to hin1 (Nicotiana	LOC_Os10g39970.1	10	21078300	21077244	protein Harpin-induced protein 1 containing protein, expressed
Contig68_at	68	putative proline oxidase [Oryza sativa (japonica cultivar-group)] gb|AAP54933.1| putative proline oxidase [Oryza sativa (japonica cultivar-g	AT5G38710.1	proline oxidase, putative / osmotic stress-responsive proline dehydrogenase, putative, similar to proline oxidase,	LOC_Os10g40360.1	10	21288526	21290890	protein Proline dehydrogenase family protein, expressed
Contig2877_at	2877	expansin EXPB3 [Triticum aestivum]	AT1G65680.1	similar to beta-expansin, putative (EXPB4) [Arabidopsis thaliana] (TAIR:At2g45110.1); similar to cim1 protein - soybean	LOC_Os10g40720.1	10	21520035	21518134	protein Beta-expansin 1a precursor, putative, expressed
Contig2873_s_at	2873	expansin EXPB2 [Triticum aestivum]	AT1G65680.1	similar to beta-expansin, putative (EXPB4) [Arabidopsis thaliana] (TAIR:At2g45110.1); similar to cim1 protein - soybean	LOC_Os10g40730.1	10	21529179	21531619	protein Beta-expansin 1a precursor, putative, expressed
Contig11522_at	11522	putative chloroplast-targeted beta-amylase [Oryza sativa (japonica cultivar-group)] gb|AAP55052.1| putative chloroplast-targeted beta-amylas	AT4G17090.1	beta-amylase (CT-BMY) / 1,4-alpha-D-glucan maltohydrolase, identical to beta-amylase enzyme GI:6065749 from (Arabidopsis	LOC_Os10g41550.1	10	21997928	21994509	protein Glycosyl hydrolase family 14 protein, expressed
Contig19923_at	19923	putative proline and glutamic acid rich nuclear protein [Oryza sativa (japonica cultivar-group)] gb|AAL58183.1| putative hypersensitive reac	AT5G66230.1	expressed protein	LOC_Os10g42660.1	10	22677978	22675857	protein expressed protein
Contig14278_at	14278	hypothetical protein At2g38320 [imported] - Arabidopsis thaliana	AT2G38320.1	expressed protein	LOC_Os11g01570.1	11	328051	331822	protein expressed protein
HW09M17u_at	47740	apyrase (APY1) [Arabidopsis thaliana] gb|AAF00071.1| apyrase [Arabidopsis thaliana]	AT3G04080.1	apyrase (APY1), identical to apyrase (Atapy1) GI:6002631 from (Arabidopsis thaliana)	LOC_Os11g03290.1	11	1221863	1225462	protein GDA1/CD39 family protein
Contig3332_at	3332	putative nucleoside-triphosphatase [Oryza sativa (japonica cultivar-group)]	AT5G18280.1	apyrase (APY2), identical to apyrase GI:6006801, GI:7672685 from (Arabidopsis thaliana)	LOC_Os11g03290.1	11	1221863	1225462	protein GDA1/CD39 family protein
HVSMEf0019O11r2_at	42715	phosphoglycerate mutase-like protein [Arabidopsis thaliana]	AT3G50520.1	phosphoglycerate/bisphosphoglycerate mutase family protein, similar to SP:P00950 Phosphoglycerate mutase 1	LOC_Os11g04300.1	11	1791875	1780699	protein phosphoglycerate mutase family protein, expressed
Contig5759_at	5759	expressed protein [Arabidopsis thaliana] pdb|1RJJ|A Chain A, Solution Structure Of A Homodimeric Hypothetical Protein, At5g22580, A Structur	AT5G22580.1	expressed protein	LOC_Os11g05290.1	11	2340541	2339479	protein expressed protein
Contig660_s_at	660	Histone H3 pir||S04520 histone H3 (clone pH3c-1) - alfalfa pir||A26014 histone H3 - wheat	AT5G10400.1	histone H3, identical to several histone H3 proteins, including Zea mays SP:P05203, Medicago sativa GI:166384, Encephalartos	LOC_Os11g05730.1	11	2622185	2621575	protein Histone H3, putative, expressed
Contig676_at	676	Histone H3 pir||S04520 histone H3 (clone pH3c-1) - alfalfa pir||A26014 histone H3 - wheat	AT5G10400.1	histone H3, identical to several histone H3 proteins, including Zea mays SP:P05203, Medicago sativa GI:166384, Encephalartos	LOC_Os11g05730.1	11	2622185	2621575	protein Histone H3, putative, expressed
Contig1394_at	1394	actin [Musa x paradisiaca]	AT5G09810.1	actin 7 (ACT7) / actin 2, identical to SP:P53492 Actin 7 (Actin-2) {Arabidopsis thaliana}	LOC_Os11g06390.5	11	3074781	3078111	protein Actin-7, putative, expressed
Contig8961_at	8961	putative ripening protein [Calystegia soldanella]	AT2G18540.1	cupin family protein, contains Pfam profile PF00190: Cupin	LOC_Os11g06720.1	11	3275323	3274354	protein ABA/WDS induced protein, expressed
Contig654_s_at	654	Alcohol dehydrogenase 3 pir||S04040 alcohol dehydrogenase (EC 1.1.1.1) 3 - barley emb|CAA31231.1| alcohol dehydrogenase [Hordeum vulgare sub	AT1G77120.1	The protein undergoes thiolation following treatment with the oxidant tert-butylhydroperoxide.	LOC_Os11g10510.1	11	5743620	5740430	protein Alcohol dehydrogenase 2, putative, expressed
Contig18793_at	18793	putative protein [Sorghum bicolor] gb|AAM94317.1| putative protein [Sorghum bicolor]	AT1G65870.1	disease resistance-responsive family protein, similar to dirigent protein (Forsythia x intermedia)	LOC_Os11g10800.1	11	5942831	5943706	protein Dirigent-like protein, expressed
HX01C13w_at	47760		AT3G59900.1	expressed protein, hypothetical protein At2g44080 - Arabidopsis thaliana, EMBL:AC004005	LOC_Os11g14190.2	11	7935117	7933880	protein expressed protein
Contig127_s_at	127	Tubulin alpha-3 chain emb|CAA10663.1| alpha-tubulin 3 [Hordeum vulgare subsp. vulgare]	AT4G14960.2	tubulin alpha-6 chain (TUA6), nearly identical to SP:P29511 Tubulin alpha-6 chain {Arabidopsis thaliana}	LOC_Os11g14220.2	11	7955980	7958838	protein Tubulin alpha-3 chain, putative, expressed
Contig333_M_at	333	Tubulin alpha-2 chain emb|CAA69724.1| alpha-tubulin 2 [Hordeum vulgare subsp. vulgare]	AT4G14960.2	tubulin alpha-6 chain (TUA6), nearly identical to SP:P29511 Tubulin alpha-6 chain {Arabidopsis thaliana}	LOC_Os11g14220.2	11	7955980	7958838	protein Tubulin alpha-3 chain, putative, expressed
Contig13674_at	13674	putative beta-xylosidase [Triticum aestivum]	AT1G78060.1	glycosyl hydrolase family 3 protein, similar to xylosidase GI:2102655 from (Aspergillus niger)	LOC_Os11g19210.1	11	10950335	10956302	protein Glycosyl hydrolase family 3 C terminal domain containing protein, expressed
HW02A11u_s_at	47280	O-methyltransferase [Secale cereale]	AT4G35160.1	O-methyltransferase family 2 protein, similar to caffeic acid O-methyltransferase, Pinus taeda, gb:U39301	LOC_Os11g20090.1	11	11573808	11569149	protein O-methyltransferase family protein, expressed
Contig3551_at	3551	O-methyltransferase [Secale cereale]	AT4G35160.1	O-methyltransferase family 2 protein, similar to caffeic acid O-methyltransferase, Pinus taeda, gb:U39301	LOC_Os11g20090.1	11	11573808	11569149	protein O-methyltransferase family protein, expressed
Contig17956_at	17956	3' exoribonuclease family domain 1-containing protein [Arabidopsis thaliana] pir||D96625 hypothetical protein T2K10.14 [imported] - Arabidop	AT1G60080.1	3' exoribonuclease family domain 1-containing protein, similar to SP:Q96B26 Exosome complex exonuclease RRP43 (EC 3.1.13.-)	LOC_Os11g20689.1	11	11958113	11965661	protein 3' exoribonuclease family domain 1-containing protein, putative, expressed
Contig1717_s_at	1717	dehydrin 5 [imported] - barley gb|AAD02262.1| dehydrin 5 [Hordeum vulgare]	AT3G50970.1	dehydrin xero2 (XERO2) / low-temperature-induced protein LTI30 (LTI30), identical to dehydrin Xero 2 (Low-temperature-induced pro	LOC_Os11g26570.1	11	14724530	14723357	protein Dehydrin family protein, expressed
HVSMEa0006I22r2_s_at	40444	dehydrin 5 [imported] - barley gb|AAD02262.1| dehydrin 5 [Hordeum vulgare]	AT3G50970.1	dehydrin xero2 (XERO2) / low-temperature-induced protein LTI30 (LTI30), identical to dehydrin Xero 2 (Low-temperature-induced pro	LOC_Os11g26570.1	11	14724530	14723357	protein Dehydrin family protein, expressed
Contig5258_at	5258	Endoxyloglucan transferase (EXT) [Hordeum vulgare subsp. vulgare]	AT5G13870.1	xyloglucan:xyloglucosyl transferase / xyloglucan endotransglycosylase / endo-xyloglucan transferase (EXGT-A4), identical to	LOC_Os11g33270.1	11	19173506	19176575	protein xyloglucan endotransglucosylase/hydrolase precursor, putative, expressed
Contig2415_at	2415	embryo-specific protein [Oryza sativa]			LOC_Os11g37270.1	11	21512320	21510612	protein expressed protein
Contig2416_at	2416	embryo-specific protein [Oryza sativa]	AT1G15830.1	expressed protein	LOC_Os11g37270.1	11	21512320	21510612	protein expressed protein
Contig15874_at	15874		AT3G23090.1	expressed protein	LOC_Os11g38010.1	11	22049000	22053566	protein Targeting protein for Xklp2 containing protein, expressed
Contig4194_at	4194	patatin-like protein [Sorghum bicolor]	AT4G37070.2	patatin, putative, similar to patatin-like latex allergen (Hevea brasiliensis)(PMID:10589016); contains patatin domain	LOC_Os11g39990.1	11	23343292	23347200	protein Patatin-like phospholipase family protein, expressed
Contig4194_s_at	4194	patatin-like protein [Sorghum bicolor]	AT4G37070.2	patatin, putative, similar to patatin-like latex allergen (Hevea brasiliensis)(PMID:10589016); contains patatin domain	LOC_Os11g39990.1	11	23343292	23347200	protein Patatin-like phospholipase family protein, expressed
Contig17642_at	17642	adenylylsulfate kinase, putative [Arabidopsis thaliana] gb|AAF00628.1| putative adenylylsulfate kinase [Arabidopsis thaliana]	AT3G03900.1	adenylylsulfate kinase, putative, similar to adenylylsulfate kinase 1, chloroplast precursor (APS kinase,	LOC_Os11g41650.1	11	24487670	24491878	protein Adenylyl-sulfate kinase, chloroplast precursor, putative, expressed
Contig15387_at	15387	putative laccase [Oryza sativa (japonica cultivar-group)] dbj|BAB68098.1| putative laccase [Oryza sativa (japonica cultivar-group)]	AT5G05390.1	laccase, putative / diphenol oxidase, putative, similar to laccase (Populus balsamifera subsp. trichocarpa)(GI:3805960)	LOC_Os12g01730.1	12	433076	437615	protein Multicopper oxidase family protein, expressed
Contig5926_at	5926	protein kinase homolog - rice gb|AAB62693.1| protein kinase [Oryza sativa]	AT5G07070.1	CBL-interacting protein kinase 2 (CIPK2), identical to CBL-interacting protein kinase 2 (Arabidopsis thaliana) gi:9280636:gb:AAF865	LOC_Os12g02200.1	12	681269	678079	protein CBL-interacting serine/threonine-protein kinase 15, putative, expressed
Contig5924_s_at	5924	protein kinase homolog - rice gb|AAB62693.1| protein kinase [Oryza sativa]	AT5G07070.1	CBL-interacting protein kinase 2 (CIPK2), identical to CBL-interacting protein kinase 2 (Arabidopsis thaliana) gi:9280636:gb:AAF865	LOC_Os12g02200.1	12	681269	678079	protein CBL-interacting serine/threonine-protein kinase 15, putative, expressed
Contig10883_at	10883	vacuolar targeting receptor bp-80 [Triticum aestivum]	AT3G52850.1	vacuolar sorting receptor, putative, nearly identical to vacuolar sorting receptor homolog (GP:1737218) (Arabidopsis thaliana)	LOC_Os12g02390.1	12	787103	782540	protein Vacuolar sorting receptor 1 precursor, putative, expressed
Contig20791_at	20791	hypothetical protein-like protein [Sorghum bicolor]	AT3G08600.1	expressed protein	LOC_Os12g02550.1	12	876652	875293	protein expressed protein
rbags25g01_at	49987				LOC_Os12g02910.1	12	1073692	1068974	protein Glycosyl transferase family 8 protein, expressed
Contig14798_at	14798	P0683F02.22 [Oryza sativa (japonica cultivar-group)] dbj|BAB90556.1| putative hydrolase [Oryza sativa (japonica cultivar-group)] dbj|BAB6371	AT3G48410.1	hydrolase, alpha/beta fold family protein, low simiilarity to 2-hydroxy-6-oxo-6-phenylhexa-2,4-dienoate hydrolase	LOC_Os12g05600.1	12	2570685	2572881	protein hydrolase, alpha/beta fold family protein, putative, expressed
HW01I01u_s_at	47242				LOC_Os12g05900.1	12	2712514	2707478	protein rac GTPase activating protein 1, putative, expressed
Contig11148_at	11148	hydroxyproline-rich glycoprotein DZ-HRGP [Volvox carteri f. nagariensis]	AT1G49750.1	leucine-rich repeat family protein, contains leucine-rich repeats, Pfam:PF00560	LOC_Os12g08110.1	12	4131874	4135599	protein transposon protein, putative, CACTA, En/Spm sub-class
Contig5871_at	5871				LOC_Os12g08340.1	12	4246500	4245714	protein hypothetical protein
HW03F12u_s_at	47364				LOC_Os12g08340.1	12	4246500	4245714	protein hypothetical protein
HVSMEn0016A20r2_s_at	46749	At1g09610 [Arabidopsis thaliana] ref|NP_172432.1| expressed protein [Arabidopsis thaliana] gb|AAS47664.1| At1g09610 [Arabidopsis thaliana]	AT1G09610.1	expressed protein, contains Pfam profile PF04669: Protein of unknown function (DUF579)	LOC_Os12g10320.1	12	5455810	5454291	protein uncharacterized plant-specific domain TIGR01627 family protein, expressed
Contig25307_at	25307	putative receptor protein kinase [Arabidopsis thaliana] gb|AAO42928.1| At1g67510 [Arabidopsis thaliana]	AT1G67510.1	leucine-rich repeat family protein, contains protein kinase domain, Pfam:PF00069; contains leucine-rich repeats,	LOC_Os12g13310.1	12	7420523	7424739	protein Protein kinase domain containing protein
HI04I05u_at	34611				LOC_Os12g17530.1	12	10046741	10050428	protein expressed protein
Contig5393_at	5393	LIM transcription factor homolog [Zea mays]	AT1G10200.1	transcription factor LIM, putative, strong similarity to transcription factor Ntlim1 (Nicotiana tabacum) GI:5689136, LIM domain	LOC_Os12g32620.1	12	19651676	19653551	protein Pollen-specific protein SF3, putative, expressed
Contig11584_at	11584	OSJNBa0080E14.9 [Oryza sativa (japonica cultivar-group)]	AT3G05130.1	expressed protein, ; expression supported by MPSS	LOC_Os12g34500.1	12	20851271	20852959	protein expressed protein
Contig4362_at	4362	Acyl carrier protein I, chloroplast precursor (ACP I) pir||AYBH acyl carrier protein I precursor - barley gb|AAA32920.1| acyl carrier protei	AT4G25050.1	acyl carrier family protein / ACP family protein, similar to Acyl carrier protein, chloroplast precursor from {Spinacia oleracea}	LOC_Os12g34890.1	12	21209935	21206941	protein Acyl carrier protein I, chloroplast precursor, putative, expressed
EBro08_SQ005_A14_at	31141	putative proteinase inhibitor [Hordeum vulgare subsp. vulgare]	AT2G38870.1	protease inhibitor, putative, similar to SP:P24076 Glu S.griseus protease inhibitor (BGIA) {Momordica charantia}; contains Pfam	LOC_Os12g36210.1	12	22160378	22159870	protein Subtilisin-chymotrypsin inhibitor CI-1B, putative, expressed
Contig19048_at	19048	importin-beta2 [Oryza sativa (japonica cultivar-group)]	AT5G53480.1	importin beta-2, putative, similar to importin-beta2 (Oryza sativa (japonica cultivar-group)) GI:3983665; contains Pfam profile	LOC_Os12g38110.1	12	23369158	23375239	protein Importin-beta N-terminal domain containing protein, expressed
Contig24721_at	24721		AT1G66540.1	cytochrome P450, putative, Similar to cytochrome P450 91A1 (SP:Q9FG65)(Arabidopsis thaliana); contains Pfam	LOC_Os12g39300.1	12	24148760	24147048	protein Cytochrome P450 family protein, expressed
Contig16015_at	16015	putative NPH3 family protein [Oryza sativa (japonica cultivar-group)] ref|XP_506921.1| PREDICTED OSJNBa0034J04.14 gene product [Oryza sativa (japonica	AT4G37590.1	phototropic-responsive NPH3 family protein, contains NPH3 family domain, Pfam:PF03000	LOC_Os12g39380.1	12	24191415	24184828	protein transposon protein, putative, Mutator sub-class, expressed
Contig11283_at	11283	SRM102 [Arabidopsis thaliana]	AT2G29210.1	splicing factor PWI domain-containing protein, contains Pfam profile PF01480: PWI domain	LOC_Os12g40180.1	12	24838217	24838785	protein expressed protein
Contig2501_at	2501		AT3G04730.1	auxin-responsive protein / indoleacetic acid-induced protein 16 (IAA16), identical to SP:O24407 Auxin-responsive protein IAA16	LOC_Os12g40890.1	12	25282627	25277291	protein Auxin-induced protein AUX28, putative, expressed
Contig2503_s_at	2503		AT3G04730.1	auxin-responsive protein / indoleacetic acid-induced protein 16 (IAA16), identical to SP:O24407 Auxin-responsive protein IAA16	LOC_Os12g40890.1	12	25282627	25277291	protein Auxin-induced protein AUX28, putative, expressed
Contig8538_at	8538	light-induced protein CPRF-2 - parsley	AT5G28770.2	bZIP transcription factor family protein, similar to seed storage protein opaque-2(bZIP family)GI:168428 from Zea mays; contains	LOC_Os12g40920.1	12	25297076	25302872	protein bZIP transcription factor family protein, expressed
Contig18488_at	18488	PHAVOLUTA-like HD-ZIPIII protein [Nicotiana sylvestris]	AT2G34710.1	homeobox-leucine zipper transcription factor (HB-14), identical to homeodomain transcription factor (ATHB-14)GP:3132474 GB:Y11122	LOC_Os12g41860.1	12	25893743	25887035	protein class III HD-Zip protein 4, putative, expressed
Contig11506_at	11506	putative protein phosphatase [Oryza sativa]	AT3G04710.1	ankyrin repeat family protein, contains Pfam profile: PF00023 ankyrin repeat	LOC_Os12g43940.1	12	27232877	27237839	protein TPR Domain containing protein, expressed
EBro08_SQ011_I03_at	31513
HV03D01u_at	38797
Contig8740_at	8740
Contig3187_s_at	3187
HV01L03w_at	38751
HR01G08u_at	36662
HW04C21u_at	47418
EBro02_SQ007_J14_at	30514
Contig12338_at	12338
HVSMEg0005O19r2_at	43012
Contig12701_at	12701
HW02E22u_at	47296
EBem10_SQ004_A08_at	29474
Contig21205_at	21205
Contig20219_at	20219
EBro07_SQ001_A12_at	30920
Contig5588_at	5588
Contig7315_at	7315
EBed07_SQ001_P13_at	28932
Contig19320_at	19320
HVSMEf0022D18r2_x_at	42805
Contig1507_at	1507
Contig1235_at	1235
HK04G05r_at	35013
HK03D22r_x_at	34962
HVSMEn0005G15f_x_at	46355
Contig17670_at	17670
HF11O02r_at	34190
HVSMEf0019H05r2_at	42699
HVSMEi0013J13r2_at	44064
HV_CEa0007N07r2_at	39601
Contig803_x_at	803
rbags25e03_at	49986
Contig803_at	803
HVSMEn0020A01f_at	46949
Contig19111_at	19111
Contig13665_at	13665
Contig616_at	616
rbaal38e14_x_at	49780
HV10O20u_x_at	39188
HF01O24T_at	33970
Contig15259_at	15259
HVSMEl0011N07r2_at	45021
HVSMEf0023D17f_x_at	42832
Contig24673_at	24673
EBpi01_SQ002_N03_at	29903
EBpi01_SQ005_L09_at	29969
HZ49G19r_at	48883
Contig3185_s_at	3185
HS05C18u_at	36766
HVSMEg0010B23r2_x_at	43136
Contig5987_at	5987
Contig20025_at	20025
